# Supplementary material for: A spatially resolved timeline of the human maternal–fetal interface
Source: Nature. 2023 Jul 19;619(7970):595–605. doi: 10.1038/s41586-023-06298-9 (PMC10356615; doi:10.1038/s41586-023-06298-9)
Supplement: Supplementary file 6 — NanoString DSP analysis of artery ROIs. [file 41586_2023_6298_MOESM6_ESM.xlsx]

## Sheet: Artery coordinated pathways
Pathway name	Median COM	COM dispersal	Coordination score	p-val	q-val	Number of genes	Genes list
GOBP_ESTABLISHMENT_OF_PROTEIN_LOCALIZATION_TO_ENDOPLASMIC_RETICULUM	2.77877	0.0524933	2.74745	1e-05	0.00144	30	RPL10A,RPL13,RPL13A,RPL14,RPL17,RPL21,RPL22,RPL24,RPL26,RPL27,RPL27A,RPL28,RPL30,RPL35,RPL35A,RPL36,RPL37A,RPL39,RPL8,RPLP0,RPS13,RPS14,RPS16,RPS18,RPS21,RPS27A,RPS9,SEC61A1,SRP9,UBA52
GOBP_COTRANSLATIONAL_PROTEIN_TARGETING_TO_MEMBRANE	2.77588	0.0537004	2.71288	1e-05	0.00144	31	ARL6IP1,RPL10A,RPL13,RPL13A,RPL14,RPL17,RPL21,RPL22,RPL24,RPL26,RPL27,RPL27A,RPL28,RPL30,RPL35,RPL35A,RPL36,RPL37A,RPL39,RPL8,RPLP0,RPS13,RPS14,RPS16,RPS18,RPS21,RPS27A,RPS9,SEC61A1,SRP9,UBA52
GOBP_PROTEIN_LOCALIZATION_TO_ENDOPLASMIC_RETICULUM	2.78924	0.0553992	2.66683	1e-05	0.00144	33	ANKRD13C,BCAP29,RPL10A,RPL13,RPL13A,RPL14,RPL17,RPL21,RPL22,RPL24,RPL26,RPL27,RPL27A,RPL28,RPL30,RPL35,RPL35A,RPL36,RPL37A,RPL39,RPL8,RPLP0,RPS13,RPS14,RPS16,RPS18,RPS21,RPS27A,RPS9,SEC61A1,SRP9,UBA52,VAPA
GOBP_NUCLEAR_TRANSCRIBED_MRNA_CATABOLIC_PROCESS_NONSENSE_MEDIATED_DECAY	2.76294	0.0678771	2.37504	1e-05	0.00144	33	CASC3,EIF4A3,PYM1,RNPS1,RPL10A,RPL13,RPL13A,RPL14,RPL17,RPL21,RPL22,RPL24,RPL26,RPL27,RPL27A,RPL28,RPL30,RPL35,RPL35A,RPL36,RPL37A,RPL39,RPL8,RPLP0,RPS13,RPS14,RPS16,RPS18,RPS21,RPS27A,RPS9,SMG1,UBA52
GOBP_PROTEIN_TARGETING_TO_MEMBRANE	2.75971	0.0701238	2.33227	1e-05	0.00144	38	ARL6IP1,CDK5R1,CIB1,GDI1,RPL10A,RPL13,RPL13A,RPL14,RPL17,RPL21,RPL22,RPL24,RPL26,RPL27,RPL27A,RPL28,RPL30,RPL35,RPL35A,RPL36,RPL37A,RPL39,RPL8,RPLP0,RPS13,RPS14,RPS16,RPS18,RPS21,RPS27A,RPS9,SDCBP,SEC61A1,SRP9,STOM,UBA52,ZDHHC1,ZDHHC2
GOBP_TRANSLATIONAL_INITIATION	2.75649	0.0743271	2.24583	1e-05	0.00144	39	ATF4,CDC123,COPS5,EIF2S3,EIF3F,EIF4B,METTL3,MTOR,NCK2,PAIP2B,PPP1CA,RPL10A,RPL13,RPL13A,RPL14,RPL17,RPL21,RPL22,RPL24,RPL26,RPL27,RPL27A,RPL28,RPL30,RPL35,RPL35A,RPL36,RPL37A,RPL39,RPL8,RPLP0,RPS13,RPS14,RPS16,RPS18,RPS21,RPS27A,RPS9,UBA52
GOBP_POSITIVE_REGULATION_OF_NOTCH_SIGNALING_PATHWAY	2.34882	0.0693218	2.24018	0.00328	0.159537	10	CREBBP,ENHO,EP300,EPN2,MAML1,PDCD10,RFNG,ROBO2,TM2D3,YAP1
GOBP_POSITIVE_REGULATION_OF_BLOOD_VESSEL_ENDOTHELIAL_CELL_MIGRATION	2.48769	0.0713345	2.19641	0.00419	0.159537	10	AKT3,CIB1,FGFR1,HDAC7,HMGB1,MAP3K3,NFE2L2,PRKD2,SRPX2,TMSB4X
GOBP_COLLAGEN_FIBRIL_ORGANIZATION	2.26528	0.0723023	2.18556	0.00379	0.159537	11	AEBP1,COL12A1,COL14A1,COL1A1,COL1A2,COL3A1,COL5A2,COL5A3,CRTAP,CYP1B1,LOX
GOBP_MITOCHONDRIAL_RESPIRATORY_CHAIN_COMPLEX_ASSEMBLY	2.45315	0.0754261	2.15564	0.00183	0.120436	13	AIFM1,COA3,COA8,NDUFA10,NDUFA11,NDUFAF2,NDUFB10,NDUFB7,NDUFC1,NDUFS1,NDUFS4,NDUFS5,NDUFS8
GOBP_NUCLEAR_TRANSCRIBED_MRNA_CATABOLIC_PROCESS	2.75454	0.0837519	2.07313	1e-05	0.00144	41	CASC3,CPEB3,DIS3L2,DXO,EIF4A3,LSM3,LSM6,PYM1,RNPS1,RPL10A,RPL13,RPL13A,RPL14,RPL17,RPL21,RPL22,RPL24,RPL26,RPL27,RPL27A,RPL28,RPL30,RPL35,RPL35A,RPL36,RPL37A,RPL39,RPL8,RPLP0,RPS13,RPS14,RPS16,RPS18,RPS21,RPS27A,RPS9,SMG1,SSB,TENT4A,TNRC6A,UBA52
GOBP_NADH_DEHYDROGENASE_COMPLEX_ASSEMBLY	2.44445	0.0790448	2.04997	0.00623	0.179424	10	NDUFA10,NDUFA11,NDUFAF2,NDUFB10,NDUFB7,NDUFC1,NDUFS1,NDUFS4,NDUFS5,NDUFS8
GOBP_ESTABLISHMENT_OF_PROTEIN_LOCALIZATION_TO_MEMBRANE	2.75229	0.0860352	2.03872	1e-05	0.00144	52	ARL6IP1,BAX,BCL2L11,CDK5R1,CIB1,CLSTN1,EMC4,GDI1,GGA1,GOLPH3,PKDCC,RACK1,RFTN1,ROMO1,RPL10A,RPL13,RPL13A,RPL14,RPL17,RPL21,RPL22,RPL24,RPL26,RPL27,RPL27A,RPL28,RPL30,RPL35,RPL35A,RPL36,RPL37A,RPL39,RPL8,RPLP0,RPS13,RPS14,RPS16,RPS18,RPS21,RPS27A,RPS9,SCRIB,SDCBP,SEC61A1,SPTBN1,SRP9,STOM,UBA52,VAMP5,YWHAG,ZDHHC1,ZDHHC2
GOBP_KIDNEY_EPITHELIUM_DEVELOPMENT	2.35171	0.0868082	1.95405	0.00421	0.159537	12	CTNNB1,HEYL,HOXA11,IQGAP1,KANK2,LZTS2,MEF2C,ROBO2,SLIT2,SMAD4,WWTR1,YAP1
GOBP_RESPONSE_TO_ESTRADIOL	2.47793	0.0854858	1.949	0.00819	0.1992	11	BCL2L11,COL1A1,CRHBP,CTNNB1,HNRNPD,NCOA3,NR2F2,PCNA,PDGFRB,STAT5B,WFDC1
GOBP_CYTOPLASMIC_TRANSLATION	2.74823	0.0926571	1.91429	0.00018	0.0235636	23	CNBP,CPEB2,CPEB3,DHX9,EIF2S3,EIF3F,EIF4B,METTL3,MTOR,PKM,RPL10A,RPL13A,RPL17,RPL22,RPL24,RPL26,RPL30,RPL35A,RPL36,RPL39,RPL8,RPLP0,RPS21
GOBP_POSITIVE_REGULATION_OF_ENDOTHELIAL_CELL_MIGRATION	2.47325	0.0941927	1.88299	0.00051	0.0524571	21	ADGRA2,AKT3,BCAR1,BMPR2,CIB1,EGF,FGFR1,FOXP1,HDAC7,HMGB1,ITGB3,MAP3K3,NFE2L2,NRP1,PRKD2,RAC1,RHOB,RIN2,RRAS,SRPX2,TMSB4X
GOBP_RESPONSE_TO_ACID_CHEMICAL	2.30597	0.10096	1.73288	0.00909	0.1992	12	AVPR1A,COL18A1,COL1A1,COL1A2,COL5A2,CPEB3,CPS1,HNRNPD,LAMTOR1,MTOR,PCNA,SH3BP4
GOBP_POSITIVE_REGULATION_OF_CHROMATIN_ORGANIZATION	2.46579	0.103251	1.72591	0.00528	0.1792	14	CTBP1,CTNNB1,GCG,JDP2,KAT2A,KMT2E,MECP2,MIER1,OGT,PAF1,PRKD2,SETDB2,SMAD4,TRIM28
GOBP_CELLULAR_SENESCENCE	2.22099	0.101832	1.68785	0.01656	0.234874	11	AKT3,ID2,MAP3K3,NUAK1,PAWR,RBL1,RSL1D1,TBX2,TERT,VASH1,ZMPSTE24
GOBP_REGULATION_OF_MEGAKARYOCYTE_DIFFERENTIATION	2.3454	0.106945	1.6518	0.01143	0.200722	12	CIB1,EP300,GP1BA,H3C15,H3C8,H4C5,HDAC1,KMT2E,LOX,MEF2C,MOV10,TNRC6A
GOBP_VIRAL_GENE_EXPRESSION	2.72583	0.112536	1.64848	1e-05	0.00144	51	CCNT2,DHX9,EIF3F,EP300,GTF2F1,HDAC1,HEXIM1,IFITM3,NUP153,NUP188,NUP214,NUP98,POLR2C,POLR2F,POLR2J,POLR2K,POM121C,RAE1,RPL10A,RPL13,RPL13A,RPL14,RPL17,RPL21,RPL22,RPL24,RPL26,RPL27,RPL27A,RPL28,RPL30,RPL35,RPL35A,RPL36,RPL37A,RPL39,RPL8,RPLP0,RPS13,RPS14,RPS16,RPS18,RPS21,RPS27A,RPS9,SEH1L,SSB,TRIM14,TRIM21,TRIM8,UBA52
GOBP_OUTFLOW_TRACT_MORPHOGENESIS	2.37846	0.112079	1.55237	0.02375	0.274522	11	BMPR2,CTNNB1,HEYL,MEF2C,NRP1,ROBO2,SMAD4,SOX11,SOX17,TBX2,TGFBR2
GOBP_REGULATION_OF_DNA_BIOSYNTHETIC_PROCESS	2.55717	0.115204	1.54403	0.0155	0.234874	13	BMPR2,CCT7,DDX39B,HNRNPD,HNRNPU,NIBAN2,PARM1,PARP4,PCNA,PDGFRB,PRKD2,PTGES3,TINF2
GOBP_PROTEIN_HOMOOLIGOMERIZATION	2.31764	0.117694	1.5334	0.0094	0.1992	15	ATL1,ATL3,CBR4,CEP57,CHMP2A,KCNA5,KCTD1,KCTD12,KCTD15,MICU1,MIP,RBMX,SAMHD1,TK1,TMEM120A
GOBP_MITOCHONDRIAL_ELECTRON_TRANSPORT_NADH_TO_UBIQUINONE	2.514	0.116851	1.52779	0.01623	0.234874	13	DNAJC15,ISCU,NDUFA10,NDUFA11,NDUFB10,NDUFB7,NDUFC1,NDUFS1,NDUFS4,NDUFS5,NDUFS8,PARK7,SNCA
GOBP_POSITIVE_REGULATION_OF_CHEMOTAXIS	2.59561	0.119229	1.52539	0.00717	0.185657	17	BMPR2,C1QBP,CCR7,CREB3,EDN2,FGFR1,HMGB1,LBP,NRP1,PDGFRB,PRKD2,PTK2,RAC1,SLIT2,TIAM1,TMSB4X,TPBG
GOBP_RESPONSE_TO_HEAT	2.41333	0.123557	1.4993	0.00339	0.159537	20	BAG2,BAG3,CAMK2G,CREBBP,DNAJC7,EP300,IGFBP7,MAPT,MTOR,NUP153,NUP188,NUP214,NUP98,POM121C,PRKACA,PSIP1,PTGES3,RAE1,SEH1L,TCIM
GOBP_NEGATIVE_REGULATION_OF_DNA_METABOLIC_PROCESS	2.6645	0.116141	1.49504	0.02818	0.3008	10	BMPR2,H1-10,H1-2,HNRNPU,MSH3,NIBAN2,RNF169,THOC1,TINF2,TRIM28
GOBP_COLLAGEN_METABOLIC_PROCESS	2.32328	0.119472	1.48449	0.01843	0.240686	12	CIITA,COL1A1,COL1A2,MMP24,MMP28,PDGFRB,PRSS2,RCN3,TGFB3,TNS2,VIM,VSIR
GOBP_MESENCHYMAL_CELL_DIFFERENTIATION	2.43008	0.125764	1.46265	0.00614	0.179424	19	AKNA,ANXA6,BCL9L,COL1A1,CTNNB1,FGFR1,HEYL,KLHL12,MEF2C,MTOR,NRP1,SDCBP,SMAD4,SOX11,TGFB3,TGFBR2,TIAM1,TRIM28,WWTR1
GOBP_REGULATION_OF_ENDOTHELIAL_CELL_MIGRATION	2.43008	0.127093	1.46059	0.0008	0.072	29	ADGRA2,AKT3,BCAR1,BMPR2,CIB1,CSNK2B,EGF,FGFR1,FOXP1,HDAC7,HMGB1,ITGB3,MAP3K3,MECP2,MEF2C,NFE2L2,NR2F2,NRP1,PDCD10,PRKD2,PTK2,RAC1,RHOB,RIN2,RRAS,SLIT2,SRPX2,TMSB4X,VASH1
GOBP_PROTEIN_TARGETING	2.75551	0.129454	1.44811	1e-05	0.00144	64	AIFM1,ARIH2,ARL6IP1,ATG13,BAG3,BAP1,CDK5R1,CIB1,CSNK2A2,DNAJC15,ERBIN,GABARAP,GDI1,GOSR2,GRPEL1,HPS4,IDE,MFN2,MTERF4,PECR,RNF31,ROMO1,RPL10A,RPL13,RPL13A,RPL14,RPL17,RPL21,RPL22,RPL24,RPL26,RPL27,RPL27A,RPL28,RPL30,RPL35,RPL35A,RPL36,RPL37A,RPL39,RPL8,RPLP0,RPS13,RPS14,RPS16,RPS18,RPS21,RPS27A,RPS9,SDCBP,SEC61A1,SRP9,STOM,STXBP4,TIMM23B,TRAK1,TYSND1,UBA52,UBB,USP9X,VTI1A,YWHAG,ZDHHC1,ZDHHC2
GOBP_CELLULAR_RESPONSE_TO_HEAT	2.42319	0.127853	1.44265	0.00697	0.185657	18	BAG2,BAG3,CAMK2G,CREBBP,DNAJC7,EP300,MAPT,MTOR,NUP153,NUP188,NUP214,NUP98,POM121C,PRKACA,PTGES3,RAE1,SEH1L,TCIM
GOBP_REGULATION_OF_CELLULAR_RESPONSE_TO_TRANSFORMING_GROWTH_FACTOR_BETA_STIMULUS	2.46222	0.131312	1.40614	0.0056	0.1792	21	BCL9L,CAV1,CREBBP,EP300,HIPK2,LOX,LTBP4,MYOCD,NREP,NRROS,ONECUT1,RPS27A,SDCBP,SKI,SMAD4,SOX11,TGFB3,TGFBR2,UBA52,UBB,ZBTB7A
GOBP_REGULATION_OF_NOTCH_SIGNALING_PATHWAY	2.39337	0.132256	1.39842	0.00556	0.1792	20	CBFA2T2,CHAC1,CREBBP,EGF,ENHO,EP300,EPN2,LLGL1,MAML1,METTL3,NIBAN2,NOTCH3,PDCD10,RFNG,ROBO2,TCIM,TM2D3,WWP2,YAP1,ZBTB7A
GOBP_MAINTENANCE_OF_PROTEIN_LOCATION	2.55461	0.126681	1.36527	0.03857	0.341801	10	ANKRD13C,CAV1,CCDC88A,DZIP1,GOLPH3,HNRNPU,NRROS,PARK7,TMSB4X,TOPORS
GOBP_ELECTRON_TRANSPORT_CHAIN	2.52349	0.137835	1.3532	0.00269	0.159537	26	CDK1,COX5A,COX6A2,COX6B1,CYB5A,CYC1,CYCS,DNAJC15,GHITM,ISCU,NDUFA10,NDUFA11,NDUFAF2,NDUFB10,NDUFB7,NDUFC1,NDUFS1,NDUFS4,NDUFS5,NDUFS8,PARK7,SDHA,SDHB,SDHD,SNCA,UQCRB
GOBP_RESPONSE_TO_TEMPERATURE_STIMULUS	2.41333	0.137714	1.35212	0.00354	0.159537	24	BAG2,BAG3,CAMK2G,CREBBP,DNAJC7,EP300,IGFBP7,MAPT,METRNL,MMP24,MTOR,NUP153,NUP188,NUP214,NUP98,POM121C,PRKACA,PSIP1,PTGES3,RAE1,SEH1L,TCIM,UCP3,ZNF516
GOBP_NEGATIVE_REGULATION_OF_TRANSFORMING_GROWTH_FACTOR_BETA_RECEPTOR_SIGNALING_PATHWAY	2.57857	0.129891	1.34046	0.04029	0.342568	11	BCL9L,CAV1,NRROS,ONECUT1,RPS27A,SKI,TGFB3,TGFBR2,UBA52,UBB,ZBTB7A
GOBP_VASCULAR_ENDOTHELIAL_GROWTH_FACTOR_RECEPTOR_SIGNALING_PATHWAY	2.51981	0.136904	1.31496	0.02225	0.267	14	AXL,BCAR1,EPN2,HHEX,ITGB3,NCK2,NIBAN2,NRP1,PAK2,PRKD2,PTK2,PTPN1,RAC1,SULF1
GOBP_NEGATIVE_REGULATION_OF_GENE_EXPRESSION_EPIGENETIC	2.36387	0.13992	1.31009	0.01204	0.208887	19	AEBP2,CTBP1,H1-10,H1-2,H2AC13,H2AC17,H2AC20,H2AC7,H3C15,H3C8,H4C5,HMGB1,MACROH2A2,MECP2,MIER1,PCGF1,PCGF2,RBBP4,UBE2B
GOBP_LEUKOCYTE_HOMEOSTASIS	2.54618	0.13709	1.2931	0.03289	0.316704	13	AXL,BAP1,BAX,BCL2L11,DOCK10,FADD,FLT3,GAPT,HMGB1,MEF2C,SH2B3,SLC15A4,STAT5B
GOBP_MESENCHYME_DEVELOPMENT	2.45166	0.146603	1.26374	0.00343	0.159537	28	AKNA,ANXA6,BCL9L,BMPR2,COL1A1,CTNNB1,FGFR1,GATA4,HEYL,KLHL12,MDM4,MEF2C,MEOX1,MTOR,NRP1,PDGFRB,PTK7,ROBO2,SDCBP,SMAD4,SOX11,TBX2,TGFB3,TGFBR2,TIAM1,TRIM28,WWTR1,YAP1
GOBP_FIBROBLAST_GROWTH_FACTOR_RECEPTOR_SIGNALING_PATHWAY	2.55717	0.139975	1.26326	0.03661	0.333661	13	CEP57,FGFR1,GTF2F1,HNRNPM,NDST1,NPTN,POLR2C,POLR2F,POLR2J,POLR2K,PRKD2,SULF1,TIAL1
GOBP_BLOOD_VESSEL_ENDOTHELIAL_CELL_MIGRATION	2.45166	0.145647	1.25575	0.01128	0.200722	20	AKT3,CIB1,CSNK2B,FGFR1,GPX1,HDAC7,HMGB1,MAP3K3,MECP2,MEF2C,MYH9,NFE2L2,NR4A1,NRP1,PDCD10,PRKD2,SLIT2,SRPX2,TMSB4X,VASH1
GOBP_POSITIVE_REGULATION_OF_EPITHELIAL_CELL_MIGRATION	2.48358	0.148211	1.24222	0.00441	0.162831	26	ADGRA2,AKT3,BCAR1,BMPR2,CIB1,EGF,FGFR1,FOXP1,HDAC7,HMGB1,ITGB3,MAP3K3,MAP4K4,MTOR,NFE2L2,NRP1,PLCG2,PRKD2,RAC1,RHOB,RIN2,RRAS,SRPX2,TGFBR2,TMSB4X,VIL1
GOBP_RESPONSE_TO_ENDOPLASMIC_RETICULUM_STRESS	2.57899	0.149216	1.23743	0.00402	0.159537	28	ADD1,AIFM1,ATF4,AUP1,BAX,BCL2L11,CAV1,CHAC1,COPS5,CREB3,ECPAS,EDEM3,EP300,ERMP1,FAF2,FLOT1,GOSR2,HERPUD2,MAP3K5,NCK2,NFE2L2,PARK7,PTPN1,RACK1,RCN3,TATDN2,UBXN1,UBXN4
GOBP_CHROMATIN_SILENCING	2.39935	0.145022	1.23457	0.03073	0.314182	14	CTBP1,H1-10,H1-2,H2AC13,H2AC17,H2AC20,H2AC7,HMGB1,MACROH2A2,MECP2,MIER1,PCGF1,PCGF2,UBE2B
GOBP_SISTER_CHROMATID_SEGREGATION	2.3391	0.147346	1.23363	0.0168	0.234874	19	ANAPC15,ANAPC7,AURKC,CHMP2A,CTCF,CTNNB1,DCTN2,DIS3L2,ESCO1,FEN1,HNRNPU,IK,LCMT1,NUMA1,PTTG1,SEH1L,STAG2,TENT4A,TOP2B
GOBP_PROTEIN_FOLDING	2.37658	0.149074	1.2245	0.01254	0.214971	20	AHSA1,BAG2,BAG3,CCT7,CRTAP,CSNK2A2,CSNK2B,DNAJC7,GRPEL1,LTBP4,MLEC,NUDCD2,PFDN5,PPID,PPIH,PTGES3,SACS,ST13,TTC1,UBXN1
GOBP_DENDRITIC_SPINE_DEVELOPMENT	2.31933	0.144771	1.21395	0.0415	0.347442	13	CDK5R1,CFL1,CPEB3,DISC1,DOCK10,MEF2C,MTOR,NCK2,PAK2,PSEN1,SIPA1L1,TANC2,TIAM1
GOBP_NOTCH_SIGNALING_PATHWAY	2.36677	0.151714	1.21216	0.00411	0.159537	28	CBFA2T2,CDH6,CHAC1,CREBBP,DTX3,EGF,ENHO,EP300,EPN2,HEYL,KCNA5,LLGL1,MAML1,METTL3,NIBAN2,NOTCH3,ONECUT1,PDCD10,PSEN1,RFNG,ROBO2,TBX2,TCIM,TGFBR2,TM2D3,WWP2,YAP1,ZBTB7A
GOBP_EPITHELIAL_TO_MESENCHYMAL_TRANSITION	2.47793	0.147025	1.2121	0.0312	0.314182	15	AKNA,BCL9L,COL1A1,CTNNB1,FGFR1,HEYL,KLHL12,MTOR,SDCBP,SMAD4,TGFB3,TGFBR2,TIAM1,TRIM28,WWTR1
GOBP_REGULATION_OF_OSTEOBLAST_DIFFERENTIATION	2.57857	0.150116	1.19634	0.02383	0.274522	17	ATF4,BMPR2,CLIC1,HDAC7,HEMGN,IGFBP5,LIMD1,MEF2C,PDLIM7,PRKACA,PTK2,SKI,SMOC1,SOX11,WNT10B,WWTR1,YAP1
GOBP_RESPONSE_TO_BMP	2.42647	0.149582	1.19208	0.03296	0.316704	14	BMP8A,BMPR2,GATA4,HEYL,HIPK2,NUMA1,ROR2,SKI,SMAD4,SOST,SOX11,SULF1,TGFB3,USP9X
GOBP_REGULATION_OF_GENE_SILENCING_BY_RNA	2.32144	0.153501	1.1899	0.00864	0.1992	24	AJUBA,DHX9,H3C15,H3C8,H4C5,IPO8,LIMD1,MYOCD,NUP153,NUP188,NUP214,NUP98,POLR2C,POLR2F,POLR2J,POLR2K,POM121C,POU5F1,RAE1,SEH1L,TERT,TNRC6A,WTIP,ZMPSTE24
GOBP_ENDOTHELIAL_CELL_PROLIFERATION	2.34838	0.152312	1.18912	0.01982	0.248181	18	AKT3,BMPR2,CAV1,EGF,FGFR1,HMGB1,ITGB3,MEF2C,MTOR,NR2F2,NR4A1,NRP1,PDCD10,PRKD2,PRKX,SULF1,TNFSF12,VASH1
GOBP_MEGAKARYOCYTE_DIFFERENTIATION	2.4145	0.150626	1.18071	0.03503	0.329354	15	CIB1,EP300,GP1BA,H3C15,H3C8,H4C5,HDAC1,KMT2E,LOX,MEF2C,MOV10,MPIG6B,SH2B3,SP3,TNRC6A
GOBP_REGULATION_OF_MRNA_SPLICING_VIA_SPLICEOSOME	2.54432	0.151615	1.16713	0.03568	0.329354	15	C1QBP,DYRK1A,HNRNPU,NUP98,RBM15B,RBM23,RBM7,RBMX,RNPS1,SAP18,SRRM4,SRSF10,SRSF3,WTAP,ZBTB7A
GOBP_SPROUTING_ANGIOGENESIS	2.45888	0.153977	1.16337	0.02868	0.303671	16	ADGRA2,AKT3,CIB1,EPN2,HDAC7,HMGB1,JAK1,MAP3K3,NAXE,NR4A1,NRP1,PDCD10,PKM,RSPO3,SLIT2,SRPX2
GOBP_ATP_SYNTHESIS_COUPLED_ELECTRON_TRANSPORT	2.514	0.15882	1.13967	0.01403	0.229582	23	CDK1,COX5A,COX6A2,COX6B1,CYC1,CYCS,DNAJC15,GHITM,ISCU,NDUFA10,NDUFA11,NDUFB10,NDUFB7,NDUFC1,NDUFS1,NDUFS4,NDUFS5,NDUFS8,PARK7,SDHA,SDHD,SNCA,UQCRB
GOBP_REGULATION_OF_CHEMOTAXIS	2.55144	0.157919	1.13908	0.01872	0.240686	20	ADGRA2,BMPR2,C1QBP,CCR7,CREB3,EDN2,FGFR1,HMGB1,LBP,MMP28,NRP1,PDGFRB,PRKD2,PTK2,RAC1,ROBO2,SLIT2,TIAM1,TMSB4X,TPBG
GOBP_PLATELET_DEGRANULATION	2.45537	0.156136	1.12971	0.03953	0.342568	15	A2M,ACTN4,APOOL,CD36,CTSW,EGF,FGG,ITGB3,MMRN1,PLEK,SYK,TGFB3,TMSB4X,VCL,WDR1
GOBP_POSITIVE_REGULATION_OF_DNA_METABOLIC_PROCESS	2.5138	0.15857	1.12932	0.01813	0.240044	21	BABAM2,BAX,CCT7,DDX39B,DHX9,ERCC8,FAM168A,HMGB1,HNRNPD,MECP2,NPM2,PARM1,PCNA,PDGFRB,PRKD2,PTGES3,TIGAR,TNFSF13,TRIM28,UBE2B,USP9X
GOBP_EMBRYONIC_ORGAN_MORPHOGENESIS	2.32686	0.161724	1.11872	0.00926	0.1992	26	CEP290,CTNNB1,EIF4A3,GATA4,GJB6,HIPK2,HOXA11,HOXC9,ID2,MED12,MEF2C,NDST1,PCGF2,PSEN1,PTK7,RARG,ROR2,SETDB2,SOX11,SOX17,SP3,TBX15,TBX2,TGFB3,TGFBR2,YAP1
GOBP_REGULATION_OF_CELL_JUNCTION_ASSEMBLY	2.55033	0.162714	1.10222	0.01613	0.234874	22	ACE2,CAV1,CLSTN1,DAPK3,FLOT1,GPC6,IQGAP1,MAP4K4,MEF2C,NLGN3,NRP1,PRKACA,PTK2,RAC1,ROBO2,SNCA,SRPX2,SYNDIG1,THY1,TPBG,TSC1,VCL
GOBP_EMBRYONIC_SKELETAL_SYSTEM_DEVELOPMENT	2.44156	0.159945	1.0957	0.04643	0.37192	14	COL1A1,CTNNB1,EIF4A3,HOXA11,HOXC9,MED12,NDST1,PCGF2,SOX11,SP3,SULF1,TBX15,TGFB3,TGFBR2
GOBP_POSITIVE_REGULATION_OF_TRANSMEMBRANE_RECEPTOR_PROTEIN_SERINE_THREONINE_KINASE_SIGNALING_PATHWAY	2.49054	0.161596	1.09113	0.03555	0.329354	17	BMP8A,BMPR2,CREBBP,CSNK2B,EP300,GATA4,HIPK2,INHA,INHBB,MYOCD,NUMA1,RBPMS,SDCBP,SMAD4,SOX11,SULF1,TGFB3
GOBP_REGULATION_OF_EPITHELIAL_CELL_MIGRATION	2.45867	0.164769	1.09086	0.00393	0.159537	35	ADGRA2,AKT3,BCAR1,BMPR2,CIB1,CSNK2B,EGF,FGFR1,FOXP1,HDAC7,HMGB1,ITGB3,MAP3K3,MAP4K4,MECP2,MEF2C,MTOR,NFE2L2,NR2F2,NRP1,PDCD10,PLCG2,PRKD2,PTK2,PTPRG,RAC1,RHOB,RIN2,RRAS,SLIT2,SRPX2,TGFBR2,TMSB4X,VASH1,VIL1
GOBP_RIBOSOMAL_LARGE_SUBUNIT_BIOGENESIS	2.72655	0.160757	1.08185	0.04649	0.37192	14	GTF3A,GTPBP4,HEATR3,RPL10A,RPL14,RPL24,RPL26,RPL35,RPL35A,RPLP0,RSL1D1,SNU13,SURF6,ZNHIT3
GOBP_PROTEIN_STABILIZATION	2.42046	0.167535	1.07017	0.0101	0.199233	28	BAG2,BAG3,CCT7,COA8,CREBL2,CRTAP,CTNND1,EP300,FLOT1,GTPBP4,HIP1,HPS4,MDM4,MTMR9,PARK7,PDCD10,PTGES3,RAB21,SOX17,STXBP4,TAF9,TBL1X,TNIP2,TRIM44,TSC1,UBE2B,USP9X,WNT10B
GOBP_REGULATION_OF_CELLULAR_RESPONSE_TO_HEAT	2.41333	0.164942	1.06579	0.04006	0.342568	16	BAG2,BAG3,CAMK2G,CREBBP,DNAJC7,EP300,MAPT,MTOR,NUP153,NUP188,NUP214,NUP98,POM121C,PTGES3,RAE1,SEH1L
GOBP_NUCLEAR_CHROMOSOME_SEGREGATION	2.35983	0.168067	1.05389	0.02026	0.251503	23	ANAPC15,ANAPC7,AURKC,C1orf146,CCNE2,CHMP2A,CTCF,CTNNB1,DCTN2,DIS3L2,ESCO1,FEN1,GEM,HNRNPU,IK,LCMT1,NUMA1,PTTG1,SEH1L,STAG2,TENT4A,TOP2B,UBE2B
GOBP_PROTEIN_COMPLEX_OLIGOMERIZATION	2.32094	0.169394	1.04678	0.01633	0.234874	25	ATL1,ATL3,CALHM3,CBR4,CEP57,CHMP2A,COL1A2,HGSNAT,KCNA5,KCTD1,KCTD12,KCTD15,KRT10,MAT2A,MICU1,MIP,RBMX,SAMHD1,SNCA,STING1,TK1,TMEM120A,UGDH,WDCP,ZDHHC1
GOBP_RESPONSE_TO_TRANSFORMING_GROWTH_FACTOR_BETA	2.46222	0.170505	1.04315	0.01093	0.200506	29	BCL9L,CAV1,COL1A1,COL1A2,COL3A1,CREBBP,EP300,HIPK2,LOX,LTBP4,MEF2C,MYOCD,NREP,NRROS,ONECUT1,PRKCZ,PTK2,RPS27A,SDCBP,SKI,SMAD4,SOX11,TGFB3,TGFBR2,UBA52,UBB,USP9X,ZBTB7A,ZYX
GOBP_AEROBIC_RESPIRATION	2.55595	0.1691	1.02226	0.04305	0.358335	17	ATP5F1D,BLOC1S1,CBFA2T3,COX5A,COX6A2,COX6B1,CYCS,IDE,MDH1,MDH2,NDUFS8,OGDHL,SDHA,SDHB,SDHD,SUCLA2,UQCRB
GOBP_DNA_TEMPLATED_TRANSCRIPTION_INITIATION	2.43291	0.174468	1.01043	0.01319	0.220856	29	BAX,CAVIN1,CDK1,CREBBP,CTNNB1,DR1,GTF2F1,H4C5,HMGB1,MAML1,MECP2,MED12,NOTCH3,NR4A1,POLR2C,POLR2F,POLR2J,POLR2K,POLR3H,RARG,RXRB,TAF10,TAF12,TAF15,TAF9,TRIM28,WNT10B,WWTR1,YAP1

## Sheet: Artery regression results
Gene name	R sq SAR	p-val SAR	R sq GA	p-val GA	FC
A2M	0.565448	0.0155	0.0931665	0.613	Inf
A2ML1	0.0820283	0.652	0.300812	0.167	Inf
A4GALT	0.262721	0.218	0.14865	0.447	Inf
AAAS	0.119915	0.528	0.498428	0.0317	Inf
AACS	0.0555141	0.752	0.0863582	0.637	Inf
AADAC	0.138299	0.475	0.235626	0.261	Inf
AADACL2	0.171952	0.389	0.261073	0.22	Inf
AADACL3	0.183994	0.362	0.0662376	0.71	Inf
AADACL4	0.306986	0.16	0.191048	0.346	Inf
AAGAB	0.669324	0.00395	0.108839	0.562	4.83846
AAK1	0.169324	0.396	0.258946	0.223	Inf
AAMDC	0.340498	0.125	0.513384	0.0273	Inf
AAMP	0.301079	0.167	0.170947	0.392	3.83892
AANAT	0.233308	0.265	0.0190947	0.908	Inf
AAR2	0.572083	0.0143	0.0682197	0.702	Inf
AARS1	0.0838652	0.645	0.206528	0.315	3.74661
AARS2	0.0813441	0.654	0.106442	0.57	7.10724
AARSD1	0.101972	0.584	0.190035	0.349	5.15481
AASDHPPT	0.105299	0.573	0.0806649	0.657	Inf
AASS	0.103338	0.58	0.408879	0.0722	Inf
ABCA1	0.226813	0.276	0.0860238	0.638	Inf
ABCA12	0.468728	0.0423	0.135345	0.483	Inf
ABCA13	0.360034	0.107	0.276481	0.198	Inf
ABCA2	0.577979	0.0134	0.339278	0.126	Inf
ABCA3	0.0614123	0.728	0.0467187	0.787	Inf
ABCA5	0.112851	0.55	0.365244	0.103	Inf
ABCA7	0.219419	0.29	0.440431	0.0549	138.282
ABCA8	0.124822	0.513	0.037683	0.825	Inf
ABCB1	0.0608791	0.73	0.215328	0.297	353.34
ABCB10	0.0311309	0.854	0.0514115	0.768	4.3442
ABCB11	0.449631	0.0505	0.0180452	0.913	Inf
ABCB5	0.096999	0.6	0.261422	0.22	Inf
ABCB6	0.187229	0.355	0.0197686	0.905	Inf
ABCB7	0.00463727	0.977	0.0822094	0.651	Inf
ABCB8	0.0285054	0.865	0.0606522	0.731	Inf
ABCB9	0.169163	0.396	0.0484509	0.78	Inf
ABCC1	0.137625	0.477	0.0470472	0.786	Inf
ABCC12	0.490814	0.0342	0.171289	0.391	Inf
ABCC3	0.310948	0.155	0.120025	0.528	Inf
ABCC5	0.0697531	0.697	0.447461	0.0515	Inf
ABCC6	0.420016	0.0656	0.0196769	0.905	Inf
ABCC8	0.238043	0.257	0.279529	0.194	Inf
ABCC9	0.450438	0.0501	0.130686	0.496	Inf
ABCD1	0.204745	0.318	0.255844	0.228	73.3485
ABCD2	0.349222	0.117	0.452347	0.0493	Inf
ABCD3	0.569711	0.0148	0.124773	0.514	Inf
ABCD4	0.248036	0.24	0.137782	0.477	Inf
ABCE1	0.0576627	0.743	0.0692026	0.699	Inf
ABCF1	0.126867	0.507	0.0762808	0.673	Inf
ABCF2	0.0289052	0.864	0.152644	0.437	Inf
ABCF3	0.0018341	0.991	0.412025	0.0703	Inf
ABCG1	0.139274	0.472	0.0554289	0.752	Inf
ABCG5	0.0284348	0.866	0.00971867	0.952	Inf
ABCG8	0.280059	0.193	0.0593838	0.736	Inf
ABHD1	0.0389283	0.82	0.171184	0.391	Inf
ABHD10	0.501135	0.0309	0.16299	0.411	Inf
ABHD11	0.101472	0.586	0.037587	0.826	Inf
ABHD12	0.0563529	0.748	0.231871	0.267	Inf
ABHD14A	0.38053	0.0912	0.0257387	0.878	Inf
ABHD14B	0.565641	0.0155	0.078237	0.665	Inf
ABHD15	0.165737	0.404	0.196279	0.335	Inf
ABHD16A	0.306683	0.16	0.0878017	0.632	3.21855
ABHD17A	0.205942	0.316	0.121789	0.522	3.49259
ABHD17B	0.0160694	0.922	0.310116	0.156	Inf
ABHD17C	0.473474	0.0405	0.105328	0.573	Inf
ABHD18	0.475363	0.0397	0.0588053	0.739	Inf
ABHD2	0.0507557	0.771	0.0537909	0.758	54.9009
ABHD3	0.256776	0.227	0.145339	0.456	Inf
ABHD4	0.290521	0.18	0.0939958	0.61	Inf
ABHD5	0.302122	0.166	0.0384061	0.822	69.0135
ABHD6	0.0541217	0.757	0.0164837	0.92	Inf
ABHD8	0.0833886	0.647	0.00419798	0.979	Inf
ABI1	0.137854	0.476	0.0481972	0.781	Inf
ABI2	0.354144	0.112	0.0415625	0.809	Inf
ABI3	0.108528	0.563	0.301921	0.166	3.35058
ABI3BP	0.314896	0.151	0.214381	0.299	Inf
ABITRAM	0.247452	0.241	0.0761757	0.673	Inf
ABL1	0.249435	0.238	0.0495508	0.776	Inf
ABL2	0.267263	0.211	0.015574	0.925	Inf
ABLIM1	0.371819	0.0978	0.173429	0.386	Inf
ABLIM3	0.058681	0.739	0.107076	0.568	Inf
ABO	0.452796	0.0491	0.0114507	0.944	Inf
ABR	0.134365	0.486	0.167456	0.4	Inf
ABRACL	0.0359039	0.833	0.0730726	0.684	Inf
ABRAXAS1	0.00348094	0.983	0.128112	0.504	Inf
ABRAXAS2	0.14203	0.465	0.106722	0.569	Inf
ABTB1	0.465415	0.0437	0.0880558	0.631	Inf
ABTB2	0.238768	0.256	0.17667	0.378	Inf
ACAA1	0.244025	0.247	0.0744814	0.679	13.0951
ACAA2	0.0879475	0.631	0.0282483	0.867	Inf
ACACB	0.237558	0.258	0.110657	0.556	Inf
ACAD10	0.324764	0.14	0.372798	0.0971	Inf
ACAD11	0.507418	0.029	0.106612	0.569	8.77413
ACAD8	0.0560358	0.75	0.16484	0.406	Inf
ACAD9	0.151696	0.439	0.1452	0.456	Inf
ACADL	0.695564	0.00262	0.212074	0.304	Inf
ACADM	0.0504725	0.772	0.0100301	0.951	7.8879
ACADS	0.72216	0.00166	0.549735	0.0185	26.1601
ACADSB	0.342661	0.123	0.348198	0.118	9.53961
ACADVL	0.0496065	0.775	0.296624	0.172	2.81367
ACAN	0.028758	0.864	0.118488	0.532	Inf
ACAP2	0.360501	0.107	0.0576806	0.743	Inf
ACAP3	0.473731	0.0404	0.12218	0.521	4.04172
ACAT1	0.0159901	0.923	0.0785494	0.664	9.92609
ACAT2	0.0383069	0.823	0.274411	0.201	Inf
ACBD3	0.0770534	0.67	0.0707477	0.693	Inf
ACBD5	0.277916	0.196	0.339238	0.126	7.38169
ACBD6	0.199298	0.329	0.1868	0.356	Inf
ACCSL	0.370872	0.0986	0.176236	0.379	Inf
ACD	0.22175	0.285	0.0126439	0.938	Inf
ACE	0.113041	0.549	0.100007	0.59	Inf
ACE2	0.715967	0.00185	0.166025	0.403	Inf
ACER2	0.156912	0.426	0.204785	0.318	255.068
ACER3	0.0847377	0.642	0.0499614	0.774	Inf
ACHE	0.332399	0.133	0.126179	0.509	22.4419
ACIN1	0.00419384	0.979	0.154616	0.432	1.75941
ACKR2	0.0977918	0.598	0.210178	0.307	Inf
ACKR3	0.311042	0.155	0.217818	0.293	Inf
ACLY	0.176121	0.38	0.203645	0.32	Inf
ACMSD	0.229008	0.272	0.132705	0.491	Inf
ACO1	0.397916	0.0791	0.058241	0.741	Inf
ACO2	0.48316	0.0369	0.337932	0.127	Inf
ACOD1	0.140169	0.47	0.0216601	0.896	Inf
ACOT1	0.197279	0.333	0.359403	0.108	Inf
ACOT11	0.353313	0.113	0.107693	0.566	Inf
ACOT12	0.0418568	0.808	0.712057	0.00198	Inf
ACOT13	0.221101	0.287	0.0739565	0.681	Inf
ACOT2	0.0628522	0.723	0.119308	0.53	13.4281
ACOT4	0.200159	0.327	0.134368	0.486	Inf
ACOT6	0.0494024	0.776	0.181516	0.367	Inf
ACOT7	0.0911348	0.62	0.0310733	0.854	Inf
ACOT8	0.0594124	0.736	0.330989	0.134	Inf
ACOT9	0.0756696	0.675	0.00070188	0.996	22.7767
ACOX1	0.297219	0.171	0.206483	0.315	Inf
ACOX2	0.344929	0.121	0.250538	0.236	Inf
ACOX3	0.0661763	0.71	0.105441	0.573	Inf
ACP1	0.377171	0.0937	0.29698	0.172	5.22004
ACP2	0.0606643	0.731	0.0945119	0.609	Inf
ACP4	0.0535719	0.759	0.0650354	0.714	Inf
ACP5	0.0874869	0.633	0.299994	0.168	Inf
ACP6	0.184172	0.361	0.238482	0.256	Inf
ACRV1	0.0472306	0.785	0.317001	0.149	Inf
ACSF2	0.0673105	0.706	0.236513	0.259	4.25369
ACSL3	0.200379	0.327	0.167132	0.401	Inf
ACSL4	0.206138	0.315	0.171864	0.39	9.60883
ACSL5	0.135911	0.482	0.334743	0.13	73.3485
ACSM2A	0.22913	0.272	0.306139	0.161	Inf
ACSM6	0.2259	0.278	0.062722	0.723	Inf
ACSS1	0.322156	0.143	0.242382	0.25	Inf
ACSS2	0.0448074	0.795	0.235085	0.262	Inf
ACSS3	0.0328081	0.846	0.093803	0.611	Inf
ACTA2	0.443941	0.0532	0.132617	0.491	65.1288
ACTBL2	0.224393	0.281	0.347905	0.118	Inf
ACTC1	0.200825	0.326	0.237048	0.259	Inf
ACTG2	0.267501	0.211	0.30781	0.159	816.155
ACTL6A	0.101078	0.587	0.299223	0.169	Inf
ACTL7A	0.223103	0.283	0.127741	0.505	Inf
ACTL7B	0.361183	0.106	0.0913716	0.619	Inf
ACTL8	0.345054	0.121	0.0865478	0.636	Inf
ACTL9	0.150094	0.443	0.0202315	0.903	Inf
ACTN1	0.179989	0.371	0.0864827	0.636	7.32854
ACTN4	0.486626	0.0357	0.132751	0.491	3.97474
ACTR10	0.0616087	0.728	0.0104264	0.949	5.38877
ACTR1A	0.664624	0.00424	0.0986071	0.595	Inf
ACTR1B	0.15477	0.431	0.113267	0.548	Inf
ACTR2	0.219824	0.289	0.0683347	0.702	2.45654
ACTR3	0.284731	0.187	0.116708	0.538	3.16841
ACTR3B	0.00222804	0.989	0.0712046	0.691	Inf
ACTR5	0.673539	0.00371	0.127139	0.507	8.41502
ACTR6	0.155869	0.429	0.0217324	0.896	6.15464
ACTR8	0.392501	0.0827	0.0712734	0.691	Inf
ACTRT1	0.0762084	0.673	0.108812	0.562	Inf
ACTRT2	0.0318569	0.851	0.232108	0.267	Inf
ACTRT3	0.199302	0.329	0.305377	0.162	Inf
ACVR1	0.388159	0.0857	0.0139848	0.932	4.86816
ACVR1B	0.0692527	0.698	0.228285	0.274	Inf
ACVR2A	0.0298492	0.859	0.00827624	0.959	Inf
ACVR2B	0.203203	0.321	0.123283	0.518	Inf
ACVRL1	0.318198	0.147	0.208001	0.312	6.18581
ACY1	0.405395	0.0743	0.0427207	0.804	11.5202
ACY3	0.359517	0.108	0.0226036	0.892	Inf
ACYP2	0.288293	0.183	0.289387	0.181	Inf
ADA	0.0527264	0.763	0.0142044	0.931	Inf
ADA2	0.472584	0.0408	0.0077937	0.962	Inf
ADAD1	0.0449403	0.795	0.0560501	0.749	Inf
ADAL	0.0903867	0.623	0.216763	0.295	Inf
ADAM10	0.141713	0.466	0.0796764	0.66	48.1751
ADAM11	0.17435	0.384	0.178395	0.374	Inf
ADAM12	0.305542	0.162	0.612023	0.00879	294.566
ADAM15	0.284792	0.187	0.0711918	0.691	3.83125
ADAM17	0.373816	0.0963	0.112823	0.55	5.27335
ADAM18	0.440485	0.0548	0.0804091	0.658	Inf
ADAM19	0.0227389	0.891	0.0142499	0.931	Inf
ADAM22	0.571639	0.0144	0.00668608	0.967	Inf
ADAM28	0.67848	0.00344	0.159639	0.419	6.55008
ADAM29	0.0089595	0.956	0.289142	0.182	Inf
ADAM30	0.253924	0.231	0.0826516	0.65	Inf
ADAM32	0.0316358	0.852	0.316435	0.149	Inf
ADAM33	0.568007	0.015	0.208393	0.311	Inf
ADAM8	0.0703463	0.694	0.160591	0.417	Inf
ADAM9	0.126841	0.508	0.172484	0.388	5.21541
ADAMDEC1	0.321321	0.144	0.0843274	0.644	Inf
ADAMTS1	0.569457	0.0148	0.226272	0.277	5.24593
ADAMTS10	0.511765	0.0277	0.00727633	0.964	Inf
ADAMTS13	0.393453	0.0821	0.0878178	0.632	Inf
ADAMTS15	0.0492284	0.777	0.411271	0.0707	Inf
ADAMTS18	0.178709	0.374	0.0743513	0.68	Inf
ADAMTS19	0.21103	0.306	0.198903	0.33	Inf
ADAMTS2	0.31516	0.151	0.302607	0.165	Inf
ADAMTS20	0.157508	0.424	0.0911941	0.62	Inf
ADAMTS3	0.269776	0.208	0.192442	0.343	Inf
ADAMTS4	0.146961	0.452	0.0352154	0.836	Inf
ADAMTS5	0.215914	0.296	0.129491	0.5	Inf
ADAMTS8	0.140465	0.469	0.0624118	0.725	Inf
ADAMTS9	0.250419	0.237	0.486699	0.0356	Inf
ADAMTSL1	0.406031	0.0739	0.338396	0.127	Inf
ADAMTSL3	0.697553	0.00253	0.0502687	0.773	Inf
ADAMTSL4	0.208037	0.312	0.418166	0.0667	Inf
ADAMTSL5	0.0163689	0.921	0.0179001	0.914	240.503
ADAP1	0.224674	0.28	0.00125986	0.994	Inf
ADAP2	0.0521632	0.765	0.270168	0.207	37.422
ADAR	0.187092	0.355	0.0602207	0.733	3.48893
ADARB1	0.232755	0.266	0.454629	0.0482	Inf
ADAT1	0.121086	0.524	0.0979836	0.597	Inf
ADAT3	0.463282	0.0445	0.0777479	0.667	Inf
ADCK2	0.376614	0.0941	0.339479	0.126	Inf
ADCK5	0.0540499	0.757	0.257164	0.226	Inf
ADCY2	0.121935	0.522	0.0150116	0.927	Inf
ADCY3	0.383618	0.089	0.319889	0.146	Inf
ADCY4	0.305453	0.162	0.0248439	0.882	14.7882
ADCY6	0.107314	0.567	0.200154	0.327	3.30698
ADCY7	0.127053	0.507	0.0016805	0.992	Inf
ADCY8	0.267056	0.212	0.0194036	0.907	Inf
ADCY9	0.0146679	0.929	0.235327	0.261	Inf
ADD1	0.519916	0.0255	0.0119679	0.942	7.19742
ADD3	0.342675	0.123	0.0183484	0.912	Inf
ADGB	0.357273	0.11	0.00338414	0.983	Inf
ADGRA1	0.0234252	0.888	0.0858458	0.638	Inf
ADGRA2	0.66567	0.00418	0.0996236	0.592	Inf
ADGRA3	0.369375	0.0997	0.421724	0.0647	19.3566
ADGRB1	0.326577	0.138	0.166678	0.402	Inf
ADGRB3	0.265219	0.214	0.0925837	0.615	Inf
ADGRD1	0.154544	0.432	0.0108284	0.947	Inf
ADGRD2	0.148994	0.446	0.0865997	0.636	Inf
ADGRE2	0.152129	0.438	0.244625	0.246	Inf
ADGRE5	0.611299	0.00887	0.270572	0.206	6.20871
ADGRF4	0.00801914	0.961	0.0664751	0.709	Inf
ADGRF5	0.0121642	0.941	0.67261	0.00376	14.406
ADGRG1	0.195709	0.337	0.043595	0.8	Inf
ADGRG2	0.0522747	0.765	0.33392	0.131	Inf
ADGRG3	0.287118	0.184	0.046705	0.787	Inf
ADGRG4	0.13902	0.473	0.0403542	0.814	Inf
ADGRG6	0.248711	0.239	0.432779	0.0587	28.9581
ADGRG7	0.110553	0.557	0.0831451	0.648	Inf
ADGRL1	0.0223527	0.893	0.0813375	0.654	Inf
ADGRL2	0.108475	0.563	0.309442	0.157	Inf
ADGRL3	0.395137	0.081	0.2148	0.298	Inf
ADGRL4	0.351305	0.115	0.225327	0.279	Inf
ADGRV1	0.0675596	0.705	0.240689	0.252	Inf
ADH1A	0.170745	0.392	0.0705877	0.693	Inf
ADH4	0.307371	0.159	0.0291185	0.863	Inf
ADH5	0.224474	0.281	0.0917284	0.618	2.94477
ADH6	0.178186	0.375	0.016354	0.921	Inf
ADH7	0.451684	0.0496	0.05338	0.76	Inf
ADHFE1	0.180523	0.37	0.0766235	0.671	Inf
ADI1	0.135914	0.482	0.0117681	0.943	3.90023
ADIG	0.46137	0.0453	0.111976	0.552	Inf
ADIPOQ	0.181823	0.367	0.189009	0.351	Inf
ADIPOR1	0.394602	0.0813	0.448756	0.0509	48.6063
ADIPOR2	0.141033	0.468	0.0621969	0.725	Inf
ADIRF	0.267174	0.211	0.244273	0.247	1098.74
ADK	0.0780481	0.666	0.152753	0.437	Inf
ADM	0.414565	0.0688	0.370064	0.0992	Inf
ADM2	0.11154	0.554	0.168912	0.396	Inf
ADNP	0.444761	0.0528	0.0896315	0.625	30.8252
ADNP2	0.536035	0.0215	0.123632	0.517	Inf
ADO	0.443078	0.0536	0.140471	0.469	Inf
ADORA1	0.209654	0.308	0.190521	0.348	Inf
ADORA2A	0.00584223	0.971	0.435367	0.0574	Inf
ADORA2B	0.233854	0.264	0.141131	0.467	Inf
ADORA3	0.275682	0.199	0.0759492	0.674	Inf
ADPGK	0.0892824	0.626	0.0515134	0.768	5.82838
ADPRH	0.119321	0.53	0.30086	0.167	2.93134
ADPRHL2	0.440201	0.055	0.155812	0.429	3.80047
ADPRM	0.170891	0.392	0.0623418	0.725	Inf
ADRA1A	0.526606	0.0238	0.124852	0.513	Inf
ADRA1B	0.282528	0.19	0.0378741	0.824	Inf
ADRA1D	0.198484	0.331	0.0369456	0.828	Inf
ADRA2A	0.513689	0.0272	0.245112	0.245	Inf
ADRA2C	0.00392125	0.981	0.403498	0.0755	Inf
ADRB1	0.237759	0.257	0.00404024	0.98	4.56269
ADRB2	0.149468	0.445	0.58561	0.0122	80.3844
ADRM1	0.302916	0.165	0.0933663	0.613	Inf
ADSL	0.331549	0.133	0.258641	0.224	Inf
ADSS1	0.0659302	0.711	0.462249	0.045	Inf
ADSS2	0.247242	0.242	0.0552914	0.752	5.87936
AEBP1	0.652831	0.00504	0.252524	0.233	218.919
AEBP2	0.56143	0.0162	0.048593	0.78	67.3462
AEN	0.430338	0.06	0.0648887	0.715	Inf
AFAP1	0.193996	0.34	0.0425161	0.805	Inf
AFAP1L1	0.0787025	0.664	0.14827	0.448	Inf
AFAP1L2	0.555212	0.0174	0.104996	0.574	Inf
AFF1	0.00997873	0.951	0.729448	0.00145	2.15036
AFF2	0.316642	0.149	0.0863684	0.637	Inf
AFF3	0.00426567	0.979	0.0314478	0.852	9.97448
AFF4	0.133168	0.489	0.16475	0.407	4.10842
AFG3L2	0.347447	0.118	0.21609	0.296	Inf
AFM	0.236125	0.26	0.250404	0.237	Inf
AFMID	0.0864046	0.636	0.136551	0.48	Inf
AFP	0.0899178	0.624	0.128549	0.503	Inf
AFTPH	0.319301	0.146	0.00077736	0.996	Inf
AGA	0.148124	0.449	0.0368397	0.829	14.0032
AGAP1	0.199841	0.328	0.00849485	0.958	5.39951
AGAP3	0.0668558	0.708	0.256874	0.227	Inf
AGAP9	0.61166	0.00883	0.0100903	0.951	3.83187
AGBL1	0.0490308	0.778	0.154752	0.431	Inf
AGBL3	0.00949101	0.953	0.158272	0.423	Inf
AGBL5	0.136688	0.48	0.493273	0.0334	5.3395
AGER	0.336636	0.128	0.188188	0.353	Inf
AGFG1	0.35155	0.115	0.033615	0.843	Inf
AGFG2	0.2827	0.19	0.0499844	0.774	Inf
AGGF1	0.42709	0.0617	0.0729362	0.685	Inf
AGK	0.0485387	0.78	0.0555176	0.752	Inf
AGL	0.413771	0.0692	0.0659119	0.711	Inf
AGMO	0.532286	0.0224	0.149124	0.446	Inf
AGO1	0.475318	0.0398	0.389275	0.085	Inf
AGO2	0.0833254	0.647	0.152098	0.438	8.54778
AGO3	0.201725	0.324	0.348163	0.118	Inf
AGPAT1	0.62098	0.00782	0.148162	0.449	Inf
AGPAT2	0.12053	0.526	0.0447671	0.795	Inf
AGPAT3	0.11752	0.535	0.264062	0.216	Inf
AGPAT4	0.0947924	0.608	0.23911	0.255	Inf
AGPAT5	0.0263434	0.875	0.00122736	0.994	16.248
AGPS	0.000372702	0.998	0.0630116	0.722	11.9129
AGR2	0.0368687	0.829	0.0707577	0.693	Inf
AGR3	0.256084	0.228	0.269661	0.208	Inf
AGRN	0.191775	0.345	0.12022	0.527	Inf
AGTPBP1	0.245769	0.244	0.28968	0.181	Inf
AGTR1	0.246184	0.243	0.0132081	0.936	15.874
AGTR2	0.198361	0.331	0.00131752	0.993	21.6763
AGTRAP	0.250441	0.237	0.00435855	0.978	Inf
AGXT	0.23131	0.268	0.236676	0.259	Inf
AGXT2	0.028887	0.864	0.346068	0.12	Inf
AHCTF1	0.213556	0.301	0.401717	0.0767	18.8503
AHCY	0.173276	0.386	0.0961253	0.603	4.83332
AHCYL1	0.278421	0.196	0.0716443	0.69	Inf
AHCYL2	0.0741124	0.68	0.0730811	0.684	Inf
AHDC1	0.250522	0.236	0.0120202	0.941	Inf
AHI1	0.271194	0.206	0.0964002	0.602	Inf
AHNAK	0.817634	0.000202	0.213541	0.301	4.27312
AHNAK2	0.0625321	0.724	0.00335438	0.983	Inf
AHR	0.535233	0.0217	0.140508	0.469	Inf
AHSA1	0.634222	0.00655	0.177331	0.377	Inf
AHSG	0.173346	0.386	8.96899e-05	1	Inf
AHSP	0.0394971	0.818	0.359105	0.108	Inf
AIDA	0.377093	0.0938	0.328652	0.136	5.43071
AIF1	0.266226	0.213	0.0850839	0.641	Inf
AIF1L	0.260218	0.222	0.201883	0.324	Inf
AIFM1	0.572463	0.0143	0.209988	0.308	Inf
AIFM2	0.131847	0.493	0.512762	0.0275	Inf
AIM2	0.460264	0.0458	0.0880734	0.631	Inf
AIMP1	0.120662	0.526	0.17096	0.392	Inf
AIMP2	0.303125	0.164	0.261277	0.22	Inf
AIP	0.0214499	0.897	0.0132798	0.935	Inf
AIRE	0.0075046	0.963	0.478419	0.0386	Inf
AJAP1	0.00454757	0.977	0.0823933	0.651	Inf
AJM1	0.553334	0.0178	0.124753	0.514	Inf
AJUBA	0.52714	0.0236	0.105094	0.574	Inf
AK1	0.18544	0.359	0.0669321	0.707	Inf
AK2	0.41687	0.0674	0.0318952	0.85	8.59049
AK3	0.552719	0.0179	0.0233165	0.889	Inf
AK4	0.296053	0.173	0.487223	0.0355	Inf
AK5	0.448152	0.0512	0.0242943	0.884	Inf
AK7	0.0666719	0.708	0.260852	0.221	Inf
AK9	0.0318951	0.85	0.0734227	0.683	Inf
AKAIN1	0.230657	0.27	0.117896	0.534	Inf
AKAP1	0.0672807	0.706	0.0210017	0.899	Inf
AKAP10	0.0739786	0.681	0.291988	0.178	Inf
AKAP11	0.164363	0.407	0.244247	0.247	Inf
AKAP12	0.250793	0.236	0.0428569	0.803	Inf
AKAP13	0.100835	0.588	0.351861	0.114	Inf
AKAP17A	0.318185	0.147	0.00118073	0.994	Inf
AKAP4	0.0168828	0.918	0.64476	0.00566	Inf
AKAP5	0.0819671	0.652	0.161659	0.414	Inf
AKAP8	0.294263	0.175	0.189292	0.35	Inf
AKAP8L	0.057614	0.743	0.170831	0.392	Inf
AKAP9	0.185301	0.359	0.080149	0.659	Inf
AKIP1	0.0940138	0.61	0.23098	0.269	Inf
AKIRIN1	0.150384	0.443	0.18781	0.353	4.6625
AKIRIN2	0.272382	0.204	0.151483	0.44	Inf
AKNA	0.540634	0.0205	0.0632615	0.721	6.27832
AKNAD1	0.231898	0.267	0.0335268	0.843	Inf
AKR1A1	0.370461	0.0989	0.308322	0.158	Inf
AKR1B1	0.616375	0.00831	0.316982	0.149	19.0364
AKR1B15	0.339272	0.126	0.329735	0.135	Inf
AKR1C4	0.0540017	0.758	0.123183	0.518	Inf
AKR1E2	0.0120174	0.941	0.0399417	0.816	10.1081
AKR7A3	0.115547	0.541	0.24049	0.253	Inf
AKT1	0.238483	0.256	0.229769	0.271	11.0928
AKT1S1	0.135225	0.484	0.0588859	0.738	Inf
AKT2	0.256398	0.227	0.189986	0.349	26.9492
AKT3	0.763434	0.000741	0.147122	0.451	Inf
AKTIP	0.142979	0.462	0.0202759	0.903	Inf
ALAD	0.168826	0.397	0.148248	0.448	17.9596
ALAS1	0.141058	0.468	0.0190604	0.908	26.2703
ALAS2	0.548607	0.0187	0.333234	0.132	Inf
ALB	0.00537484	0.973	0.159933	0.418	Inf
ALCAM	0.0785801	0.664	0.0779071	0.667	7.17543
ALDH16A1	0.190745	0.347	0.237192	0.258	Inf
ALDH18A1	0.114672	0.544	0.432871	0.0587	Inf
ALDH1A1	0.0503499	0.772	0.122421	0.521	22.8969
ALDH1A2	0.0699485	0.696	0.109687	0.559	29.6639
ALDH1A3	0.324062	0.141	0.111931	0.552	5.0195
ALDH1B1	0.364642	0.104	0.525744	0.024	4.3245
ALDH1L2	0.312552	0.154	0.237463	0.258	Inf
ALDH2	0.48475	0.0363	0.262968	0.217	Inf
ALDH3A1	0.107114	0.568	0.0772207	0.669	Inf
ALDH3A2	0.408775	0.0722	0.093107	0.613	Inf
ALDH3B1	0.301528	0.166	0.510926	0.028	Inf
ALDH3B2	0.142206	0.464	0.00567909	0.972	8.00781
ALDH4A1	0.160967	0.416	0.328632	0.136	Inf
ALDH6A1	0.26885	0.209	0.042277	0.806	Inf
ALDH7A1	0.913878	4.74e-06	0.182133	0.366	Inf
ALDH9A1	0.2285	0.273	0.387731	0.086	Inf
ALDOA	0.574702	0.0139	0.321267	0.144	2.49037
ALDOB	0.26903	0.209	0.185195	0.359	Inf
ALDOC	0.0829685	0.649	0.319441	0.146	Inf
ALG10B	0.660469	0.00451	0.26754	0.211	Inf
ALG12	0.0485533	0.78	0.0463415	0.789	Inf
ALG13	0.0486608	0.779	0.0247444	0.882	Inf
ALG14	0.411285	0.0707	0.376182	0.0945	Inf
ALG1L	0.384931	0.088	0.308624	0.158	Inf
ALG1L2	0.0818928	0.652	0.272437	0.204	Inf
ALG2	0.157115	0.425	0.241902	0.25	Inf
ALG3	0.180069	0.371	0.0639963	0.718	Inf
ALG5	0.301163	0.167	0.09997	0.591	11.6769
ALG6	0.00141988	0.993	0.0388058	0.82	Inf
ALG8	0.224063	0.281	0.175719	0.381	Inf
ALG9	0.368665	0.1	0.118797	0.531	Inf
ALK	0.584146	0.0124	0.0203496	0.902	Inf
ALKBH2	0.405306	0.0744	0.00737196	0.964	Inf
ALKBH3	0.128064	0.504	0.297478	0.171	Inf
ALKBH5	0.366189	0.102	0.184272	0.361	66.4848
ALKBH7	0.130703	0.496	0.116862	0.537	Inf
ALKBH8	0.247712	0.241	0.0227845	0.891	Inf
ALLC	0.232126	0.267	0.0501636	0.773	Inf
ALMS1	0.290534	0.18	0.29145	0.179	Inf
ALOX12	0.272327	0.204	0.306351	0.161	Inf
ALOX12B	0.106226	0.57	0.0785831	0.664	Inf
ALOX15	0.231346	0.268	0.141378	0.467	Inf
ALOX15B	0.388393	0.0856	0.0855355	0.639	Inf
ALOX5	0.315327	0.15	0.271317	0.205	15.0335
ALOX5AP	0.496376	0.0324	0.309883	0.157	Inf
ALOXE3	0.34045	0.125	0.039258	0.819	Inf
ALPI	0.191032	0.346	0.231477	0.268	Inf
ALPK2	0.285559	0.186	0.00581991	0.971	Inf
ALPK3	0.00943211	0.954	0.0716466	0.69	Inf
ALPL	0.0687073	0.701	0.0682236	0.702	Inf
ALPP	0.480325	0.0379	0.268516	0.209	Inf
ALS2	0.0487962	0.779	0.0583124	0.741	Inf
ALS2CL	0.105015	0.574	0.644376	0.00569	Inf
ALX3	0.0114004	0.944	0.0520181	0.766	Inf
ALX4	0.363206	0.105	0.141605	0.466	Inf
ALYREF	0.279108	0.195	0.369871	0.0993	Inf
AMBN	0.338176	0.127	0.189792	0.349	Inf
AMBP	0.0787547	0.664	0.0975795	0.598	Inf
AMBRA1	0.033737	0.842	0.456585	0.0474	Inf
AMD1	0.517067	0.0263	0.629509	0.00698	2.67966
AMDHD1	0.0711608	0.691	0.0688787	0.7	Inf
AMDHD2	0.543475	0.0198	0.190903	0.347	Inf
AMELY	0.0297505	0.86	0.0820075	0.652	Inf
AMER2	0.121897	0.522	0.0871143	0.634	Inf
AMFR	0.0696968	0.697	0.167439	0.4	21.8778
AMH	0.309327	0.157	0.0535446	0.759	Inf
AMHR2	0.00580985	0.971	0.371925	0.0977	Inf
AMIGO1	0.119074	0.531	0.206405	0.315	Inf
AMIGO2	0.209817	0.308	0.146932	0.452	Inf
AMIGO3	0.174728	0.383	0.405577	0.0742	Inf
AMMECR1	0.317107	0.149	0.367024	0.102	Inf
AMMECR1L	0.159767	0.419	0.0844498	0.643	Inf
AMOT	0.414476	0.0688	0.27411	0.202	Inf
AMOTL1	0.0787379	0.664	0.0233746	0.888	Inf
AMOTL2	0.0676383	0.705	0.0945932	0.608	Inf
AMPD1	0.116332	0.539	0.125204	0.512	Inf
AMPD2	0.253499	0.232	0.191521	0.345	60.3434
AMPD3	0.26467	0.215	0.0677865	0.704	Inf
AMPH	0.298011	0.17	0.39397	0.0817	Inf
AMT	0.0689446	0.7	0.481922	0.0373	Inf
AMTN	0.214425	0.299	0.023197	0.889	Inf
AMY1A	0.168283	0.398	0.0402766	0.814	7.49241
AMY2B	0.440159	0.055	0.219777	0.289	Inf
AMZ1	0.204037	0.319	0.0812702	0.655	Inf
AMZ2	0.150004	0.444	0.0132357	0.936	7.29013
ANAPC1	0.042341	0.805	0.181566	0.367	Inf
ANAPC10	0.0847592	0.642	0.161458	0.415	6.99124
ANAPC11	0.259147	0.223	0.0369728	0.828	2.93667
ANAPC13	0.16881	0.397	0.282329	0.19	11.701
ANAPC15	0.735521	0.00129	0.039114	0.819	16.4342
ANAPC16	0.632403	0.00671	0.399243	0.0783	Inf
ANAPC2	0.64323	0.00578	0.0949369	0.607	Inf
ANAPC4	0.196689	0.335	0.0356728	0.834	Inf
ANAPC5	0.0223956	0.893	0.139606	0.472	Inf
ANAPC7	0.524335	0.0244	0.136448	0.48	Inf
ANG	0.364357	0.104	0.325506	0.14	Inf
ANGEL1	0.379033	0.0923	0.0363992	0.831	Inf
ANGEL2	0.0528455	0.762	0.0237796	0.887	Inf
ANGPT2	0.0185381	0.911	0.0694445	0.698	Inf
ANGPT4	0.00921005	0.955	0.0858903	0.638	Inf
ANGPTL1	0.343227	0.122	0.291224	0.179	Inf
ANGPTL2	0.124495	0.514	0.20521	0.317	6.08522
ANGPTL5	0.0220664	0.894	0.0866878	0.635	Inf
ANK1	0.301722	0.166	0.244425	0.246	Inf
ANKAR	0.645451	0.0056	0.19494	0.338	Inf
ANKFY1	0.377172	0.0937	0.00512461	0.975	Inf
ANKH	0.288746	0.182	0.0293772	0.861	Inf
ANKHD1	0.150656	0.442	0.130414	0.497	2.89394
ANKLE2	0.0444889	0.796	0.295189	0.174	2.65233
ANKMY1	0.37192	0.0977	0.278293	0.196	Inf
ANKMY2	0.278461	0.196	0.148861	0.447	Inf
ANKRD1	0.204607	0.318	0.132694	0.491	Inf
ANKRD10	0.0631937	0.722	0.283222	0.189	95.0236
ANKRD11	0.0244441	0.884	0.0114143	0.944	5.22359
ANKRD12	0.188704	0.351	0.0309887	0.854	Inf
ANKRD13A	0.363776	0.104	0.345896	0.12	7.51291
ANKRD13B	0.0502356	0.773	0.294672	0.175	Inf
ANKRD13C	0.568297	0.015	0.265438	0.214	6.45108
ANKRD13D	0.573056	0.0142	0.13991	0.471	Inf
ANKRD16	0.0677331	0.704	0.0731374	0.684	Inf
ANKRD17	0.31106	0.155	0.115435	0.542	Inf
ANKRD18A	0.505027	0.0297	0.176511	0.379	Inf
ANKRD18B	0.0657897	0.712	0.0974391	0.599	Inf
ANKRD20A1	0.270805	0.206	0.120692	0.526	Inf
ANKRD22	0.186757	0.356	0.00905047	0.956	Inf
ANKRD23	0.493433	0.0334	0.165457	0.405	Inf
ANKRD27	0.0912838	0.62	0.0285143	0.865	4.06604
ANKRD28	0.21306	0.302	0.058728	0.739	6.91027
ANKRD30B	0.0293302	0.862	0.0834751	0.647	Inf
ANKRD30BL	0.754801	0.000886	0.149247	0.446	Inf
ANKRD33	0.0958359	0.604	0.206534	0.315	Inf
ANKRD33B	0.0891344	0.627	0.357375	0.11	Inf
ANKRD34B	0.164489	0.407	0.0858953	0.638	47.6589
ANKRD34C	0.161363	0.415	0.0191037	0.908	Inf
ANKRD35	0.310648	0.156	0.198275	0.331	Inf
ANKRD36	0.174992	0.382	0.187144	0.355	7.48148
ANKRD36B	0.180722	0.369	0.0721327	0.688	4.15291
ANKRD36C	0.59195	0.0113	0.456318	0.0475	Inf
ANKRD39	0.296569	0.172	0.140768	0.468	Inf
ANKRD40	0.295311	0.174	0.117672	0.535	Inf
ANKRD44	0.132738	0.491	0.210808	0.306	6.63874
ANKRD45	0.100083	0.59	0.139594	0.472	Inf
ANKRD46	0.252202	0.234	0.270729	0.206	7.28916
ANKRD49	0.450436	0.0501	0.142174	0.465	Inf
ANKRD50	0.125441	0.512	0.119261	0.53	Inf
ANKRD52	0.076427	0.672	0.0797365	0.66	Inf
ANKRD54	0.105884	0.571	0.220936	0.287	Inf
ANKRD55	0.2615	0.22	0.18383	0.362	Inf
ANKRD6	0.13318	0.489	0.425736	0.0625	Inf
ANKRD61	0.197053	0.334	0.0643739	0.717	Inf
ANKRD65	0.299882	0.168	0.134967	0.484	7.78449
ANKS1A	0.304478	0.163	0.156047	0.428	Inf
ANKS1B	0.20173	0.324	0.0961052	0.603	Inf
ANKS3	0.602821	0.00988	0.300414	0.168	Inf
ANKS4B	0.0880438	0.631	0.142485	0.464	Inf
ANKUB1	0.131395	0.494	0.178019	0.375	Inf
ANKZF1	0.233443	0.265	0.090349	0.623	Inf
ANLN	0.532449	0.0223	0.2989	0.169	Inf
ANO1	0.26273	0.218	0.310445	0.156	Inf
ANO10	0.456928	0.0472	0.044855	0.795	28.3405
ANO2	0.326367	0.139	0.0684576	0.701	3.7415
ANO3	0.0711792	0.691	0.0246035	0.883	Inf
ANO6	0.0583907	0.74	0.120498	0.526	Inf
ANO7	0.319968	0.145	0.108686	0.563	Inf
ANO8	0.189632	0.349	0.0419654	0.807	Inf
ANO9	0.0185313	0.911	0.152407	0.437	Inf
ANOS1	0.20174	0.324	0.0813992	0.654	15.3655
ANP32A	0.560225	0.0164	0.581199	0.0129	Inf
ANP32B	0.659019	0.00461	0.159238	0.42	Inf
ANP32E	0.441103	0.0545	0.513943	0.0271	Inf
ANPEP	0.350146	0.116	0.0294155	0.861	Inf
ANTKMT	0.152818	0.436	0.467697	0.0427	Inf
ANTXR1	0.223705	0.282	0.824013	0.000169	8.08694
ANTXR2	0.0355866	0.834	0.425448	0.0626	6.49938
ANXA1	0.366417	0.102	0.458547	0.0465	4.40508
ANXA10	0.0464787	0.788	0.409683	0.0717	Inf
ANXA11	0.345448	0.12	0.0398311	0.816	2.81911
ANXA2	0.509901	0.0283	0.0454783	0.792	3.82487
ANXA3	0.142303	0.464	0.17113	0.391	Inf
ANXA4	0.0565448	0.747	0.118417	0.532	4.66596
ANXA5	0.141499	0.466	0.065602	0.712	3.88312
ANXA6	0.55581	0.0173	0.134495	0.486	Inf
ANXA7	0.150241	0.443	0.00524742	0.974	3.10337
ANXA9	0.297098	0.172	0.411571	0.0705	Inf
AOAH	0.0347413	0.838	0.224076	0.281	Inf
AOC1	0.3879	0.0859	0.780312	0.000512	Inf
AOC2	0.115239	0.542	0.0755712	0.675	Inf
AOC3	0.728142	0.00148	0.122725	0.52	Inf
AOPEP	0.234804	0.262	0.0181039	0.913	Inf
AOX1	0.247109	0.242	0.106998	0.568	Inf
AP1AR	0.228042	0.274	0.562603	0.016	Inf
AP1B1	0.0508489	0.77	0.294195	0.175	24.6282
AP1G1	0.101045	0.587	0.191197	0.346	Inf
AP1M1	0.40374	0.0754	0.235728	0.261	Inf
AP1S1	0.197335	0.333	0.0471833	0.785	14.2614
AP1S2	0.200297	0.327	0.115711	0.541	Inf
AP1S3	0.393668	0.082	0.0642628	0.717	Inf
AP2A1	0.235545	0.261	0.085985	0.638	3.20418
AP2A2	0.677152	0.00351	0.0112336	0.945	33.0125
AP2B1	0.304276	0.163	0.110308	0.557	Inf
AP2M1	0.209532	0.309	0.0655919	0.712	3.29758
AP2S1	0.735552	0.00129	0.0198114	0.905	23.2287
AP3B1	0.387591	0.0861	0.0538287	0.758	6.88806
AP3D1	0.0787798	0.663	0.0943343	0.609	Inf
AP3M1	0.122567	0.52	0.108963	0.562	Inf
AP3M2	0.399665	0.078	0.398961	0.0784	Inf
AP3S1	0.385101	0.0879	0.0289166	0.864	13.1486
AP3S2	0.021125	0.899	0.0605762	0.732	Inf
AP4B1	0.0897925	0.625	0.00782407	0.961	12.6139
AP4E1	0.20703	0.314	0.0747115	0.678	Inf
AP4S1	0.41402	0.0691	0.43177	0.0592	Inf
AP5B1	0.223896	0.282	0.259191	0.223	Inf
AP5M1	0.172918	0.387	0.196592	0.335	Inf
AP5S1	0.0876687	0.632	0.0284864	0.865	Inf
AP5Z1	0.282653	0.19	0.174511	0.383	Inf
APAF1	0.364772	0.103	0.0890728	0.627	Inf
APBA1	0.101907	0.584	0.270051	0.207	Inf
APBA2	0.150411	0.443	0.215828	0.297	Inf
APBA3	0.396241	0.0802	0.183671	0.363	Inf
APBB1	0.259811	0.222	0.325892	0.139	44.4612
APBB1IP	0.115143	0.542	0.245776	0.244	Inf
APBB2	0.16423	0.408	0.0689126	0.7	Inf
APBB3	0.601122	0.0101	0.342189	0.123	Inf
APC	0.0521399	0.765	0.0784414	0.665	Inf
APC2	0.0197303	0.905	0.422601	0.0642	Inf
APCDD1	0.364122	0.104	0.111854	0.553	6.85466
APCDD1L	0.0153243	0.926	0.08395	0.645	Inf
APCS	0.229462	0.272	0.445555	0.0524	Inf
APEH	0.150195	0.443	0.255783	0.228	Inf
APEX1	0.506739	0.0292	0.0191557	0.908	Inf
APEX2	0.28988	0.181	0.0777285	0.667	Inf
APH1A	0.401206	0.077	0.137655	0.477	3.46687
APH1B	0.425435	0.0626	0.076914	0.67	Inf
API5	0.11926	0.53	0.0350601	0.837	5.43157
APIP	0.170114	0.394	0.00831068	0.959	Inf
APLF	0.130717	0.496	0.119831	0.528	Inf
APLN	0.226025	0.278	0.288606	0.182	Inf
APLNR	0.377596	0.0934	0.183419	0.363	Inf
APLP1	0.0332621	0.844	0.0982029	0.596	Inf
APLP2	0.363082	0.105	0.236208	0.26	4.66967
APMAP	0.0073213	0.964	0.20409	0.319	4.18903
APOA1	0.266076	0.213	0.114102	0.546	8.28833
APOA2	0.268229	0.21	0.359868	0.107	7.67122
APOB	0.137027	0.479	0.221717	0.286	10.2866
APOBEC1	0.645558	0.00559	0.170914	0.392	59.6215
APOBEC3A_B	0.00518173	0.974	0.10601	0.571	4.02155
APOBEC3B	0.329519	0.135	0.105072	0.574	Inf
APOBEC3C	0.572365	0.0143	0.42405	0.0634	Inf
APOBEC3G	0.598708	0.0104	0.156372	0.427	Inf
APOBEC3H	0.372304	0.0974	0.157102	0.425	112.364
APOBEC4	0.291951	0.178	0.208767	0.31	Inf
APOBR	0.232593	0.266	0.038538	0.822	Inf
APOC1	0.32402	0.141	0.38632	0.087	46.6544
APOC3	0.150547	0.442	0.224809	0.28	9.42111
APOC4	0.133129	0.49	0.346613	0.119	Inf
APOD	0.0740589	0.681	0.017645	0.915	8.88127
APOE	0.323671	0.142	0.0458206	0.791	Inf
APOF	0.332187	0.133	0.183678	0.363	8.80814
APOH	0.0611594	0.729	0.144831	0.457	Inf
APOL1	0.212388	0.303	0.0914511	0.619	Inf
APOL2	0.529726	0.023	0.346992	0.119	18.6782
APOL3	0.054547	0.755	0.306295	0.161	Inf
APOL5	0.113219	0.548	0.033466	0.844	Inf
APOL6	0.316032	0.15	0.0866245	0.636	Inf
APOLD1	0.187957	0.353	0.158088	0.423	29.6196
APOOL	0.627084	0.00721	0.213723	0.301	Inf
APP	0.168343	0.398	0.265753	0.213	4.86018
APPBP2	0.161052	0.416	0.459948	0.0459	Inf
APPL1	0.0844039	0.643	0.0824017	0.651	4.13364
APPL2	0.28982	0.181	0.00344358	0.983	Inf
APRT	0.0560758	0.749	0.0236183	0.887	Inf
APTX	0.321895	0.143	0.0237467	0.887	7.6655
AQP1	0.125126	0.513	0.0741891	0.68	Inf
AQP10	0.135282	0.483	0.0865658	0.636	Inf
AQP3	0.183876	0.362	0.169367	0.395	Inf
AQP4	0.104206	0.577	0.0606692	0.731	Inf
AQP6	0.301651	0.166	0.0541928	0.757	Inf
AQP7	0.161512	0.414	0.432896	0.0587	Inf
AQP8	0.0760563	0.673	0.115187	0.542	Inf
AQP9	0.120005	0.528	0.00873346	0.957	Inf
ARAF	0.00874486	0.957	0.0743737	0.679	Inf
ARAP1	5.78194e-05	1	0.0695647	0.697	Inf
ARAP3	0.341318	0.124	0.139922	0.471	Inf
ARC	0.0338946	0.842	0.208744	0.31	Inf
ARCN1	0.199679	0.328	0.0808495	0.656	4.4871
AREG	0.0085097	0.958	0.0892019	0.627	Inf
AREL1	0.0451759	0.794	0.041701	0.808	9.29454
ARF1	0.192347	0.344	0.0828495	0.649	1.95616
ARF3	0.351654	0.115	0.0381046	0.823	Inf
ARF4	0.449307	0.0506	0.17354	0.386	2.67256
ARF5	0.011921	0.942	0.143344	0.461	3.19474
ARF6	0.449574	0.0505	0.421412	0.0648	2.23429
ARFGAP1	0.254994	0.23	0.154708	0.432	Inf
ARFGAP2	0.0697734	0.697	0.195882	0.336	6.46901
ARFGAP3	0.318564	0.147	0.232352	0.267	10.19
ARFGEF1	0.0632987	0.721	0.00996569	0.951	Inf
ARFGEF2	0.0243198	0.884	0.336935	0.128	Inf
ARFIP1	0.177687	0.376	0.448873	0.0508	Inf
ARFIP2	0.27623	0.199	0.272623	0.204	Inf
ARFRP1	0.0648214	0.715	0.110662	0.556	Inf
ARG2	0.0844617	0.643	0.0184862	0.911	Inf
ARGLU1	0.23881	0.256	0.324812	0.14	2.83952
ARHGAP1	0.367248	0.101	0.0561034	0.749	Inf
ARHGAP10	0.0522073	0.765	0.0843514	0.644	Inf
ARHGAP11A	0.590987	0.0114	0.248731	0.239	Inf
ARHGAP12	0.0745364	0.679	0.247258	0.242	18.5953
ARHGAP15	0.194696	0.339	0.00265479	0.987	Inf
ARHGAP17	0.00684281	0.966	0.360959	0.107	7.06729
ARHGAP18	0.629829	0.00695	0.283037	0.189	Inf
ARHGAP19	0.011492	0.944	0.140636	0.469	Inf
ARHGAP20	0.0133375	0.935	0.158446	0.422	Inf
ARHGAP21	0.104512	0.576	0.000919363	0.995	5.65339
ARHGAP22	0.0139768	0.932	0.167567	0.4	Inf
ARHGAP23	0.481704	0.0374	0.396871	0.0798	Inf
ARHGAP24	0.0356374	0.834	0.0962258	0.603	Inf
ARHGAP25	0.377121	0.0938	0.0044326	0.978	Inf
ARHGAP26	0.0322262	0.849	0.173269	0.386	4.63069
ARHGAP27	0.0728679	0.685	0.00819111	0.96	Inf
ARHGAP28	0.123613	0.517	0.0220707	0.894	Inf
ARHGAP29	0.159894	0.418	0.225378	0.279	Inf
ARHGAP31	0.122075	0.522	0.38803	0.0858	117.566
ARHGAP32	0.48188	0.0373	0.479349	0.0383	Inf
ARHGAP33	0.308906	0.158	0.269881	0.207	Inf
ARHGAP35	0.515726	0.0266	0.119681	0.529	Inf
ARHGAP36	0.141005	0.468	0.0433702	0.801	Inf
ARHGAP39	0.102981	0.581	0.34053	0.125	Inf
ARHGAP4	0.0336613	0.843	0.20725	0.313	5.75008
ARHGAP40	0.0140376	0.932	0.378806	0.0925	Inf
ARHGAP45	0.0765529	0.672	0.0132051	0.936	Inf
ARHGAP5	0.32083	0.145	0.202913	0.322	Inf
ARHGAP6	0.127488	0.506	0.111393	0.554	Inf
ARHGAP9	0.343566	0.122	0.312645	0.153	Inf
ARHGDIA	0.82858	0.000148	0.185739	0.358	2.72686
ARHGDIB	0.0838459	0.645	0.221366	0.286	2.778
ARHGEF1	0.204876	0.318	0.0506155	0.771	2.9588
ARHGEF10	0.745162	0.00107	0.208665	0.31	Inf
ARHGEF10L	0.534565	0.0218	0.00303289	0.985	Inf
ARHGEF11	0.367115	0.102	0.0155934	0.924	Inf
ARHGEF12	0.175016	0.382	0.074655	0.678	Inf
ARHGEF15	0.418408	0.0665	0.0829645	0.649	11.8557
ARHGEF16	0.0147058	0.929	0.110392	0.557	Inf
ARHGEF17	0.637494	0.00626	0.0286885	0.865	Inf
ARHGEF18	0.24149	0.251	0.00133499	0.993	3.67726
ARHGEF19	0.16973	0.395	0.483715	0.0367	Inf
ARHGEF2	0.386489	0.0869	0.0147972	0.928	Inf
ARHGEF25	0.359341	0.108	0.317291	0.148	Inf
ARHGEF26	0.271093	0.206	0.228101	0.274	Inf
ARHGEF3	0.0119437	0.942	0.202107	0.323	48.9798
ARHGEF33	0.262782	0.218	0.0799642	0.659	Inf
ARHGEF35	0.326414	0.139	0.117743	0.535	64.7168
ARHGEF38	0.0788907	0.663	0.053151	0.761	Inf
ARHGEF39	0.0459661	0.79	0.0776213	0.668	Inf
ARHGEF40	0.314739	0.151	0.0525617	0.763	Inf
ARHGEF5	0.140615	0.469	0.0188274	0.909	Inf
ARHGEF6	0.68227	0.00324	0.255706	0.228	Inf
ARHGEF7	0.0695035	0.698	0.0318044	0.851	Inf
ARHGEF9	0.139808	0.471	0.432851	0.0587	Inf
ARID1A	0.264581	0.215	0.0280927	0.867	Inf
ARID1B	0.0448323	0.795	0.330206	0.135	12.4233
ARID2	0.408395	0.0725	0.645232	0.00562	Inf
ARID3A	0.225207	0.279	0.411304	0.0707	Inf
ARID3B	0.349785	0.116	0.297255	0.171	Inf
ARID3C	0.0791829	0.662	0.10868	0.563	Inf
ARID4A	0.464731	0.0439	0.4085	0.0724	Inf
ARID4B	0.41569	0.0681	0.00622887	0.969	Inf
ARID5A	0.215649	0.297	0.14253	0.464	Inf
ARID5B	0.438883	0.0556	0.663616	0.00431	Inf
ARIH1	0.138454	0.475	0.215922	0.296	8.4112
ARIH2	0.616286	0.00832	0.285801	0.186	Inf
ARL1	0.0914882	0.619	0.246316	0.243	Inf
ARL10	0.174301	0.384	0.0651465	0.714	Inf
ARL11	0.0955761	0.605	0.159416	0.42	Inf
ARL13A	0.0177056	0.915	0.270148	0.207	Inf
ARL13B	0.242418	0.25	0.0901764	0.623	Inf
ARL14	0.234155	0.263	0.147591	0.45	Inf
ARL14EPL	0.232279	0.267	0.0993294	0.593	Inf
ARL16	0.110276	0.558	0.191422	0.346	Inf
ARL17B	0.469685	0.0419	0.188443	0.352	Inf
ARL2	0.0827707	0.649	0.00260518	0.987	2.91601
ARL2BP	0.185946	0.357	0.193047	0.342	8.0709
ARL3	0.058067	0.741	0.0672118	0.706	Inf
ARL4A	0.0802055	0.658	0.10551	0.573	4.04324
ARL4C	0.0124655	0.939	0.287123	0.184	Inf
ARL4D	0.159999	0.418	0.183181	0.364	Inf
ARL5A	0.469309	0.0421	0.00839394	0.959	Inf
ARL6IP1	0.453567	0.0487	0.17959	0.372	53.9643
ARL6IP4	0.393774	0.0819	0.0650979	0.714	2.64307
ARL6IP5	0.310485	0.156	0.224352	0.281	2.7044
ARL6IP6	0.233694	0.264	0.0166363	0.92	Inf
ARL8A	0.6343	0.00654	0.323656	0.142	4.15789
ARL8B	0.0202717	0.903	0.263376	0.217	14.7264
ARL9	0.476164	0.0394	0.236627	0.259	25.6249
ARMC1	0.101351	0.586	0.116074	0.54	Inf
ARMC10	0.033411	0.844	0.0614819	0.728	Inf
ARMC4	0.297437	0.171	0.0415087	0.809	Inf
ARMC6	0.400836	0.0772	0.459697	0.046	Inf
ARMC8	0.0650731	0.714	0.212746	0.302	Inf
ARMC9	0.387554	0.0862	0.0693551	0.698	Inf
ARMCX1	0.215428	0.297	0.239996	0.254	Inf
ARMCX2	0.562093	0.0161	0.280469	0.193	Inf
ARMCX3	0.254603	0.23	0.390989	0.0838	16.8641
ARMCX4	0.153942	0.434	0.0704831	0.694	Inf
ARMCX5	0.056683	0.747	0.0261411	0.876	Inf
ARMCX6	0.16414	0.408	0.106843	0.568	Inf
ARMH2	0.171416	0.391	0.0742414	0.68	Inf
ARMH3	0.595342	0.0109	0.234037	0.264	11.8559
ARMH4	0.0757703	0.674	0.0141436	0.931	Inf
ARMS2	0.198457	0.331	0.0260617	0.876	Inf
ARMT1	0.278507	0.196	0.142013	0.465	Inf
ARNT	0.405443	0.0743	0.221804	0.285	Inf
ARNT2	0.143956	0.46	0.0981815	0.596	Inf
ARNTL	0.27762	0.197	0.0549895	0.754	Inf
ARNTL2	0.425207	0.0627	0.195047	0.338	Inf
ARPC1A	0.268026	0.21	0.130322	0.498	Inf
ARPC1B	0.336006	0.129	0.220905	0.287	29.6403
ARPC2	0.292389	0.177	0.245356	0.245	3.4058
ARPC3	0.474512	0.0401	0.0195238	0.906	2.53456
ARPC4	0.0752439	0.676	0.205936	0.316	3.39176
ARPC5	0.576685	0.0136	0.0656289	0.712	3.57177
ARPC5L	0.395769	0.0805	0.0938721	0.611	Inf
ARPIN	0.137704	0.477	0.447604	0.0514	Inf
ARPP19	0.342924	0.122	0.227823	0.275	2.12347
ARPP21	0.0569528	0.746	0.040568	0.813	Inf
ARR3	0.176788	0.378	0.237054	0.259	Inf
ARRB1	0.144529	0.458	0.120118	0.527	5.23582
ARRB2	0.0863872	0.637	0.259782	0.222	Inf
ARRDC1	0.0867282	0.635	0.312964	0.153	5.11094
ARRDC3	0.0235726	0.888	0.43377	0.0582	5.78522
ARRDC4	0.158181	0.423	0.0675963	0.705	Inf
ARRDC5	0.00997671	0.951	0.0396232	0.817	Inf
ARSA	0.0099301	0.951	0.237717	0.257	Inf
ARSB	0.129143	0.501	0.0477178	0.783	Inf
ARSD	0.368902	0.1	0.130103	0.498	9.10587
ARSF	0.311861	0.154	0.146858	0.452	Inf
ARSG	0.0100227	0.951	0.0589163	0.738	Inf
ARSH	0.251951	0.234	0.131066	0.495	Inf
ARSI	0.189977	0.349	0.0616567	0.727	Inf
ARSJ	0.0645487	0.716	0.0611766	0.729	Inf
ARSL	0.154213	0.433	0.300582	0.167	Inf
ART1	0.0271731	0.871	0.0159758	0.923	Inf
ART3	0.263889	0.216	0.00628841	0.969	Inf
ART4	0.170234	0.393	0.307282	0.16	Inf
ART5	0.246247	0.243	0.196171	0.336	Inf
ARV1	0.0660837	0.71	0.088207	0.63	Inf
ARVCF	0.273533	0.202	0.156026	0.428	Inf
ARX	0.259667	0.222	0.164611	0.407	Inf
AS3MT	0.0259347	0.877	0.256491	0.227	Inf
ASAH1	0.179084	0.373	0.682882	0.00321	71.492
ASAP1	0.398835	0.0785	0.0476081	0.784	Inf
ASAP2	0.0197683	0.905	0.0146591	0.929	Inf
ASAP3	0.137921	0.476	0.152288	0.438	Inf
ASB1	0.183985	0.362	0.48845	0.035	Inf
ASB10	0.26849	0.209	0.0302614	0.858	Inf
ASB11	0.107786	0.565	0.187176	0.355	Inf
ASB12	0.478803	0.0385	0.241306	0.251	16.5519
ASB13	0.150669	0.442	0.134034	0.487	Inf
ASB15	0.401784	0.0766	0.267201	0.211	Inf
ASB17	0.00724849	0.964	0.225645	0.278	Inf
ASB18	0.557311	0.017	0.167282	0.4	Inf
ASB2	0.271982	0.205	0.139477	0.472	Inf
ASB4	0.597349	0.0106	0.0226034	0.892	Inf
ASB5	0.119518	0.529	0.0304729	0.857	Inf
ASB6	0.0103912	0.949	0.00830115	0.959	Inf
ASB7	0.0560312	0.75	0.161466	0.415	Inf
ASB9	0.373806	0.0963	0.259625	0.222	Inf
ASCC1	0.244067	0.247	0.187553	0.354	Inf
ASCC2	0.0168491	0.919	0.141427	0.467	Inf
ASCC3	0.111961	0.552	0.0282229	0.867	3.34484
ASCL1	0.130547	0.497	0.0368925	0.829	Inf
ASCL2	0.331654	0.133	0.10149	0.586	14.8617
ASCL4	0.298283	0.17	0.125873	0.51	Inf
ASCL5	0.263034	0.217	0.137022	0.479	Inf
ASF1B	0.496698	0.0323	0.070569	0.694	Inf
ASGR1	0.176285	0.379	0.0194503	0.906	Inf
ASGR2	0.231329	0.268	0.0548929	0.754	Inf
ASH1L	0.482861	0.037	0.123023	0.519	5.53901
ASH2L	0.234044	0.264	0.0432137	0.802	Inf
ASIC1	0.144771	0.458	0.0935007	0.612	Inf
ASIC2	0.152767	0.437	0.0273883	0.87	Inf
ASIC3	0.0380698	0.824	0.0768401	0.67	Inf
ASIC5	0.246516	0.243	0.15226	0.438	Inf
ASIP	0.287493	0.184	0.34486	0.121	Inf
ASL	0.410811	0.071	0.357621	0.109	25.155
ASMT	0.214134	0.3	0.140063	0.47	Inf
ASMTL	0.0501256	0.773	0.0496111	0.775	Inf
ASNS	0.00553433	0.973	0.178932	0.373	Inf
ASPA	0.266362	0.213	0.108352	0.564	Inf
ASPH	0.107311	0.567	0.0240217	0.886	2.78231
ASPM	0.135586	0.483	0.12729	0.506	Inf
ASPN	0.38018	0.0915	0.338973	0.126	Inf
ASPRV1	0.22473	0.28	0.129582	0.5	Inf
ASPSCR1	0.457283	0.0471	0.159702	0.419	6.24431
ASS1	0.344035	0.121	0.0695042	0.698	Inf
ASTE1	0.271555	0.205	0.116544	0.538	Inf
ASTN2	0.243367	0.248	0.073278	0.684	Inf
ASXL1	0.0471064	0.786	0.264761	0.215	Inf
ASXL2	0.151213	0.441	0.0946608	0.608	Inf
ASXL3	0.134695	0.485	0.176775	0.378	Inf
ATAD1	0.0666305	0.708	0.0967594	0.601	9.15183
ATAD2B	0.317238	0.148	0.203904	0.32	Inf
ATAD3A	0.0637895	0.719	0.239263	0.255	2.30903
ATAD3C	0.0360899	0.832	0.243733	0.247	Inf
ATAD5	0.0815841	0.653	0.204513	0.319	Inf
ATE1	0.197771	0.332	0.106468	0.57	Inf
ATF1	0.223072	0.283	0.10354	0.579	Inf
ATF2	0.419965	0.0657	0.104682	0.575	Inf
ATF3	0.108124	0.564	0.0476032	0.784	Inf
ATF4	0.529842	0.023	0.199758	0.328	2.90853
ATF5	0.0746097	0.679	0.0478441	0.783	Inf
ATF6	0.328537	0.136	0.271426	0.205	Inf
ATF6B	0.0883542	0.63	0.015059	0.927	Inf
ATF7	0.157368	0.425	0.00415228	0.979	11.8376
ATF7IP	0.215831	0.297	0.0828755	0.649	6.51421
ATF7IP2	0.150644	0.442	0.196423	0.335	Inf
ATG10	0.0826803	0.65	0.0203217	0.902	Inf
ATG101	0.170105	0.394	0.246872	0.242	Inf
ATG12	0.267169	0.211	0.153119	0.436	5.74441
ATG13	0.552752	0.0179	0.269421	0.208	31.7176
ATG14	0.0839769	0.645	0.184025	0.362	Inf
ATG16L1	0.0571828	0.745	0.0769058	0.67	Inf
ATG16L2	0.0562329	0.749	0.0485963	0.78	Inf
ATG2A	0.0161845	0.922	0.249377	0.238	68.6768
ATG2B	0.00600586	0.97	0.0951595	0.607	Inf
ATG3	0.280194	0.193	0.128964	0.501	8.34493
ATG4B	0.141894	0.465	0.083532	0.647	98.8764
ATG4C	0.14669	0.452	0.139251	0.472	Inf
ATG4D	0.146986	0.452	0.0748506	0.678	Inf
ATG5	0.160895	0.416	0.124067	0.516	Inf
ATG7	0.0260057	0.877	0.0903372	0.623	Inf
ATG9A	0.0809803	0.656	0.010943	0.946	Inf
ATG9B	0.247065	0.242	0.0734929	0.683	Inf
ATIC	0.380689	0.0911	0.102506	0.582	15.2286
ATL1	0.516547	0.0264	0.0558503	0.75	Inf
ATL2	0.0595165	0.736	0.116598	0.538	Inf
ATL3	0.909831	5.96e-06	0.201181	0.325	Inf
ATM	0.196518	0.335	0.133977	0.487	5.47411
ATMIN	0.506219	0.0294	0.185855	0.358	Inf
ATN1	0.315975	0.15	0.065217	0.714	5.65224
ATOH1	0.377339	0.0936	0.149676	0.445	Inf
ATOH8	0.19608	0.336	0.271684	0.205	Inf
ATOX1	0.3491	0.117	0.0973625	0.599	2.91415
ATP10B	0.0236028	0.887	0.0224894	0.892	Inf
ATP10D	0.174651	0.383	0.0991994	0.593	12.9223
ATP11A	0.297849	0.171	0.112418	0.551	Inf
ATP11B	0.111013	0.555	0.112398	0.551	Inf
ATP11C	0.272606	0.204	0.198569	0.331	Inf
ATP12A	0.204768	0.318	0.153612	0.434	Inf
ATP13A1	0.195575	0.337	0.0308184	0.855	19.0285
ATP13A2	0.0406777	0.812	0.0276001	0.869	Inf
ATP13A3	0.144391	0.459	0.211214	0.305	59.3999
ATP1A1	0.400621	0.0774	0.494154	0.0331	5.20632
ATP1A2	0.0141041	0.931	0.0499849	0.774	Inf
ATP1A3	0.0826824	0.65	0.248358	0.24	14.4118
ATP1A4	0.350568	0.116	0.570069	0.0147	Inf
ATP1B1	0.173578	0.385	0.135721	0.482	4.25847
ATP1B3	0.0370805	0.828	0.0383331	0.822	2.75105
ATP1B4	0.104881	0.575	0.178537	0.374	Inf
ATP2A1	0.315174	0.151	0.0166683	0.919	56.3631
ATP2A2	0.350847	0.115	0.36479	0.103	26.8177
ATP2A3	0.265874	0.213	0.0119581	0.942	Inf
ATP2B1	0.54042	0.0205	0.302798	0.165	5.21964
ATP2B2	0.114873	0.543	0.0527789	0.763	Inf
ATP2B4	0.366262	0.102	0.0460095	0.79	6.76923
ATP2C1	0.0838837	0.645	0.0949648	0.607	3.89423
ATP4A	0.328506	0.137	0.000812966	0.996	Inf
ATP4B	0.127998	0.504	0.233286	0.265	Inf
ATP5F1A	0.358798	0.108	0.0706113	0.693	2.13602
ATP5F1B	0.392235	0.0829	0.0344959	0.839	2.52984
ATP5F1C	0.323975	0.141	0.163932	0.409	5.65972
ATP5F1D	0.506402	0.0293	0.0385573	0.822	2.28643
ATP5F1E	0.427185	0.0617	0.107989	0.565	Inf
ATP5IF1	0.308475	0.158	0.164163	0.408	3.98414
ATP5MC1	0.361514	0.106	0.18546	0.359	Inf
ATP5MC2	0.280154	0.193	0.046884	0.787	10.279
ATP5MC3	0.263466	0.217	0.10481	0.575	2.10762
ATP5MD	0.170742	0.392	0.212355	0.303	12.2154
ATP5ME	0.150848	0.441	0.175742	0.38	4.0022
ATP5MF	0.117191	0.536	0.0262766	0.875	4.46944
ATP5MG	0.0143939	0.93	0.299813	0.168	5.38186
ATP5MGL	0.299086	0.169	0.0642822	0.717	Inf
ATP5MPL	0.0783039	0.665	0.301814	0.166	14.1743
ATP5PB	0.0634725	0.72	0.080499	0.657	1.96233
ATP5PD	0.359477	0.108	0.0555147	0.752	16.5375
ATP5PF	0.244818	0.246	0.115762	0.541	4.24826
ATP5PO	0.416181	0.0678	0.233078	0.265	3.87639
ATP6AP1	0.358935	0.108	0.396038	0.0804	3.2476
ATP6AP1L	0.269632	0.208	0.130355	0.497	33.7792
ATP6AP2	0.187589	0.354	0.0384357	0.822	10.1225
ATP6V0A1	0.182398	0.365	0.0118594	0.942	Inf
ATP6V0A2	0.101893	0.584	0.183889	0.362	Inf
ATP6V0B	0.629933	0.00694	0.0370477	0.828	6.4093
ATP6V0C	0.316561	0.149	0.63744	0.00626	4.15459
ATP6V0D1	0.405525	0.0742	0.0677907	0.704	Inf
ATP6V0D2	0.0707543	0.693	0.18154	0.367	Inf
ATP6V0E1	0.229628	0.271	0.0221006	0.894	2.28622
ATP6V0E2	0.197832	0.332	0.0408132	0.812	Inf
ATP6V1A	0.2248	0.28	0.287582	0.184	23.0897
ATP6V1B1	0.44507	0.0526	0.150277	0.443	Inf
ATP6V1B2	0.699386	0.00245	0.402269	0.0763	4.126
ATP6V1C1	0.753096	0.000918	0.129001	0.501	Inf
ATP6V1D	0.643919	0.00572	0.0606941	0.731	Inf
ATP6V1E1	0.160427	0.417	0.0495175	0.776	9.60691
ATP6V1E2	0.124007	0.516	0.0651539	0.714	Inf
ATP6V1F	0.0403325	0.814	0.477487	0.0389	3.43619
ATP6V1G1	0.186535	0.356	0.00691329	0.966	2.17547
ATP6V1G3	0.0101717	0.95	0.0687401	0.7	Inf
ATP6V1H	0.034277	0.84	0.344648	0.121	Inf
ATP7A	0.236694	0.259	0.0156592	0.924	3.68767
ATP7B	0.376565	0.0942	0.190837	0.347	Inf
ATP8B1	0.216066	0.296	0.0239825	0.886	Inf
ATP8B2	0.655853	0.00483	0.376309	0.0944	Inf
ATP8B3	0.093107	0.613	0.384118	0.0886	Inf
ATP9B	0.320799	0.145	0.151516	0.44	Inf
ATPAF1	0.0971544	0.6	0.122953	0.519	Inf
ATPAF2	0.327336	0.138	0.0374589	0.826	Inf
ATPSCKMT	0.00630767	0.969	0.134859	0.485	Inf
ATR	0.0738777	0.681	0.207105	0.313	54.0463
ATRAID	0.0971647	0.6	0.215966	0.296	8.10599
ATRN	0.060092	0.734	0.12377	0.517	Inf
ATRX	0.202862	0.322	0.012255	0.94	4.52217
ATXN1	0.485696	0.036	0.0203149	0.902	Inf
ATXN10	0.0265852	0.874	0.156788	0.426	5.85221
ATXN1L	0.269558	0.208	0.0926187	0.615	Inf
ATXN2	0.00575616	0.972	0.200757	0.326	2.69059
ATXN2L	0.13171	0.494	0.0586553	0.739	12.1565
ATXN3	0.0874973	0.633	0.0340813	0.841	Inf
ATXN3L	0.351472	0.115	0.0705118	0.694	Inf
ATXN7	0.149342	0.445	0.169891	0.394	Inf
ATXN7L1	0.166538	0.402	0.291712	0.178	Inf
ATXN7L2	0.0937246	0.611	0.14998	0.444	Inf
ATXN7L3	0.0100719	0.951	0.0408923	0.812	7.37189
ATXN7L3B	0.220954	0.287	0.045159	0.794	Inf
AUH	0.333466	0.132	0.263313	0.217	Inf
AUP1	0.752695	0.000925	0.260486	0.221	Inf
AURKA	0.346714	0.119	0.222019	0.285	Inf
AURKAIP1	0.0982573	0.596	0.0458172	0.791	7.42207
AURKB	0.268135	0.21	0.156366	0.427	Inf
AURKC	0.542363	0.0201	0.0826553	0.65	Inf
AUTS2	0.162482	0.412	0.0721333	0.688	Inf
AVEN	0.000630873	0.997	0.0529039	0.762	Inf
AVP	0.0244802	0.883	0.0982963	0.596	Inf
AVPI1	0.407196	0.0732	0.0868903	0.635	Inf
AVPR1A	0.568331	0.015	0.208827	0.31	Inf
AVPR1B	0.404657	0.0748	0.104322	0.576	Inf
AVPR2	0.128032	0.504	0.0965898	0.602	Inf
AWAT1	0.12171	0.523	0.269998	0.207	Inf
AWAT2	0.0863208	0.637	0.199307	0.329	Inf
AXDND1	0.0211686	0.899	0.0826108	0.65	Inf
AXIN1	0.0244007	0.884	0.0621946	0.725	Inf
AXIN2	0.314828	0.151	0.0365962	0.83	Inf
AXL	0.737991	0.00123	0.31584	0.15	7.37394
AZI2	0.0856492	0.639	0.705626	0.00221	Inf
AZIN1	0.0910962	0.62	0.0410571	0.811	Inf
AZIN2	0.0793276	0.661	0.0206847	0.901	Inf
AZU1	0.254913	0.23	0.135439	0.483	Inf
B2M	0.317935	0.148	0.0136037	0.934	4.34672
B3GALNT1	0.0417462	0.808	0.110557	0.557	Inf
B3GALNT2	0.524318	0.0244	0.203335	0.321	Inf
B3GALT1	0.111315	0.554	0.0470021	0.786	Inf
B3GALT2	0.435953	0.0571	0.0934821	0.612	Inf
B3GALT4	0.137969	0.476	0.0697214	0.697	Inf
B3GALT6	0.122427	0.52	0.0505741	0.771	Inf
B3GAT1	0.348435	0.117	0.113072	0.549	Inf
B3GAT2	0.0604055	0.732	0.0810075	0.655	Inf
B3GAT3	0.542864	0.02	0.0906189	0.622	8.13045
B3GNT2	0.0675109	0.705	0.0895085	0.626	Inf
B3GNT3	0.331397	0.134	0.327941	0.137	Inf
B3GNT5	0.0321911	0.849	0.62964	0.00697	Inf
B3GNT6	0.219942	0.289	0.0988292	0.594	Inf
B3GNT7	0.0948732	0.608	0.0381263	0.823	Inf
B3GNT8	0.0509726	0.77	0.540619	0.0205	Inf
B3GNT9	0.0469482	0.786	0.0686257	0.701	Inf
B4GALNT2	0.0109805	0.946	0.136659	0.48	Inf
B4GALNT3	0.210698	0.306	0.0647539	0.716	Inf
B4GALT1	0.065792	0.712	0.0165848	0.92	Inf
B4GALT2	0.0183929	0.911	0.154987	0.431	4.2326
B4GALT3	0.105156	0.574	0.314744	0.151	19.4536
B4GALT4	0.0683603	0.702	0.517135	0.0263	Inf
B4GALT5	0.166232	0.403	0.0951794	0.606	Inf
B4GALT7	0.151928	0.439	0.246967	0.242	Inf
B4GAT1	0.153241	0.435	0.145422	0.456	19.2667
B9D1	0.515124	0.0268	0.331047	0.134	Inf
B9D2	0.120791	0.525	0.0468214	0.787	Inf
BAAT	0.0919296	0.617	0.070225	0.695	Inf
BABAM1	0.0669373	0.707	0.143924	0.46	17.1454
BABAM2	0.506265	0.0293	0.250199	0.237	Inf
BACE1	0.313362	0.153	0.0540239	0.758	Inf
BACE2	0.0677142	0.704	0.205438	0.317	2.91351
BACH1	0.217219	0.294	0.0979328	0.597	Inf
BAD	0.158686	0.421	0.418808	0.0663	Inf
BAG2	0.599581	0.0103	0.0617376	0.727	Inf
BAG3	0.578338	0.0133	0.132717	0.491	Inf
BAG4	0.377579	0.0934	0.0718468	0.689	Inf
BAG5	0.341979	0.123	0.0624095	0.725	Inf
BAGE3	0.22972	0.271	0.0162416	0.921	Inf
BAGE5	0.579851	0.0131	0.194118	0.34	Inf
BAIAP2	0.0381617	0.823	0.473082	0.0406	Inf
BAIAP2L1	0.127519	0.506	0.0713478	0.691	Inf
BAK1	0.0253282	0.88	0.43665	0.0567	Inf
BAMBI	0.0620811	0.726	0.146307	0.453	Inf
BANF1	0.251133	0.236	0.00639075	0.968	4.46101
BANF2	0.0128369	0.937	0.0709884	0.692	Inf
BANK1	0.158442	0.422	0.216185	0.296	Inf
BANP	0.163466	0.41	0.0799258	0.659	Inf
BAP1	0.501021	0.0309	0.0648257	0.715	Inf
BARD1	0.0964326	0.602	0.341361	0.124	Inf
BARHL1	0.361498	0.106	0.473392	0.0405	Inf
BARHL2	0.492445	0.0337	0.109181	0.561	4.63059
BARX1	0.296369	0.172	0.227669	0.275	Inf
BARX2	0.845577	8.78e-05	0.215419	0.297	Inf
BASP1	0.110608	0.557	0.0101704	0.95	5.56304
BATF2	0.336768	0.128	0.112054	0.552	Inf
BAX	0.592673	0.0112	0.102092	0.584	7.47977
BAZ1A	0.001642	0.992	0.139422	0.472	Inf
BAZ1B	0.579673	0.0131	0.0327326	0.847	Inf
BAZ2A	0.429738	0.0603	0.0529831	0.762	Inf
BAZ2B	0.0833169	0.647	0.169606	0.395	Inf
BBIP1	0.0541974	0.757	0.0430767	0.802	Inf
BBOX1	0.0670471	0.707	0.0463979	0.789	Inf
BBS1	0.255885	0.228	0.0474185	0.784	Inf
BBS10	0.186259	0.357	0.112187	0.552	Inf
BBS12	0.234066	0.264	0.127341	0.506	Inf
BBS2	0.0289551	0.863	0.212798	0.302	Inf
BBS5	0.418892	0.0663	0.256436	0.227	Inf
BBS7	0.259448	0.223	0.153325	0.435	Inf
BBX	0.249797	0.238	0.149697	0.444	Inf
BCAM	0.61621	0.00833	0.101615	0.585	Inf
BCAN	0.515604	0.0267	0.0518257	0.766	Inf
BCAP29	0.455693	0.0478	0.191247	0.346	35.9656
BCAP31	0.276114	0.199	0.295782	0.173	3.43375
BCAR1	0.503631	0.0301	0.230794	0.269	Inf
BCAR3	0.0263332	0.875	0.0704834	0.694	8.72323
BCAS1	0.0144841	0.93	0.242202	0.25	Inf
BCAS2	0.102875	0.581	0.376868	0.094	Inf
BCAS3	0.1319	0.493	0.200643	0.326	Inf
BCAS4	0.0686091	0.701	0.102616	0.582	Inf
BCAT1	0.08478	0.642	0.203092	0.321	Inf
BCAT2	0.109392	0.56	0.113631	0.547	Inf
BCCIP	0.295004	0.174	0.246138	0.243	Inf
BCKDHA	0.467993	0.0426	0.259915	0.222	5.37923
BCKDHB	0.382609	0.0897	0.278595	0.195	Inf
BCKDK	0.541714	0.0202	0.332874	0.132	Inf
BCL10	0.00795977	0.961	0.0787475	0.664	Inf
BCL2	0.0871669	0.634	0.0446456	0.796	Inf
BCL2A1	0.573836	0.0141	0.288989	0.182	Inf
BCL2L1	0.137102	0.478	0.207664	0.312	3.66291
BCL2L10	0.366298	0.102	0.0780992	0.666	9.76672
BCL2L11	0.531726	0.0225	0.0297951	0.86	Inf
BCL2L12	0.208889	0.31	0.0220132	0.895	Inf
BCL2L13	0.600211	0.0102	0.166565	0.402	7.34766
BCL2L14	0.00916454	0.955	0.203363	0.321	13.9604
BCL2L15	0.574796	0.0139	0.182084	0.366	Inf
BCL2L2	0.293909	0.176	0.108247	0.564	4.90571
BCL3	0.179407	0.372	0.192811	0.343	Inf
BCL6	0.223821	0.282	0.146257	0.454	Inf
BCL6B	0.186365	0.357	0.185322	0.359	Inf
BCL7B	0.267173	0.211	0.139002	0.473	55.9493
BCL7C	0.173987	0.385	0.137086	0.478	3.49285
BCL9	0.283004	0.189	0.200511	0.327	Inf
BCL9L	0.469206	0.0421	0.186218	0.357	23.8289
BCLAF1	0.294609	0.175	0.275577	0.2	Inf
BCO2	0.382022	0.0901	0.106289	0.57	Inf
BCORL1	0.146203	0.454	0.160514	0.417	Inf
BCR	0.400798	0.0772	0.027479	0.87	Inf
BCS1L	0.138184	0.475	0.133031	0.49	Inf
BDH1	0.121693	0.523	0.116434	0.539	Inf
BDH2	0.192091	0.344	0.0887983	0.628	Inf
BDKRB1	0.267006	0.212	0.10621	0.57	Inf
BDNF	0.104476	0.576	0.682018	0.00325	Inf
BDP1	0.233427	0.265	0.0464329	0.788	5.29667
BEAN1	0.367357	0.101	0.535649	0.0216	Inf
BECN1	0.262593	0.218	0.393762	0.0819	3.08774
BEGAIN	0.239791	0.254	0.262746	0.218	Inf
BEND2	0.343683	0.122	0.176979	0.378	Inf
BEND4	0.202088	0.323	0.148204	0.448	Inf
BEND5	0.0425863	0.804	0.360649	0.107	Inf
BEND6	0.153015	0.436	0.0867689	0.635	Inf
BEND7	0.172024	0.389	0.0715429	0.69	Inf
BEST2	0.125692	0.511	0.355742	0.111	Inf
BET1	0.477795	0.0388	0.0144544	0.93	28.9888
BET1L	0.133728	0.488	0.557961	0.0169	Inf
BEX1	0.356142	0.111	0.118667	0.532	Inf
BEX2	0.00186039	0.991	0.0497195	0.775	Inf
BEX3	0.0686045	0.701	0.509494	0.0284	13.3384
BEX4	0.0196876	0.905	0.205106	0.317	Inf
BFAR	0.235806	0.261	0.0504931	0.772	Inf
BFSP1	0.0165661	0.92	0.136918	0.479	Inf
BGLAP	0.332776	0.132	0.189794	0.349	16.2269
BGN	0.00128683	0.994	0.52337	0.0246	10.1773
BHLHB9	0.274337	0.201	0.0260742	0.876	Inf
BHLHE22	0.397132	0.0796	0.101189	0.587	Inf
BHLHE23	0.24449	0.246	0.0779574	0.666	Inf
BHLHE40	0.106338	0.57	0.0474997	0.784	Inf
BHLHE41	0.210375	0.307	0.628735	0.00705	Inf
BHMT	0.171585	0.39	0.101549	0.585	Inf
BHMT2	0.0314301	0.852	0.0144481	0.93	Inf
BICD1	0.410333	0.0713	0.112884	0.549	Inf
BICD2	0.156071	0.428	0.0526115	0.763	6.06944
BICRA	0.369768	0.0994	0.109337	0.56	Inf
BICRAL	0.161614	0.414	0.249786	0.238	Inf
BID	0.0687031	0.701	0.203585	0.32	Inf
BIK	0.377643	0.0934	0.206876	0.314	Inf
BIN1	0.333124	0.132	0.11771	0.535	Inf
BIN2	0.161693	0.414	0.243372	0.248	Inf
BIN3	0.484381	0.0364	0.175294	0.382	17.3935
BIRC2	0.103163	0.58	0.330726	0.134	3.90381
BIRC5	0.0174997	0.916	0.0779863	0.666	3.62477
BIRC6	0.356264	0.111	0.373487	0.0965	4.53449
BIRC7	0.199454	0.329	0.228613	0.273	Inf
BIRC8	0.4702	0.0417	0.103766	0.578	Inf
BIVM	0.496992	0.0322	0.133245	0.489	Inf
BLCAP	0.0237535	0.887	0.0630201	0.722	Inf
BLK	0.280403	0.193	0.123433	0.518	Inf
BLM	0.259841	0.222	0.181536	0.367	Inf
BLMH	0.0372878	0.827	0.193259	0.342	Inf
BLOC1S1	0.6286	0.00707	0.128648	0.502	Inf
BLOC1S2	0.464988	0.0438	0.173268	0.386	Inf
BLOC1S3	0.150236	0.443	0.212784	0.302	Inf
BLOC1S4	0.303452	0.164	0.313177	0.153	Inf
BLOC1S5	0.278895	0.195	0.00465743	0.977	Inf
BLOC1S6	0.185639	0.358	0.265034	0.214	Inf
BLVRA	0.03109	0.854	0.0708679	0.692	Inf
BLVRB	0.319286	0.146	0.241808	0.251	28.6906
BLZF1	0.378734	0.0926	0.416186	0.0678	27.6608
BMERB1	0.389759	0.0846	0.423658	0.0636	29.0419
BMF	0.123112	0.518	0.0981088	0.597	Inf
BMI1	0.353341	0.113	0.184165	0.361	Inf
BMP1	0.338745	0.126	0.0734351	0.683	2.41361
BMP2	0.0992294	0.593	0.0104198	0.949	Inf
BMP2K	0.273955	0.202	0.145421	0.456	Inf
BMP3	0.19896	0.33	0.079417	0.661	25.0643
BMP4	0.013316	0.935	0.0319996	0.85	24.7622
BMP5	0.0611834	0.729	0.489645	0.0346	Inf
BMP6	0.201528	0.325	0.0175517	0.915	10.2593
BMP8A	0.625373	0.00738	0.08837	0.63	Inf
BMPR1A	0.254422	0.23	0.420466	0.0654	Inf
BMPR2	0.692976	0.00273	0.145116	0.457	3.69801
BMS1	0.318391	0.147	0.138118	0.476	Inf
BMX	0.0755123	0.675	0.0155124	0.925	Inf
BNC1	0.190453	0.348	0.276474	0.198	Inf
BNIP1	0.064006	0.718	0.181847	0.367	Inf
BNIP2	0.158471	0.422	0.123919	0.516	2.29131
BNIP3	0.306585	0.16	0.130131	0.498	Inf
BNIP3L	0.161918	0.413	0.0634225	0.721	2.47146
BNIP5	0.375115	0.0953	0.0435595	0.8	Inf
BOC	0.186413	0.356	0.228784	0.273	Inf
BOD1	0.247469	0.241	0.186736	0.356	Inf
BOD1L1	0.191279	0.346	0.162096	0.413	Inf
BOD1L2	0.128424	0.503	0.131767	0.493	Inf
BOK	0.654315	0.00494	0.35629	0.111	Inf
BOLA1	0.0647059	0.716	0.181527	0.367	Inf
BOLA2B	0.223223	0.283	0.00799547	0.961	3.08817
BOLA3	0.574076	0.014	0.0324541	0.848	30.0984
BORCS5	0.19541	0.337	0.075524	0.675	Inf
BORCS6	0.331765	0.133	0.280814	0.192	Inf
BORCS7	0.183626	0.363	0.152457	0.437	Inf
BORCS8	0.335593	0.129	0.0216769	0.896	Inf
BPGM	0.304353	0.163	0.187942	0.353	Inf
BPHL	0.0063138	0.969	0.204657	0.318	Inf
BPI	0.150463	0.442	0.19801	0.332	Inf
BPIFA1	0.111349	0.554	0.150093	0.443	Inf
BPIFA2	0.114254	0.545	0.0493129	0.777	Inf
BPIFA3	0.0827565	0.649	0.0840445	0.645	Inf
BPIFB1	0.420965	0.0651	0.171283	0.391	Inf
BPIFC	0.0810374	0.655	0.196681	0.335	Inf
BPNT1	0.447721	0.0514	0.0576657	0.743	Inf
BRAF	0.178625	0.374	0.0440554	0.798	Inf
BRAP	0.582182	0.0127	0.115021	0.543	Inf
BRAT1	0.600952	0.0101	0.322799	0.142	Inf
BRCA1	0.097602	0.598	0.053587	0.759	Inf
BRCA2	0.1566	0.427	0.0335231	0.843	Inf
BRCC3	0.345042	0.121	0.0162454	0.921	Inf
BRD1	0.424027	0.0634	0.274747	0.201	Inf
BRD2	0.20553	0.317	0.127083	0.507	Inf
BRD3	0.38938	0.0849	0.149337	0.445	Inf
BRD4	0.3229	0.142	0.0385411	0.822	3.9524
BRD7	0.0129484	0.937	0.0531861	0.761	Inf
BRD8	0.0142912	0.931	0.17058	0.393	4.35769
BRD9	0.264383	0.215	0.131134	0.495	Inf
BRDT	0.187415	0.354	0.0900474	0.624	Inf
BRF1	0.348846	0.117	0.179318	0.372	Inf
BRF2	0.11178	0.553	0.197095	0.334	Inf
BRI3	0.142686	0.463	0.148453	0.448	3.59004
BRI3BP	0.179083	0.373	0.153651	0.434	Inf
BRINP2	0.186072	0.357	0.363333	0.105	Inf
BRINP3	0.217823	0.293	0.0534362	0.76	Inf
BRIX1	0.0616644	0.727	0.039516	0.817	Inf
BRK1	0.280544	0.193	0.0767658	0.671	3.28956
BRMS1	0.204863	0.318	0.235376	0.261	Inf
BRMS1L	0.2997	0.168	0.568778	0.0149	Inf
BROX	0.138767	0.474	0.0315957	0.852	Inf
BRPF3	0.00458544	0.977	0.333327	0.132	Inf
BRS3	0.486686	0.0356	0.333148	0.132	Inf
BRSK1	0.0216374	0.896	0.062691	0.723	Inf
BRSK2	0.0933416	0.613	0.0798369	0.66	Inf
BRWD1	0.0534127	0.76	0.0937178	0.611	3.47155
BRWD3	0.224865	0.28	0.0667461	0.708	Inf
BSCL2	0.0688689	0.7	0.183579	0.363	Inf
BSDC1	0.335085	0.13	0.046295	0.789	Inf
BSG	0.143709	0.46	0.164561	0.407	2.33213
BSN	0.118887	0.531	0.421119	0.065	Inf
BSND	0.517049	0.0263	0.0491152	0.777	Inf
BSPH1	0.00430883	0.979	0.0328552	0.846	Inf
BSPRY	0.547323	0.019	0.0639076	0.719	Inf
BST1	0.477046	0.0391	0.254115	0.231	Inf
BST2	0.0905714	0.622	0.0916947	0.618	13.3624
BTAF1	0.142266	0.464	0.300917	0.167	Inf
BTBD1	0.366894	0.102	0.277175	0.197	Inf
BTBD10	0.462886	0.0447	0.515334	0.0267	29.7646
BTBD11	0.0307789	0.855	0.146368	0.453	Inf
BTBD18	0.237717	0.257	0.0701645	0.695	Inf
BTBD19	0.383198	0.0893	0.0244951	0.883	Inf
BTBD2	0.166806	0.402	0.0867862	0.635	Inf
BTBD3	0.472531	0.0408	0.0510623	0.769	Inf
BTBD6	0.543645	0.0198	0.00137454	0.993	4.85002
BTBD7	0.431417	0.0594	0.0878585	0.631	Inf
BTC	0.436246	0.0569	0.000403411	0.998	Inf
BTD	0.0748256	0.678	0.169584	0.395	100.857
BTF3	0.0451379	0.794	0.0264223	0.875	1.69608
BTF3L4	0.0221788	0.894	0.090203	0.623	Inf
BTG1	0.628739	0.00705	0.0368477	0.829	19.6019
BTG2	0.40647	0.0737	0.0126936	0.938	Inf
BTG3	0.189125	0.351	0.170036	0.394	Inf
BTK	0.672779	0.00375	0.162529	0.412	8.30538
BTN1A1	0.504178	0.03	0.141347	0.467	Inf
BTN2A1	0.318209	0.147	0.350872	0.115	Inf
BTN3A1	0.138444	0.475	0.0259256	0.877	Inf
BTN3A2	0.0188328	0.909	0.0695898	0.697	27.0547
BTN3A3	0.300337	0.168	0.024662	0.883	Inf
BTNL8	0.310733	0.156	0.107384	0.567	Inf
BTRC	0.285415	0.186	0.558593	0.0168	Inf
BUB1	0.334329	0.131	0.208329	0.311	Inf
BUB1B	0.291004	0.179	0.0413227	0.81	Inf
BUB3	0.0868135	0.635	0.202705	0.322	4.21489
BUD13	0.112887	0.549	0.529668	0.023	Inf
BUD23	0.270942	0.206	0.196547	0.335	Inf
BUD31	0.418192	0.0667	0.46478	0.0439	Inf
BVES	0.0689419	0.7	0.259933	0.222	Inf
BZW1	0.472846	0.0407	0.25251	0.233	7.17659
BZW2	0.259735	0.222	0.294286	0.175	Inf
C10orf105	0.49686	0.0322	0.0887473	0.628	Inf
C10orf120	0.0952055	0.606	0.226093	0.278	Inf
C10orf143	0.0839794	0.645	0.47903	0.0384	Inf
C10orf53	0.666184	0.00415	0.0813285	0.654	Inf
C10orf82	0.442521	0.0538	0.00261828	0.987	Inf
C10orf88	0.400359	0.0775	0.129942	0.499	Inf
C10orf90	0.313458	0.153	0.539948	0.0206	Inf
C10orf99	0.172841	0.387	0.459816	0.046	Inf
C11orf1	0.557448	0.017	0.194793	0.338	Inf
C11orf16	0.141167	0.467	0.00109613	0.995	Inf
C11orf24	0.30429	0.163	0.12646	0.509	Inf
C11orf42	0.359841	0.108	0.182458	0.365	Inf
C11orf49	0.329677	0.135	0.31662	0.149	Inf
C11orf52	0.0319842	0.85	0.154618	0.432	Inf
C11orf53	0.123032	0.519	0.152599	0.437	Inf
C11orf58	0.144454	0.458	0.0762011	0.673	1.94957
C11orf65	0.140894	0.468	0.498135	0.0318	Inf
C11orf68	0.489571	0.0346	0.137568	0.477	Inf
C11orf80	0.139924	0.471	0.143252	0.462	Inf
C11orf86	0.0359736	0.833	0.127436	0.506	Inf
C11orf87	0.432537	0.0588	0.296832	0.172	Inf
C11orf88	0.370895	0.0985	0.0246352	0.883	Inf
C11orf95	0.0128242	0.938	0.0589362	0.738	Inf
C11orf96	0.678484	0.00344	0.409024	0.0721	15.649
C12orf10	0.0550706	0.753	0.0680158	0.703	3.6102
C12orf29	0.212897	0.302	0.0209978	0.899	39.6117
C12orf4	0.0986872	0.595	0.156553	0.427	23.8962
C12orf49	0.13834	0.475	0.55985	0.0165	Inf
C12orf54	0.0935225	0.612	0.520209	0.0254	Inf
C12orf57	0.182635	0.365	0.28673	0.185	6.4878
C12orf60	0.120168	0.527	0.171223	0.391	Inf
C12orf65	0.351835	0.114	0.0056566	0.972	Inf
C12orf66	0.299721	0.168	0.201872	0.324	Inf
C12orf73	0.0921003	0.617	0.0441491	0.798	Inf
C12orf74	0.00793355	0.961	0.059953	0.734	Inf
C12orf75	0.264311	0.216	0.183816	0.362	Inf
C12orf76	0.549908	0.0185	0.0639782	0.719	Inf
C13orf46	0.55405	0.0176	0.155882	0.429	Inf
C14orf119	0.646834	0.00549	0.100894	0.588	Inf
C14orf132	0.0266103	0.874	0.174323	0.384	Inf
C14orf177	0.722387	0.00165	0.0942887	0.609	Inf
C14orf28	0.313645	0.152	0.0676412	0.705	Inf
C14orf39	0.368232	0.101	0.118286	0.533	Inf
C15orf39	0.294974	0.174	0.0636766	0.72	Inf
C15orf41	0.432513	0.0589	0.177562	0.376	Inf
C15orf48	0.295657	0.173	0.0442311	0.798	39.4765
C15orf62	0.39491	0.0811	0.526886	0.0237	Inf
C15orf65	0.187056	0.355	0.176339	0.379	Inf
C16orf58	0.150116	0.443	0.0811107	0.655	Inf
C16orf71	0.101328	0.586	0.16628	0.403	Inf
C16orf72	0.764387	0.000726	0.0949366	0.607	Inf
C16orf74	0.132778	0.491	0.486882	0.0356	Inf
C16orf78	0.221145	0.287	0.175498	0.381	Inf
C16orf82	0.00247217	0.988	0.322921	0.142	Inf
C16orf86	0.0608922	0.73	0.425932	0.0623	Inf
C16orf87	0.0346855	0.838	0.220327	0.288	Inf
C16orf91	0.129731	0.499	0.0683195	0.702	Inf
C16orf95	0.0850536	0.641	0.18259	0.365	Inf
C17orf100	0.0544163	0.756	0.150524	0.442	Inf
C17orf107	0.0653039	0.713	0.105223	0.574	Inf
C17orf49	0.0723449	0.687	0.0867849	0.635	15.1198
C17orf58	0.0160867	0.922	0.123817	0.516	Inf
C17orf64	0.402874	0.0759	0.578647	0.0133	Inf
C17orf67	0.139356	0.472	0.209524	0.309	Inf
C17orf75	0.0395053	0.817	0.0761621	0.673	Inf
C17orf80	0.0168383	0.919	0.125624	0.511	Inf
C17orf97	0.408937	0.0721	0.0157168	0.924	Inf
C17orf99	0.0277491	0.869	0.304525	0.163	Inf
C18orf21	0.711913	0.00198	0.445382	0.0525	Inf
C18orf25	0.0809716	0.656	0.208214	0.311	Inf
C18orf32	0.00852283	0.958	0.142942	0.462	3.36723
C18orf54	0.51237	0.0276	0.0257005	0.878	Inf
C18orf63	0.258489	0.224	0.05044	0.772	Inf
C19orf12	0.0786404	0.664	0.145337	0.456	Inf
C19orf18	0.402567	0.0761	0.183918	0.362	Inf
C19orf25	0.258335	0.224	0.0882239	0.63	191.607
C19orf44	0.206202	0.315	0.272829	0.203	Inf
C19orf47	0.0904164	0.623	0.000447363	0.998	Inf
C19orf48	0.0658357	0.711	0.508618	0.0286	Inf
C19orf53	0.0932403	0.613	0.0346704	0.838	15.9658
C19orf54	0.0208249	0.9	0.307455	0.159	Inf
C19orf73	0.358211	0.109	0.325835	0.139	Inf
C19orf81	0.0987084	0.595	0.160868	0.416	Inf
C19orf84	0.102055	0.584	0.0193979	0.907	Inf
C1D	0.402282	0.0763	0.411903	0.0703	Inf
C1GALT1	0.346093	0.12	0.0290473	0.863	Inf
C1GALT1C1	0.0858115	0.639	0.241862	0.25	3.81173
C1orf105	0.285922	0.186	0.253572	0.232	Inf
C1orf109	0.0940999	0.61	0.0798616	0.66	Inf
C1orf115	0.114564	0.544	0.728529	0.00147	120.851
C1orf122	0.0127877	0.938	0.0198244	0.905	Inf
C1orf146	0.590793	0.0115	0.218586	0.291	Inf
C1orf162	0.0379439	0.824	0.122415	0.521	Inf
C1orf167	0.503643	0.0301	0.268173	0.21	Inf
C1orf174	0.116886	0.537	0.1812	0.368	3.34072
C1orf185	0.249695	0.238	0.0874525	0.633	Inf
C1orf189	0.107519	0.566	0.0926269	0.615	Inf
C1orf198	0.320066	0.145	0.105002	0.574	9.8009
C1orf210	0.369943	0.0993	0.0758908	0.674	Inf
C1orf216	0.0822442	0.651	0.137673	0.477	Inf
C1orf226	0.100849	0.588	0.0228988	0.891	Inf
C1orf35	0.447297	0.0516	0.193193	0.342	Inf
C1orf43	0.350799	0.115	0.229749	0.271	24.2609
C1orf50	0.563923	0.0158	0.579424	0.0132	5.24237
C1orf52	0.0422845	0.806	0.0986251	0.595	Inf
C1orf53	0.262723	0.218	0.0473905	0.784	Inf
C1orf54	0.0442783	0.797	0.100716	0.588	Inf
C1orf56	0.0878433	0.631	0.114721	0.544	Inf
C1orf68	0.0176195	0.915	0.0936433	0.612	Inf
C1orf87	0.122466	0.52	0.211903	0.304	Inf
C1orf94	0.471113	0.0414	0.0838386	0.645	Inf
C1QA	0.213302	0.301	0.289793	0.181	38.2131
C1QB	0.0916778	0.618	0.362507	0.105	3.82021
C1QBP	0.470207	0.0417	0.0735783	0.682	4.06336
C1QC	0.407168	0.0732	0.102928	0.581	10.4528
C1QL2	0.56174	0.0162	0.141709	0.466	22.8233
C1QL4	0.210097	0.308	0.137437	0.477	Inf
C1QTNF1	0.0140696	0.932	0.393648	0.082	8.18914
C1QTNF12	0.256895	0.227	0.034965	0.837	Inf
C1QTNF3	0.465866	0.0435	0.119958	0.528	Inf
C1QTNF5	0.392173	0.083	0.0580335	0.742	50.1232
C1QTNF6	0.28617	0.185	0.419765	0.0658	38.0071
C1QTNF9B	0.347036	0.119	0.0572727	0.745	Inf
C1R	0.360298	0.107	0.232668	0.266	Inf
C1RL	0.0855469	0.639	0.151346	0.44	Inf
C1S	0.488237	0.0351	0.394485	0.0814	9.86235
C2	0.0155664	0.925	0.37171	0.0979	Inf
C20orf141	0.00606182	0.97	0.185746	0.358	Inf
C20orf144	0.243355	0.248	0.138574	0.474	Inf
C20orf173	0.0274058	0.87	0.0434177	0.801	Inf
C20orf194	0.338545	0.127	0.284234	0.188	Inf
C20orf202	0.124629	0.514	0.0399005	0.816	Inf
C20orf204	0.435411	0.0574	0.128399	0.503	Inf
C20orf27	0.183669	0.363	0.0414293	0.809	Inf
C20orf96	0.216956	0.294	0.00717839	0.965	Inf
C21orf58	0.466184	0.0433	0.277798	0.196	15.751
C21orf91	0.13657	0.48	0.496359	0.0324	195.26
C22orf15	0.154004	0.433	0.0759675	0.674	Inf
C22orf23	0.145694	0.455	0.0558843	0.75	Inf
C22orf31	0.108793	0.562	0.171472	0.39	Inf
C22orf39	0.525835	0.024	0.101948	0.584	Inf
C2CD4C	0.178928	0.373	0.366354	0.102	Inf
C2CD4D	0.125871	0.51	0.0017093	0.991	Inf
C2CD6	0.456053	0.0476	0.189856	0.349	Inf
C2orf15	0.0585608	0.74	0.137874	0.476	Inf
C2orf42	0.210727	0.306	0.257976	0.225	Inf
C2orf49	0.266918	0.212	0.141688	0.466	Inf
C2orf66	0.19856	0.331	0.12289	0.519	Inf
C2orf69	0.2758	0.199	0.285886	0.186	Inf
C2orf74	0.356647	0.11	0.0111362	0.946	Inf
C2orf76	0.123594	0.517	0.106827	0.568	Inf
C2orf78	0.174173	0.384	0.148969	0.446	Inf
C2orf80	0.00282967	0.986	0.355055	0.112	Inf
C2orf83	0.28344	0.189	0.15859	0.422	Inf
C2orf88	0.0113511	0.945	0.186063	0.357	Inf
C2orf91	0.292728	0.177	0.0854272	0.64	Inf
C2orf92	0.510679	0.0281	0.121146	0.524	Inf
C3	0.008942	0.956	0.0345719	0.839	30.2863
C3AR1	0.274273	0.201	0.0775151	0.668	Inf
C3orf22	0.106172	0.571	0.167553	0.4	Inf
C3orf33	0.295048	0.174	0.134876	0.485	Inf
C3orf36	0.361047	0.106	0.0238518	0.886	7.39831
C3orf38	0.231874	0.267	0.551915	0.0181	Inf
C3orf52	0.0592262	0.737	0.186071	0.357	6.19449
C3orf62	0.175111	0.382	0.212315	0.303	Inf
C3orf67	0.241566	0.251	0.081362	0.654	Inf
C3orf70	0.659498	0.00458	0.254569	0.23	Inf
C3orf80	0.0531974	0.761	0.583621	0.0125	Inf
C4B	0.38237	0.0899	0.164574	0.407	23.6143
C4BPA	0.26228	0.219	0.0210953	0.899	Inf
C4BPB	0.42346	0.0637	0.539636	0.0207	Inf
C4orf17	0.301442	0.166	0.168692	0.397	Inf
C4orf19	0.0667113	0.708	0.194641	0.339	Inf
C4orf3	0.496385	0.0324	0.14559	0.455	Inf
C4orf33	0.0986365	0.595	0.161671	0.414	Inf
C4orf45	0.00522569	0.974	0.0258211	0.877	Inf
C4orf46	0.105808	0.572	0.526097	0.0239	3.8004
C4orf48	0.331638	0.133	0.00639018	0.968	Inf
C4orf51	0.0381016	0.823	0.388586	0.0854	5.04801
C5AR1	0.247309	0.242	0.723934	0.0016	Inf
C5AR2	0.394703	0.0813	0.112038	0.552	Inf
C5orf15	0.389903	0.0845	0.420615	0.0653	5.60554
C5orf22	0.313487	0.152	0.165124	0.406	Inf
C5orf24	0.211614	0.305	0.18659	0.356	Inf
C5orf30	0.216354	0.296	0.485695	0.036	Inf
C5orf38	0.0482935	0.781	0.0402571	0.814	9.20162
C5orf47	0.337851	0.127	0.212607	0.303	Inf
C5orf51	0.247082	0.242	0.0240094	0.886	Inf
C5orf52	0.0984687	0.596	0.086065	0.638	Inf
C6	0.352975	0.113	0.0624765	0.724	Inf
C6orf120	0.088885	0.628	0.206202	0.315	Inf
C6orf132	0.0781266	0.666	0.0780784	0.666	Inf
C6orf136	0.101838	0.584	0.115696	0.541	Inf
C6orf15	0.181764	0.367	0.206728	0.314	Inf
C6orf163	0.152738	0.437	0.0139624	0.932	Inf
C6orf223	0.20496	0.318	0.194076	0.34	Inf
C6orf226	0.0470823	0.786	0.0683525	0.702	Inf
C6orf47	0.496138	0.0325	0.169557	0.395	Inf
C6orf52	0.0611995	0.729	0.0877544	0.632	Inf
C6orf58	0.270176	0.207	0.0435905	0.8	56.6785
C6orf62	0.429065	0.0607	0.458796	0.0464	2.40202
C6orf89	0.118592	0.532	0.330641	0.134	2.84179
C7	0.291472	0.179	0.145069	0.457	Inf
C7orf25	0.0464232	0.788	0.186736	0.356	Inf
C7orf31	0.211478	0.305	0.152067	0.438	Inf
C7orf33	0.457153	0.0471	0.205	0.318	Inf
C7orf50	0.235472	0.261	0.435631	0.0573	15.2774
C8A	0.580898	0.0129	0.155924	0.428	Inf
C8B	0.467881	0.0427	0.135209	0.484	80.3844
C8G	0.231968	0.267	0.130913	0.496	Inf
C8orf33	0.293476	0.176	0.042335	0.806	Inf
C8orf37	0.207832	0.312	0.0219366	0.895	Inf
C8orf48	0.279168	0.195	0.337467	0.128	Inf
C8orf58	0.276609	0.198	0.117222	0.536	Inf
C8orf74	0.440632	0.0548	0.129175	0.501	Inf
C8orf82	0.181155	0.368	0.125252	0.512	7.14067
C8orf86	0.294333	0.175	0.246554	0.243	Inf
C8orf88	0.149799	0.444	0.43134	0.0595	Inf
C9orf116	0.239357	0.255	0.00758112	0.963	Inf
C9orf131	0.0123913	0.94	0.0339142	0.842	Inf
C9orf135	0.520367	0.0254	0.000296025	0.999	Inf
C9orf152	0.175924	0.38	0.204084	0.319	Inf
C9orf153	0.131321	0.495	0.204161	0.319	Inf
C9orf16	0.347773	0.118	0.201368	0.325	Inf
C9orf40	0.514631	0.0269	0.284627	0.187	Inf
C9orf47	0.35682	0.11	0.0465498	0.788	6.52236
C9orf50	0.172225	0.389	0.088609	0.629	Inf
C9orf57	0.174278	0.384	0.248127	0.24	Inf
C9orf64	0.317409	0.148	0.103555	0.579	Inf
C9orf72	0.0886299	0.629	0.0452381	0.793	Inf
C9orf78	0.0286821	0.865	0.364994	0.103	180.048
C9orf92	0.312086	0.154	0.571264	0.0145	Inf
CA1	0.262874	0.218	0.201988	0.324	Inf
CA10	0.44139	0.0544	0.426167	0.0622	Inf
CA13	0.0839775	0.645	0.205501	0.317	Inf
CA14	0.0417518	0.808	0.258983	0.223	Inf
CA2	0.387578	0.0861	0.0228618	0.891	6.34706
CA3	0.211402	0.305	0.123414	0.518	Inf
CA4	0.0103799	0.949	0.199671	0.328	Inf
CA5A	0.555594	0.0173	0.0813815	0.654	Inf
CA5B	0.263731	0.216	0.102072	0.584	14.5734
CA6	0.0092445	0.955	0.100434	0.589	Inf
CA8	0.159649	0.419	0.0773429	0.669	Inf
CAAP1	0.272073	0.204	0.270373	0.207	Inf
CAB39	0.0729957	0.685	0.128432	0.503	Inf
CAB39L	0.00243886	0.988	0.0504964	0.772	Inf
CABCOCO1	0.238089	0.257	0.0891025	0.627	Inf
CABIN1	0.0207151	0.901	0.147688	0.45	Inf
CABLES1	0.0587763	0.739	0.09444	0.609	Inf
CABLES2	0.0896832	0.625	0.385856	0.0874	Inf
CABP1	0.313059	0.153	0.203893	0.32	22.96
CABP2	0.108591	0.563	0.208895	0.31	Inf
CABP7	0.574219	0.014	0.082206	0.651	Inf
CABS1	0.146778	0.452	0.0016967	0.992	Inf
CABYR	0.147335	0.451	0.0992809	0.593	Inf
CACFD1	0.0984082	0.596	0.16222	0.413	Inf
CACHD1	0.375844	0.0947	0.514109	0.0271	Inf
CACNA1C	0.3305	0.135	0.238208	0.257	Inf
CACNA1D	0.0708818	0.692	0.0423299	0.806	Inf
CACNA1E	0.30072	0.167	0.174563	0.383	Inf
CACNA1F	0.00668774	0.967	0.0393513	0.818	Inf
CACNA1G	0.428988	0.0607	0.184356	0.361	Inf
CACNA1H	0.817463	0.000203	0.27738	0.197	Inf
CACNA1I	0.233485	0.265	0.19205	0.344	Inf
CACNA1S	0.164007	0.408	0.0601735	0.733	3.70228
CACNA2D1	0.311047	0.155	0.0590749	0.738	Inf
CACNA2D4	0.17495	0.382	0.413789	0.0692	Inf
CACNB1	0.37102	0.0984	0.257373	0.226	Inf
CACNB2	0.483602	0.0367	0.098353	0.596	Inf
CACNB3	0.282398	0.19	0.12322	0.518	Inf
CACNB4	0.540645	0.0205	0.0580227	0.742	Inf
CACNG1	0.0522662	0.765	0.0785662	0.664	Inf
CACNG3	0.186289	0.357	0.195602	0.337	Inf
CACNG4	0.0913412	0.619	0.183782	0.362	Inf
CACNG6	0.168546	0.397	0.558598	0.0168	Inf
CACNG7	0.540095	0.0206	0.673561	0.00371	Inf
CACTIN	0.110425	0.557	0.287711	0.183	Inf
CACUL1	0.0424647	0.805	0.247666	0.241	Inf
CACYBP	0.199023	0.33	0.00321593	0.984	Inf
CAD	0.190441	0.348	0.0645806	0.716	Inf
CADM3	0.302171	0.165	0.133518	0.488	Inf
CADPS2	0.176432	0.379	0.188839	0.351	Inf
CAGE1	0.0339093	0.842	0.0687085	0.701	Inf
CALB1	0.1324	0.492	0.0196637	0.905	Inf
CALB2	0.0848604	0.642	0.127485	0.506	Inf
CALCB	0.206257	0.315	0.216258	0.296	Inf
CALCOCO1	0.239981	0.254	0.21423	0.3	5.1783
CALCOCO2	0.192334	0.344	0.152055	0.438	3.42499
CALCR	0.648884	0.00534	0.190738	0.347	Inf
CALCRL	0.126829	0.508	0.0654463	0.713	Inf
CALD1	0.410877	0.071	0.306009	0.161	10.0419
CALHM2	0.0667332	0.708	0.0993132	0.593	3.26771
CALHM3	0.624615	0.00745	0.0446008	0.796	Inf
CALHM4	0.110179	0.558	0.178368	0.374	71.8333
CALHM5	0.144534	0.458	0.0714494	0.69	Inf
CALHM6	0.0819585	0.652	0.355228	0.111	Inf
CALM1	0.459848	0.046	0.478025	0.0387	8.64272
CALM2	0.365065	0.103	0.471451	0.0413	2.54631
CALM3	0.235134	0.262	0.0191327	0.908	2.11049
CALML3	0.283993	0.188	0.0997178	0.591	Inf
CALML4	0.564622	0.0156	0.266238	0.213	Inf
CALML5	0.35024	0.116	0.0266283	0.874	Inf
CALML6	0.715692	0.00186	0.218144	0.292	Inf
CALN1	0.336054	0.129	0.184499	0.361	Inf
CALR	0.246936	0.242	0.458662	0.0465	3.34848
CALU	0.239285	0.255	0.210917	0.306	5.23638
CALY	0.0731336	0.684	0.463194	0.0446	Inf
CAMK1	0.294321	0.175	0.363357	0.105	Inf
CAMK1D	0.449797	0.0504	0.00719787	0.965	Inf
CAMK1G	0.245841	0.244	0.196892	0.334	Inf
CAMK2D	0.216343	0.296	0.258442	0.224	11.761
CAMK2G	0.515705	0.0266	0.0361766	0.832	12.4044
CAMK2N1	0.218945	0.291	0.467565	0.0428	13.1484
CAMK2N2	0.253321	0.232	0.0395839	0.817	Inf
CAMK4	0.0060085	0.97	0.094492	0.609	Inf
CAMKK1	0.370452	0.0989	0.150616	0.442	Inf
CAMKK2	0.4665	0.0432	0.106986	0.568	Inf
CAMKV	0.602414	0.00993	0.283815	0.188	10.1225
CAMLG	0.101858	0.584	0.234632	0.263	4.96955
CAMSAP1	0.148775	0.447	0.00691633	0.966	Inf
CAMSAP2	0.0877058	0.632	0.0895065	0.626	Inf
CAMSAP3	0.155847	0.429	0.196298	0.335	Inf
CAMTA1	0.412064	0.0703	0.00980139	0.952	4.15366
CAMTA2	0.207937	0.312	0.0943592	0.609	5.80355
CAND1	0.00704953	0.965	0.288356	0.183	8.45315
CAND2	0.00843039	0.959	0.0623185	0.725	Inf
CANT1	0.138099	0.476	0.0584577	0.74	Inf
CANX	0.125497	0.511	0.385286	0.0878	3.2253
CAP1	0.332955	0.132	0.0537541	0.759	4.50276
CAP2	0.897065	1.16e-05	0.289853	0.181	Inf
CAPG	0.0914926	0.619	0.242443	0.25	Inf
CAPN1	0.193841	0.34	0.0626828	0.723	Inf
CAPN10	0.0325002	0.848	0.635543	0.00643	Inf
CAPN11	0.280806	0.192	0.235439	0.261	Inf
CAPN12	0.180707	0.369	0.00580581	0.971	Inf
CAPN14	0.287241	0.184	0.13507	0.484	Inf
CAPN15	0.00814459	0.96	0.0386692	0.821	Inf
CAPN2	0.162809	0.411	0.117518	0.535	2.28993
CAPN3	0.239744	0.254	0.186655	0.356	Inf
CAPN5	0.158596	0.422	0.205549	0.316	Inf
CAPN6	0.492951	0.0335	0.72501	0.00157	Inf
CAPN7	0.129543	0.5	0.203149	0.321	Inf
CAPN8	0.442474	0.0539	0.00558445	0.972	Inf
CAPNS1	0.736743	0.00126	0.180357	0.37	2.16832
CAPRIN1	0.314561	0.151	0.0732901	0.683	3.66992
CAPS	0.03497	0.837	0.128218	0.504	Inf
CAPZA1	0.221724	0.286	0.0859671	0.638	Inf
CAPZA2	0.319789	0.146	0.0357679	0.834	Inf
CAPZB	0.454709	0.0482	0.0516936	0.767	3.42361
CARD10	0.149133	0.446	0.0471789	0.785	Inf
CARD11	0.491241	0.0341	0.249505	0.238	Inf
CARD14	0.169079	0.396	0.287008	0.184	Inf
CARD16	0.418399	0.0665	0.0336955	0.843	Inf
CARD18	0.0879631	0.631	0.137597	0.477	Inf
CARD19	0.159163	0.42	0.303036	0.164	4.29639
CARD6	0.0506007	0.771	0.584059	0.0124	Inf
CARD8	0.0915186	0.619	0.0997883	0.591	14.4327
CARD9	0.0768492	0.67	0.04151	0.809	Inf
CARHSP1	0.110559	0.557	0.0681785	0.703	Inf
CARM1	0.126595	0.508	0.122983	0.519	4.57436
CARMIL1	0.520219	0.0254	0.0567569	0.747	Inf
CARMIL2	0.0247003	0.882	0.0640945	0.718	Inf
CARMIL3	0.13818	0.475	0.182667	0.365	Inf
CARNMT1	0.579178	0.0132	0.111788	0.553	Inf
CARS1	0.373642	0.0964	0.186749	0.356	Inf
CARS2	0.383405	0.0891	0.0225365	0.892	Inf
CARTPT	0.117423	0.536	0.0774676	0.668	5.03532
CASC1	0.07545	0.676	0.323479	0.142	Inf
CASC3	0.47003	0.0418	0.187188	0.355	Inf
CASC4	0.635056	0.00647	0.441338	0.0544	29.3975
CASD1	0.423664	0.0636	0.181572	0.367	Inf
CASKIN2	0.325621	0.139	0.303731	0.164	Inf
CASP1	0.094253	0.61	0.066238	0.71	Inf
CASP10	0.0425317	0.805	0.149289	0.446	26.9695
CASP12	0.366766	0.102	0.321609	0.144	5.29293
CASP14	0.276502	0.198	0.164152	0.408	Inf
CASP2	0.160857	0.416	0.135297	0.483	5.17642
CASP3	0.10485	0.575	0.0460571	0.79	Inf
CASP4	0.0824014	0.651	0.597819	0.0105	10.0239
CASP5	0.654416	0.00493	0.235975	0.26	Inf
CASP6	0.0300134	0.859	0.00465668	0.977	Inf
CASP7	0.21587	0.296	0.096236	0.603	Inf
CASP8	0.305568	0.161	0.122815	0.519	37.8036
CASP8AP2	0.028903	0.864	0.107743	0.566	37.8155
CASP9	0.0830188	0.648	0.141855	0.465	Inf
CASQ1	0.302612	0.165	0.565417	0.0155	Inf
CASQ2	0.0595126	0.736	0.0229026	0.891	Inf
CASR	0.281551	0.191	0.0841692	0.644	Inf
CAST	0.297171	0.171	0.153712	0.434	7.01397
CASTOR1	0.315925	0.15	0.284147	0.188	Inf
CASTOR3	0.347285	0.118	0.337123	0.128	Inf
CAT	0.128618	0.502	0.0841005	0.645	10.0745
CATSPERD	0.0419231	0.807	0.255927	0.228	Inf
CATSPERG	0.63171	0.00678	0.0342387	0.84	Inf
CATSPERZ	0.111181	0.555	0.23292	0.266	Inf
CAV1	0.592868	0.0112	0.0584989	0.74	37.1611
CAV2	0.228882	0.273	0.0312551	0.853	Inf
CAV3	0.0478372	0.783	0.497159	0.0321	Inf
CAVIN1	0.452624	0.0491	0.00731107	0.964	16.7487
CAVIN2	0.379426	0.092	0.0649266	0.715	Inf
CAVIN3	0.523081	0.0247	0.429443	0.0605	Inf
CAVIN4	0.0350322	0.837	0.0689516	0.7	Inf
CBARP	0.0430242	0.803	0.125267	0.512	Inf
CBFA2T2	0.576444	0.0136	0.119739	0.529	Inf
CBFA2T3	0.538904	0.0208	0.0258171	0.877	Inf
CBFB	0.190013	0.349	0.249644	0.238	2.85801
CBL	0.0309759	0.854	0.61664	0.00828	17.9868
CBLB	0.034105	0.841	0.0389677	0.82	Inf
CBLC	0.238143	0.257	0.123602	0.517	Inf
CBLIF	0.0406036	0.813	0.384386	0.0884	Inf
CBLL1	0.258295	0.224	0.099513	0.592	Inf
CBLN1	0.201293	0.325	0.111955	0.552	Inf
CBLN3	0.0609804	0.73	0.107045	0.568	27.1649
CBLN4	0.0320734	0.85	0.115919	0.54	Inf
CBR1	0.198969	0.33	0.124484	0.514	3.38734
CBR3	0.0239827	0.886	0.0728555	0.685	Inf
CBR4	0.516011	0.0266	0.00423209	0.979	Inf
CBS	0.141478	0.466	0.302997	0.165	2.88196
CBWD2	0.118852	0.531	0.0742583	0.68	3.9765
CBX1	0.189713	0.349	0.0123046	0.94	Inf
CBX2	0.0114781	0.944	0.339211	0.126	Inf
CBX3	0.345042	0.121	0.272939	0.203	2.20977
CBX4	0.032196	0.849	0.329168	0.136	41.3071
CBX5	0.06333	0.721	0.0137941	0.933	22.96
CBX6	0.627925	0.00713	0.470629	0.0416	Inf
CBX7	0.0496229	0.775	0.0982448	0.596	Inf
CBX8	0.372003	0.0977	0.405902	0.074	Inf
CBY1	0.160769	0.416	0.170129	0.394	Inf
CC2D1A	0.311765	0.154	0.0600555	0.734	Inf
CC2D1B	0.111057	0.555	0.133196	0.489	Inf
CC2D2B	0.0440829	0.798	0.16699	0.401	Inf
CCAR1	0.122484	0.52	0.138378	0.475	Inf
CCAR2	0.376808	0.094	0.138603	0.474	Inf
CCDC102B	0.253833	0.231	0.0895054	0.626	Inf
CCDC103	0.39659	0.08	0.22904	0.272	Inf
CCDC106	0.142401	0.464	0.155582	0.429	Inf
CCDC107	0.178826	0.373	0.0462451	0.789	3.28458
CCDC110	0.0142547	0.931	0.127761	0.505	Inf
CCDC112	0.0876618	0.632	0.193824	0.341	Inf
CCDC113	0.201564	0.324	0.111819	0.553	Inf
CCDC115	0.0212153	0.898	0.0652686	0.714	Inf
CCDC117	0.199496	0.329	0.374845	0.0955	Inf
CCDC12	0.0289076	0.864	0.143693	0.46	Inf
CCDC120	0.0149748	0.927	0.295527	0.174	Inf
CCDC121	0.351176	0.115	0.134947	0.484	Inf
CCDC124	0.214467	0.299	0.0236714	0.887	24.2788
CCDC125	0.194629	0.339	0.0635249	0.72	Inf
CCDC126	0.154043	0.433	0.0834551	0.647	36.3966
CCDC127	0.300544	0.167	0.0427351	0.804	Inf
CCDC13	0.196453	0.335	0.00389897	0.981	13.932
CCDC130	0.0765295	0.672	0.0962015	0.603	Inf
CCDC136	0.299274	0.169	0.194342	0.339	9.24403
CCDC137	0.254222	0.231	0.0338379	0.842	4.51607
CCDC14	0.328583	0.136	0.0417652	0.808	Inf
CCDC140	0.127484	0.506	0.0111547	0.945	Inf
CCDC144A	0.0574391	0.744	0.0212874	0.898	Inf
CCDC144NL	0.046411	0.789	0.013816	0.933	Inf
CCDC146	0.00393691	0.98	0.28449	0.188	Inf
CCDC148	0.0805719	0.657	0.312342	0.154	Inf
CCDC149	0.387789	0.086	0.101634	0.585	Inf
CCDC15	0.197137	0.334	0.130339	0.497	Inf
CCDC150	0.209976	0.308	0.194251	0.34	Inf
CCDC152	0.353154	0.113	0.178195	0.375	Inf
CCDC153	0.461399	0.0453	0.28937	0.181	Inf
CCDC155	0.0478872	0.782	0.0399898	0.815	Inf
CCDC159	0.507861	0.0289	0.295115	0.174	Inf
CCDC166	0.324508	0.141	0.411623	0.0705	Inf
CCDC167	0.0496039	0.775	0.108258	0.564	Inf
CCDC168	0.198004	0.332	0.140966	0.468	Inf
CCDC169	0.0932566	0.613	0.126638	0.508	Inf
CCDC17	0.0379575	0.824	0.0930876	0.614	Inf
CCDC170	0.065936	0.711	0.0708092	0.693	Inf
CCDC171	0.0556827	0.751	0.256276	0.228	Inf
CCDC173	0.220803	0.287	0.18344	0.363	Inf
CCDC174	0.0888997	0.628	0.196778	0.334	Inf
CCDC177	0.0146386	0.929	0.0386601	0.821	Inf
CCDC178	0.311383	0.155	0.1912	0.346	Inf
CCDC179	0.00993774	0.951	0.108937	0.562	Inf
CCDC180	0.258401	0.224	0.70206	0.00235	22.4861
CCDC181	0.113612	0.547	0.049753	0.775	Inf
CCDC184	0.0916734	0.618	0.177473	0.376	Inf
CCDC186	0.183706	0.362	0.207103	0.313	Inf
CCDC190	0.29212	0.178	0.230496	0.27	9.85324
CCDC191	0.161595	0.414	0.173592	0.385	Inf
CCDC192	0.209388	0.309	0.263849	0.216	Inf
CCDC196	0.256435	0.227	0.267057	0.212	Inf
CCDC198	0.0144221	0.93	0.235653	0.261	Inf
CCDC200	0.34518	0.12	0.290665	0.18	Inf
CCDC22	0.190625	0.347	0.382042	0.0901	Inf
CCDC24	0.000842971	0.996	0.110157	0.558	4.24506
CCDC25	0.20127	0.325	0.162961	0.411	Inf
CCDC28A	0.371416	0.0981	0.127456	0.506	Inf
CCDC3	0.325747	0.139	0.0101336	0.95	10.8723
CCDC32	0.112225	0.551	0.0992589	0.593	10.909
CCDC34	0.60009	0.0102	0.124888	0.513	Inf
CCDC36	0.0974223	0.599	0.350555	0.116	Inf
CCDC38	0.634144	0.00655	0.0992783	0.593	Inf
CCDC39	0.19273	0.343	0.140316	0.47	Inf
CCDC40	0.143324	0.461	0.0421738	0.806	Inf
CCDC47	0.0658378	0.711	0.026634	0.874	2.36137
CCDC50	0.727636	0.0015	0.174036	0.384	Inf
CCDC54	0.0235142	0.888	0.128642	0.502	Inf
CCDC57	0.113448	0.548	0.0371686	0.827	Inf
CCDC58	0.164135	0.408	0.361285	0.106	Inf
CCDC59	0.512385	0.0276	0.0575017	0.744	Inf
CCDC6	0.758407	0.000823	0.209138	0.309	Inf
CCDC60	0.197634	0.333	0.106632	0.569	Inf
CCDC61	0.10836	0.564	0.0147717	0.928	24.4713
CCDC62	0.223902	0.282	0.160674	0.417	Inf
CCDC65	0.062688	0.723	0.0243299	0.884	Inf
CCDC66	0.0646548	0.716	0.0876004	0.632	Inf
CCDC68	0.531836	0.0225	0.257699	0.225	Inf
CCDC69	0.131963	0.493	0.256593	0.227	17.3991
CCDC7	0.486367	0.0357	0.061877	0.727	Inf
CCDC70	0.377474	0.0935	0.109605	0.56	Inf
CCDC71	0.363119	0.105	0.0648782	0.715	Inf
CCDC71L	0.0412494	0.81	0.126558	0.508	34.7929
CCDC73	0.225863	0.278	0.410195	0.0714	Inf
CCDC74A	0.233768	0.264	0.411172	0.0708	Inf
CCDC77	0.0491677	0.777	0.393355	0.0822	Inf
CCDC78	0.185569	0.358	0.190593	0.347	Inf
CCDC8	0.443351	0.0534	0.193485	0.341	Inf
CCDC80	0.557616	0.0169	0.261461	0.22	Inf
CCDC81	0.441108	0.0545	0.0830709	0.648	Inf
CCDC82	0.454355	0.0484	0.128078	0.504	Inf
CCDC83	0.371352	0.0982	0.158412	0.422	Inf
CCDC84	0.188914	0.351	0.537567	0.0211	Inf
CCDC85A	0.507219	0.0291	0.0790198	0.663	Inf
CCDC85B	0.416384	0.0677	0.0679617	0.703	Inf
CCDC85C	0.00146205	0.993	0.203547	0.32	Inf
CCDC86	0.406961	0.0734	0.24075	0.252	5.788
CCDC87	0.311889	0.154	0.206252	0.315	Inf
CCDC88A	0.527132	0.0236	0.00500011	0.975	61.1562
CCDC88B	0.179037	0.373	0.557755	0.0169	Inf
CCDC89	0.0327819	0.846	0.201173	0.325	Inf
CCDC9	0.450986	0.0499	0.10292	0.581	59.5221
CCDC90B	0.0955559	0.605	0.102113	0.584	Inf
CCDC91	0.475598	0.0397	0.00662076	0.967	Inf
CCDC92	0.577546	0.0135	0.219037	0.291	Inf
CCDC96	0.185849	0.358	0.129067	0.501	Inf
CCDC97	0.0491254	0.777	0.1308	0.496	Inf
CCDC9B	0.172708	0.388	0.0347868	0.838	15.7969
CCER1	0.479091	0.0384	0.0407829	0.812	Inf
CCER2	0.0350771	0.836	0.319476	0.146	Inf
CCIN	0.202937	0.322	0.056526	0.748	Inf
CCK	0.0666926	0.708	0.193699	0.341	Inf
CCKAR	0.52495	0.0242	0.174687	0.383	Inf
CCL1	0.0309239	0.855	0.0758873	0.674	Inf
CCL13	0.459662	0.0461	0.139574	0.472	Inf
CCL17	0.353977	0.113	0.457263	0.0471	Inf
CCL2	0.222563	0.284	0.0280162	0.868	Inf
CCL20	0.0638918	0.719	0.109647	0.56	Inf
CCL21	0.170845	0.392	0.154245	0.433	Inf
CCL24	0.290262	0.18	0.637524	0.00626	6.84675
CCL25	0.0307034	0.856	0.0265864	0.874	Inf
CCL27	0.0236468	0.887	0.112293	0.551	Inf
CCL28	0.230324	0.27	0.214742	0.299	Inf
CCL3	0.302398	0.165	0.15596	0.428	Inf
CCL3L3	0.0285208	0.865	0.169428	0.395	Inf
CCL4L1	0.368768	0.1	0.172852	0.387	Inf
CCL4L2	0.0676801	0.704	0.170002	0.394	Inf
CCL5	0.357515	0.109	0.0237675	0.887	Inf
CCL8	0.331466	0.134	0.0368289	0.829	Inf
CCM2	0.543584	0.0198	0.325963	0.139	Inf
CCM2L	0.245743	0.244	0.109113	0.561	Inf
CCN1	0.153302	0.435	0.00102441	0.995	4.14136
CCN2	0.356339	0.11	0.0863078	0.637	11.8043
CCN3	0.102518	0.582	0.028867	0.864	Inf
CCN4	0.210354	0.307	0.354307	0.112	Inf
CCN5	0.407436	0.0731	0.313503	0.152	Inf
CCNA1	0.460634	0.0456	0.0781582	0.666	Inf
CCNA2	0.0262011	0.876	0.0396493	0.817	Inf
CCNB2	0.344707	0.121	0.104713	0.575	Inf
CCNB3	0.0437018	0.8	0.141045	0.468	Inf
CCNC	0.126429	0.509	0.366113	0.102	5.56741
CCND1	0.376469	0.0943	0.0766999	0.671	Inf
CCND2	0.525978	0.0239	0.108502	0.563	Inf
CCND3	0.159647	0.419	0.0487408	0.779	4.36407
CCNDBP1	0.41697	0.0674	0.392985	0.0824	Inf
CCNE1	0.0797613	0.66	0.204011	0.32	Inf
CCNE2	0.688361	0.00294	0.234164	0.263	Inf
CCNF	0.25091	0.236	0.280089	0.193	Inf
CCNG1	0.4972	0.0321	0.534106	0.022	29.4612
CCNG2	0.152996	0.436	0.259912	0.222	13.5568
CCNH	0.299252	0.169	0.0637777	0.719	Inf
CCNI	0.30259	0.165	0.0933421	0.613	3.55736
CCNI2	0.125853	0.51	0.0839468	0.645	Inf
CCNJ	0.135396	0.483	0.140029	0.47	Inf
CCNJL	0.296388	0.172	0.363785	0.104	Inf
CCNK	0.439706	0.0552	0.372176	0.0975	5.11262
CCNL1	0.444898	0.0527	0.180843	0.369	Inf
CCNL2	0.0177548	0.914	0.0228569	0.891	2.51934
CCNO	0.392408	0.0828	0.363145	0.105	Inf
CCNQ	0.2787	0.195	0.0038542	0.981	Inf
CCNT1	0.41875	0.0663	0.0596359	0.735	Inf
CCNT2	0.644253	0.0057	0.132124	0.492	Inf
CCNY	0.446866	0.0518	0.128182	0.504	Inf
CCNYL1	0.501577	0.0308	0.135882	0.482	Inf
CCR1	0.00267069	0.987	0.327924	0.137	Inf
CCR10	0.592937	0.0112	0.180526	0.37	Inf
CCR3	0.123792	0.516	0.043542	0.8	Inf
CCR5	0.0178361	0.914	0.374786	0.0955	Inf
CCR7	0.457809	0.0469	0.144785	0.457	Inf
CCR9	0.527934	0.0234	0.129305	0.5	Inf
CCRL2	0.617854	0.00815	0.30958	0.157	Inf
CCS	0.165217	0.405	0.625228	0.00739	3.42852
CCSAP	0.161312	0.415	0.122822	0.519	Inf
CCSER2	0.392149	0.083	0.100543	0.589	Inf
CCT2	0.324665	0.14	0.122707	0.52	Inf
CCT3	0.383537	0.089	0.0752139	0.676	4.08595
CCT4	0.040877	0.812	0.331113	0.134	Inf
CCT5	0.0515663	0.767	0.0438394	0.799	2.76869
CCT6A	0.282059	0.191	0.0383323	0.822	Inf
CCT6B	0.012406	0.939	0.189618	0.35	Inf
CCT7	0.687724	0.00297	0.120526	0.526	Inf
CCT8	0.0840932	0.645	0.0308991	0.855	Inf
CCZ1	0.173515	0.386	0.133271	0.489	8.42863
CD109	0.361637	0.106	0.080962	0.656	Inf
CD14	0.0759893	0.674	0.429763	0.0603	6.81311
CD151	0.157194	0.425	0.169269	0.396	12.4194
CD163	0.0611998	0.729	0.275671	0.199	Inf
CD164	0.221657	0.286	0.07894	0.663	Inf
CD164L2	0.109096	0.561	0.263131	0.217	Inf
CD177	0.612255	0.00876	0.0690975	0.699	11.9896
CD180	0.189266	0.35	0.163934	0.409	Inf
CD1A	0.311307	0.155	0.0525243	0.764	Inf
CD1C	0.512872	0.0274	0.158489	0.422	Inf
CD1D	0.0368321	0.829	0.0602725	0.733	Inf
CD2	0.148349	0.448	0.355851	0.111	Inf
CD200	0.216765	0.295	0.191823	0.345	Inf
CD200R1	0.120941	0.525	0.0963779	0.602	Inf
CD207	0.41471	0.0687	0.162269	0.413	Inf
CD209	0.409278	0.0719	0.343922	0.122	Inf
CD22	0.273422	0.202	0.0954925	0.605	5.75244
CD24	0.0695452	0.697	0.136171	0.481	Inf
CD247	0.190796	0.347	0.0140069	0.932	Inf
CD248	0.148446	0.448	0.107668	0.566	Inf
CD27	0.0888337	0.628	0.127628	0.505	Inf
CD274	0.397628	0.0793	0.29253	0.177	17.9331
CD276	0.215588	0.297	0.163412	0.41	8.05614
CD28	0.330106	0.135	0.124879	0.513	Inf
CD2AP	0.208276	0.311	0.324837	0.14	Inf
CD2BP2	0.182167	0.366	0.00391483	0.981	Inf
CD300A	0.0916052	0.619	0.477535	0.0389	Inf
CD300C	0.289356	0.181	0.007936	0.961	Inf
CD300LB	0.472959	0.0407	0.148687	0.447	Inf
CD300LF	0.183035	0.364	0.225488	0.279	Inf
CD300LG	0.00795172	0.961	0.00627108	0.969	Inf
CD302	0.280819	0.192	0.103069	0.58	Inf
CD320	0.368832	0.1	0.18104	0.368	Inf
CD33	0.133697	0.488	0.0403807	0.814	Inf
[truncated: 12,472 more rows]
