# Supplementary material for: A spatially resolved timeline of the human maternal–fetal interface
Source: Nature. 2023 Jul 19;619(7970):595–605. doi: 10.1038/s41586-023-06298-9 (PMC10356615; doi:10.1038/s41586-023-06298-9)
Supplement: Supplementary file 7 — NicheNet analysis. [file 41586_2023_6298_MOESM7_ESM.xlsx]

## Sheet: N-net targets
Target	Function-label	Function- delailed	References
AHSA1	angiogemesis & blood vessel function	angiogenesis	PMID: 29870805 PMCID: PMC6203694 DOI: 10.1016/j.phrs.2018.06.002
HSD11B1	angiogemesis & blood vessel function	cortisol metabolism, regulation of angiogenesis	https://www.genecards.org/cgi-bin/carddisp.pl?gene=HSD11B1&keywords=HSD11B1	PMID: 35097015 PMCID: PMC8790072 DOI: 10.3389/fcvm.2021.795823
MAT2A	angiogemesis & blood vessel function	angiogenesis	PMID: 35482724 PMCID: PMC9049311 DOI: 10.1371/journal.pone.0266774
NRXN3	angiogemesis & blood vessel function	pro angiongenesis ,dynamically regulated during vessel remodeling	PMID: 19926856 PMCID: PMC2791601 DOI: 10.1073/pnas.0809510106/
ACE2	angiogemesis & blood vessel function	regulation of blood presure	PMID: 27217402 DOI: 10.1161/HYPERTENSIONAHA.115.06892
MEOX1	angiogemesis & blood vessel function	endothelial dysfunction	PMID: 28727928 DOI: 10.1139/cjpp-2017-0149
MYOZ1	angiogemesis & blood vessel function	myofibrillogenesis, blood vessel, and muscle development.	https://www.genecards.org/cgi-bin/carddisp.pl?gene=MYOZ1&keywords=MYOZ1	PMID: 32391357 PMCID: PMC7188918 DOI: 10.3389/fcell.2020.00267	PMID: 14729474 DOI: 10.1016/j.ydbio.2003.10.008
DGKG	angiogemesis & blood vessel function	Vessel dialation	PMID: 35433888 PMCID: PMC9010535 DOI: 10.3389/fcvm.2022.853468
OR51E2	angiogemesis & blood vessel function	Olfactory receptor,ORs can regulate blood pressure in mice - function infered by similarity in human	https://www.genecards.org/cgi-bin/carddisp.pl?gene=OR51E2&keywords=OR51E2	PMID: 23401498 PMCID: PMC3600440 DOI: 10.1073/pnas.1215927110
OR7A5	angiogemesis & blood vessel function	Olfactory receptor,implicated in angiogenesis	PMID: 25791473 DOI: 10.1016/j.bbrc.2015.03.046
HEXIM1	angiogemesis & blood vessel function	vascular smooth muscle cells specific	https://www.genecards.org/cgi-bin/carddisp.pl?gene=HEXIM1&keywords=HEXIM1	PMID: 34864989 PMCID: PMC8645165 (available on 2022-11-19) DOI: 10.1210/endocr/bqab236
AJUBA	Cell adhession, morphology & ECM	cell adhession ,cancer: metastasis	PMID: 35178446 PMCID: PMC8844350 DOI: 10.1155/2022/3321409
BARX2	Cell adhession, morphology & ECM	controlling adhesive processes in keratinizing epithelia,cancer: tumor supressor	PMID: 32236603 PMCID: PMC7160541 DOI: 10.3892/or.2020.7558	https://www.genecards.org/cgi-bin/carddisp.pl?gene=BARX2&keywords=BARX2
CAV1	Cell adhession, morphology & ECM	ECM, cell cycle	https://www.genecards.org/cgi-bin/carddisp.pl?gene=CAV1&keywords=CAV1
CD36	Cell adhession, morphology & ECM	Cell adhession	https://www.genecards.org/cgi-bin/carddisp.pl?gene=CD36&keywords=CD36
CD44	Cell adhession, morphology & ECM	Cell adhession	https://www.genecards.org/cgi-bin/carddisp.pl?gene=CD44&keywords=cd44
CFL1	Cell adhession, morphology & ECM	Cell adhession: Actin modulation	https://www.genecards.org/cgi-bin/carddisp.pl?gene=CFL1&keywords=CFL1
COL18A1	Cell adhession, morphology & ECM	ECM	https://www.genecards.org/cgi-bin/carddisp.pl?gene=COL18A1
COL1A1	Cell adhession, morphology & ECM	ECM	https://www.genecards.org/cgi-bin/carddisp.pl?gene=COL1A1&keywords=COL1A1
COL1A2	Cell adhession, morphology & ECM	ECM	https://www.genecards.org/cgi-bin/carddisp.pl?gene=COL1A2&keywords=COL1A2
COL5A3	Cell adhession, morphology & ECM	ECM	https://www.genecards.org/cgi-bin/carddisp.pl?gene=COL5A3&keywords=COL5A3
COL6A2	Cell adhession, morphology & ECM	ECM	https://www.genecards.org/cgi-bin/carddisp.pl?gene=COL6A2&keywords=COL6A2
COLGALT2	Cell adhession, morphology & ECM	ECM	https://www.genecards.org/cgi-bin/carddisp.pl?gene=COLGALT2&keywords=COLGALT2
CTNNB1	Cell adhession, morphology & ECM	cell adhession	https://www.genecards.org/cgi-bin/carddisp.pl?gene=CTNNB1&keywords=CTNNB1
FLOT1	Cell adhession, morphology & ECM	cytoskeleton and cell morphology	https://www.genecards.org/cgi-bin/carddisp.pl?gene=FLOT1&keywords=FLOT1
KRT10	Cell adhession, morphology & ECM	cytoskeleton	https://www.genecards.org/cgi-bin/carddisp.pl?gene=KRT10&keywords=KRT10
MAGI1	Cell adhession, morphology & ECM	scaffolding protein at cell-cell junctions	https://www.genecards.org/cgi-bin/carddisp.pl?gene=MAGI1&keywords=MAGI1
MYH9	Cell adhession, morphology & ECM	Promotes cell motility	https://www.genecards.org/cgi-bin/carddisp.pl?gene=MYH9&keywords=MYH9
OLFML2B	Cell adhession, morphology & ECM	extracellular matrix binding	https://www.genecards.org/cgi-bin/carddisp.pl?gene=OLFML2B&keywords=OLFML2B	PMID: 34868901 PMCID: PMC8634430 DOI: 10.3389/fonc.2021.650678	PMID: 34273970 PMCID: PMC8285818 DOI: 10.1186/s12935-021-02086-5
PLEKHG6	Cell adhession, morphology & ECM	RHOA regulator	https://www.genecards.org/cgi-bin/carddisp.pl?gene=PLEKHG6&keywords=PLEKHG6
SPTBN1	Cell adhession, morphology & ECM	links the plasma membrane to the actin cytoskeleton, and functions in the determination of cell shape	https://www.genecards.org/cgi-bin/carddisp.pl?gene=SPTBN1&keywords=SPTBN1
VIM	Cell adhession, morphology & ECM	ECM	https://www.genecards.org/cgi-bin/carddisp.pl?gene=VIM
BAX	Cell death	Apoptosis	https://www.genecards.org/cgi-bin/carddisp.pl?gene=BAX&keywords=BAXO
BCL2L11	Cell death	Apoptosis	https://www.genecards.org/cgi-bin/carddisp.pl?gene=BCL2L11&keywords=BCL2L11
EMP1	Cell death	cell death	PMID: 35432717 PMCID: PMC9007691 DOI: 10.1155/2022/4750671
FASLG	Cell death	Apoptosis	https://www.genecards.org/cgi-bin/carddisp.pl?gene=FASLG&keywords=FASLGO
FOXO3	Cell death	Apoptosis	https://www.genecards.org/cgi-bin/carddisp.pl?gene=FOXO3&keywords=FOXO3O
GADD45B	Cell death	apoptosis	https://www.genecards.org/cgi-bin/carddisp.pl?gene=GADD45B&keywords=GADD45B
MT2A	Cell death	Apoptosis and autophagy, specific to endothelial cells	PMID: 26456220 PMCID: PMC4600982 DOI: 10.1038/srep15121
MTOR	Cell death	stress response,endothelial inflammation and adhesion	https://www.genecards.org/cgi-bin/carddisp.pl?gene=MTOR&keywords=MTOR	PMID: 35489420 DOI: 10.1016/j.ejphar.2022.174984
PTMA	Cell death	negative regulation of apoptosis	https://www.genecards.org/cgi-bin/carddisp.pl?gene=PTMA&keywords=PTMA
TERT	Cell death	Apoptosis	https://www.genecards.org/cgi-bin/carddisp.pl?gene=TERT&keywords=TERT
CALML6	Immune regulation	immune supression	PMID: 30699354 DOI: 10.1016/j.celrep.2019.01.030
CCR7	Immune regulation	Immune signaling: T cell activaition	https://www.genecards.org/cgi-bin/carddisp.pl?gene=CCR7&keywords=CCR7
CCR9	Immune regulation	cancer: tumor proliferation,T-cell regulation	https://www.genecards.org/cgi-bin/carddisp.pl?gene=CCR9&keywords=ccr9
CD40LG	Immune regulation	Immune signaling	https://www.genecards.org/cgi-bin/carddisp.pl?gene=CD40LG&keywords=CD40LG
DNTT	Immune regulation	Immune cell differentiation	https://www.genecards.org/cgi-bin/carddisp.pl?gene=DNTT&keywords=DNTT
IL1RN	Immune regulation	Immune regulation	https://www.genecards.org/cgi-bin/carddisp.pl?gene=IL1RN&keywords=IL1RN
IRF2BP2	Immune regulation	Immune regulation, inflamation	https://www.genecards.org/cgi-bin/carddisp.pl?gene=IRF2BP2&keywords=IRF2BP2
ITK	Immune regulation	Immune regulation, T-cell proliferation and difrentiation	https://www.genecards.org/cgi-bin/carddisp.pl?gene=ITK&keywords=ITK
NDST1	Immune regulation	inflamation in blood vessels:, metabolism	https://www.genecards.org/cgi-bin/carddisp.pl?gene=NDST1&keywords=NDST1	PMID: 30194334 PMCID: PMC6128922 DOI: 10.1038/s41598-018-31779-7
NR4A1	Immune regulation	pro-inflamatory, in mouse functions in endothelial cells	https://www.genecards.org/cgi-bin/carddisp.pl?gene=NR4A1&keywords=NR4A1	PMID: 22427340 DOI: 10.1161/CIRCRESAHA.111.258814
SH2B3	Immune regulation	Immune signaling	https://www.genecards.org/cgi-bin/carddisp.pl?gene=SH2B3&keywords=SH2B3
TNIP1	Immune regulation	Involved in the prevention of autoimmunity	https://www.genecards.org/cgi-bin/carddisp.pl?gene=TNIP1&keywords=TNIP1
AHNAK	Invasion and migration	Cell migration: Smooth muscle migration	https://www.genecards.org/cgi-bin/carddisp.pl?gene=AHNAK&keywords=AHNAK
ARHGEF10L	Invasion and migration	regulating proliferation and migration , cancer: tumorigenesis	PMID: 32154766 DOI: 10.1080/09168451.2020.1737503
WNT10B	Invasion and migration	may be a novel accelerator of EVT invasion	PMID: 31736372 DOI: 10.1080/14767058.2019.1684891
ZEB2	Invasion and migration	Represses expression of MEOX2, a paralog of MEOX1, implicated in EVT invasion and preeclampsia	PMID: 33218581 PMCID: PMC7680503 DOI: 10.1016/j.placenta.2020.01.004	PMID: 33318568 PMCID: PMC7736279 DOI: 10.1038/s41598-020-79008-4
CLIC1	ion transport	Chloride Ion Channel ,cell cycle	https://www.genecards.org/cgi-bin/carddisp.pl?gene=CLIC1&keywords=CLIC1
GABARAP	ion transport	autophagy, chlorine channels, neurotransmition	https://www.genecards.org/cgi-bin/carddisp.pl?gene=GABARAP&keywords=GABARAP
GRIA1	ion transport	ligand-gated ion channel	https://www.genecards.org/cgi-bin/carddisp.pl?gene=GRIA1&keywords=GRIA1
KCNE4	ion transport	potassium channel, smooth muscle contraction	https://www.genecards.org/cgi-bin/carddisp.pl?gene=KCNE4&keywords=KCNE4
SCN3A	ion transport	sodium channel, regulates Chemotaxis of human neutrophils to endothelial cells, artery contraction control	PMID: 29509584 DOI: 10.1097/ALN.0000000000002135	PMID: 23364266 PMCID: PMC3625810 DOI: 10.1152/ajpcell.00164.2012
TMEM37	ion transport	calcium channel activity and voltage-gated ion channel activity	https://www.genecards.org/cgi-bin/carddisp.pl?gene=TMEM37&keywords=TMEM37
SYT4	ion transport	calcium ion binding activity; phospholipid binding activity; and syntaxin binding activity.	https://www.genecards.org/cgi-bin/carddisp.pl?gene=SYT4&keywords=SYT4
ASPSCR1	Metabolism	glucose metabolism	https://www.genecards.org/cgi-bin/carddisp.pl?gene=ASPSCR1&keywords=ASPSCR1
CSGALNACT1	Metabolism	Metabolism, N-glycans	https://www.genecards.org/cgi-bin/carddisp.pl?gene=CSGALNACT1&keywords=CSGALNACT1
CYP1B1	Metabolism	estrogen metabolism	https://www.genecards.org/cgi-bin/carddisp.pl?gene=CYP1B1&keywords=CYP1B1
DDX43	Metabolism	cancer, tumor specific expression	PMID: 35257897 DOI: 10.1016/j.ymeth.2022.03.002
ELOVL7	Metabolism	Fatty acid elongation	https://www.genecards.org/cgi-bin/carddisp.pl?gene=ELOVL7&keywords=ELOVL7
FADS2	Metabolism	Fatty acid metabolism, metabolism	https://www.genecards.org/cgi-bin/carddisp.pl?gene=FADS2&keywords=FADS2
ITPKC	Metabolism	metabolism	https://www.genecards.org/cgi-bin/carddisp.pl?gene=ITPKC&keywords=ITPKC
IVD	Metabolism	metabolism	https://www.genecards.org/cgi-bin/carddisp.pl?gene=IVD&keywords=IVD
PGK2	Metabolism	glucose metabolism	https://www.genecards.org/cgi-bin/carddisp.pl?gene=PGK2&keywords=PGK2
PISD	Metabolism	involved in the mechanism of fibrogenesis by regulating phospholipid metabolism	https://www.genecards.org/cgi-bin/carddisp.pl?gene=PISD&keywords=PISD	PMID: 35400823 PMCID: PMC8921729 DOI: 10.3164/jcbn.21-121
SLC2A1	Metabolism	glucose transporter	PMID: 33965393 DOI: 10.1016/j.bcp.2021.114597
SLC2A2	Metabolism	glucose transporter in the blood brain barrier	https://www.genecards.org/cgi-bin/carddisp.pl?gene=SLC2A1&keywords=SLC2A1
STK40	Metabolism	Predicted to enable ATP binding activity	https://www.genecards.org/cgi-bin/carddisp.pl?gene=STK40&keywords=STK40
CDK5R1	other	neuron-specific activator of cyclin-dependent kinase 5, cancer: progression and metastasis	PMID: 33346796 PMCID: PMC7791553 DOI: 10.1042/BSR20203594
APOBEC1	other	epigenetic and post transcriptional regulation of gene expression	PMID: 34002283 DOI: 10.1007/s11626-021-00589-z	https://www.genecards.org/cgi-bin/carddisp.pl?gene=APOBEC1&keywords=APOBEC1
COX6A2	other	respiration/oxydation	https://www.genecards.org/cgi-bin/carddisp.pl?gene=COX6A2&keywords=COX6A2
CRHBP	other	Epigenetic regulation, pregnancy specific	PMID: 34384032 DOI: 10.1080/15592294.2021.1959975
CUEDC1	other	EMT supression (in cancer), Preeclampsia	PMID: 24302191	PMID: 33099540 PMCID: PMC7655170 DOI: 10.18632/aging.103329
HBB	other	Hemoglobin	https://www.genecards.org/cgi-bin/carddisp.pl?gene=HBB&keywords=HBB
MAPT	other	microtubule-associated protein tau	https://www.genecards.org/cgi-bin/carddisp.pl?gene=MAPT&keywords=MAPT
MXI1	other	negatively regulate MYC function, tumor supressor	https://www.genecards.org/cgi-bin/carddisp.pl?gene=MXI1&keywords=MXI1	PMID: 35401684 PMCID: PMC8984142 DOI: 10.3389/fgene.2022.810157
PCSK1	other	cell secretion, related to insulin and diabetes	PMID: 24489861 PMCID: PMC3904973 DOI: 10.1371/journal.pone.0087168/	https://www.genecards.org/cgi-bin/carddisp.pl?gene=PCSK1&keywords=PCSK1
RAG2	other	expressed in developing B and T cells	https://www.genecards.org/cgi-bin/carddisp.pl?gene=RAG2&keywords=RAG2
RPL13A	other	ribosomal protein	https://www.genecards.org/cgi-bin/carddisp.pl?gene=SCN3A&keywords=SCN3A
SH3GL2	other	regulation of blood-brain barrier permeability	https://www.genecards.org/cgi-bin/carddisp.pl?gene=SH3GL2&keywords=SH3GL2
SIX6	other	eye development	https://www.genecards.org/cgi-bin/carddisp.pl?gene=SIX6&keywords=SIX6
SUMO4	other	modulate protein subcellular localization, stability or activity	https://www.genecards.org/cgi-bin/carddisp.pl?gene=SUMO4&keywords=SUMO4
TBX15	other	regulates a variety of developmental processes	https://www.genecards.org/cgi-bin/carddisp.pl?gene=TBX15&keywords=TBX15
TRMT2B	other	tRNA stabilization or maturation	https://www.genecards.org/cgi-bin/carddisp.pl?gene=TRMT2B&keywords=TRMT2B
ZNF157	other	transcription factor	https://www.genecards.org/cgi-bin/carddisp.pl?gene=ZNF157&keywords=ZNF157
CBFA2T3	Proliferation & differentiation	differentiation, cancer: tumor supressor	PMID: 35503250 DOI: 10.1172/jci.insight.153045
CCND2	Proliferation & differentiation	Cell cycle	PMID: 35359572 PMCID: PMC8963354 DOI: 10.3389/fnmol.2022.842865
EGF	Proliferation & differentiation	prolifrration, differentiation	https://www.genecards.org/cgi-bin/carddisp.pl?gene=EGF&keywords=EGF
FGFR1	Proliferation & differentiation	Differentiation and growth of fibroblasts	https://www.genecards.org/cgi-bin/carddisp.pl?gene=FGFR1&keywords=FGFR1
FOXP1	Proliferation & differentiation	differentiation	https://www.genecards.org/cgi-bin/carddisp.pl?gene=FOXP1&keywords=FOXP1
GATA4	Proliferation & differentiation	differentiation	https://www.genecards.org/cgi-bin/carddisp.pl?gene=GATA4&keywords=GATA4
HOXA10	Proliferation & differentiation	Development, differentiation	https://www.genecards.org/cgi-bin/carddisp.pl?gene=HOXA10&keywords=HOXA10
HOXA11	Proliferation & differentiation	Development, differentiation	https://www.genecards.org/cgi-bin/carddisp.pl?gene=HOXA11&keywords=HOXA11
MEF2D	Proliferation & differentiation	differentiation of muscle	https://www.genecards.org/cgi-bin/carddisp.pl?gene=MEF2D&keywords=MEF2D
NES	Proliferation & differentiation	prolifrration, differentiation	https://www.genecards.org/cgi-bin/carddisp.pl?gene=NES&keywords=nes
TGFBR2	Proliferation & differentiation	regulates the transcription of genes related to cell proliferation, cell cycle arrest, wound healing, immunosuppression, and tumorigenesis	https://www.genecards.org/cgi-bin/carddisp.pl?gene=TGFBR2&keywords=TGFBR2
AFAP1L2	signaling	signaling	https://www.genecards.org/cgi-bin/carddisp.pl?gene=AFAP1L2&keywords=AFAP1L2
BCL9L	signaling	EMT, growth & invasion& metastasis in cancer	PMID: 34545187 PMCID: PMC8553620 DOI: 10.1038/s41388-021-02016-9	https://www.genecards.org/cgi-bin/carddisp.pl?gene=BCL9L&keywords=BCL9L
CREBBP	signaling	signalling	https://www.genecards.org/cgi-bin/carddisp.pl?gene=CREBBP&keywords=CREBBP
FOXS1	signaling	EMT, signaling	PMID: 34825776 PMCID: PMC9035581 DOI: 10.1002/hep4.1866
HEYL	signaling	signaling: Notch	https://www.genecards.org/cgi-bin/carddisp.pl?gene=HEYL&keywords=HEYL
ID2	signaling	signaling: Wnt	https://www.genecards.org/cgi-bin/carddisp.pl?gene=ID2&keywords=ID2
LHCGR	signaling	receptor for both luteinizing hormone and choriogonadotropin	https://www.genecards.org/cgi-bin/carddisp.pl?gene=LHCGR&keywords=LHCGR
NR2F2	signaling	signaling	https://www.genecards.org/cgi-bin/carddisp.pl?gene=NR2F2&keywords=NR2F2
RARG	signaling	Retinoic Acid Receptor	https://www.genecards.org/cgi-bin/carddisp.pl?gene=RARG&keywords=Rarg
STAT5B	signaling	response to cytokines and growth factors	https://www.genecards.org/cgi-bin/carddisp.pl?gene=STAT5B&keywords=STAT5B
ATF4	stress	Stress response	PMID: 35484984 PMCID: PMC9208459 DOI: 10.1080/21655979.2022.2066759	https://www.genecards.org/cgi-bin/carddisp.pl?gene=ATF4&keywords=ATF4
PCNA	stress	DNA damage response	https://www.genecards.org/cgi-bin/carddisp.pl?gene=PCNA&keywords=PCNA
PTPN1	stress	stress - unfolded proteins. In mice involved in endothelial senescence	PMID: 29390191 DOI: 10.1089/ars.2017.7169	https://www.genecards.org/cgi-bin/carddisp.pl?gene=PTPN1&keywords=PTPN1
NFE2L2	stress	oxidative stress response, inflamation	https://www.genecards.org/cgi-bin/carddisp.pl?gene=NFE2L2&keywords=NFE2L2	PMID: 35338853 DOI: 10.1016/j.bbrc.2022.03.043
PLAU	stress	stress, endothelial senescence	PMID: 35270021 PMCID: PMC8911151 DOI: 10.3390/ijms23052879	https://www.genecards.org/cgi-bin/carddisp.pl?gene=PLAU&keywords=PLAU

## Sheet: GOI-SAR trending in artery
A2M
AAGAB
AAR2
ABCA12
ABCC12
ABCD3
ABHD10
ABHD14B
ABHD17C
ABHD18
ABO
ABTB1
ACAD11
ACADL
ACAP3
ACE2
ACTN4
ACTR1A
ACTR5
ADA2
ADAM22
ADAM28
ADAM33
ADAMTS1
ADAMTS10
ADAMTSL3
ADAT3
ADD1
ADGRA2
ADGRE5
ADH7
ADIG
ADNP2
ADRA1A
ADRA2A
AEBP1
AEBP2
AFAP1L2
AGAP9
AGMO
AGPAT1
AHNAK
AHR
AHSA1
AIFM1
AIM2
AJM1
AJUBA
AK3
AKNA
AKT3
ALDH7A1
ALG10B
ALK
AMDHD2
ANAPC15
ANAPC2
ANAPC7
ANKAR
ANKRD13C
ANKRD13D
ANKRD18A
ANKRD23
ANKRD30BL
ANKS3
ANO10
ANP32B
ANXA2
ANXA6
AOC3
AP2A2
AP2S1
APEX1
APOBEC1
APOBEC3G
APOOL
ARHGAP11A
ARHGAP18
ARHGAP35
ARHGDIA
ARHGEF10
ARHGEF10L
ARHGEF17
ARHGEF6
ARIH2
ARL17B
ARL5A
ARL6IP1
ARL9
ARMCX2
ARMH3
ARPC3
ARPC5
ASB18
ASB4
ASF1B
ASH1L
ASPSCR1
ATF4
ATG13
ATL1
ATL3
ATMIN
ATP5F1D
ATP6V0B
ATP6V1C1
ATP6V1D
ATXN1
AUP1
AURKC
AVPR1A
AXL
B3GALNT2
B3GAT3
BABAM2
BAG2
BAG3
BAGE5
BAP1
BARHL2
BARX2
BAX
BAZ1B
BCAM
BCAN
BCAP29
BCAR1
BCL2L11
BCL2L13
BCL2L15
BCL9L
BET1
BIN3
BIRC8
BIVM
BLOC1S1
BLOC1S2
BMP8A
BMPR2
BOLA3
BRAP
BSND
BSPRY
BTBD3
BTBD6
BTG1
BTK
BTN1A1
C10orf105
C10orf53
C11orf1
C11orf68
C12orf76
C13orf46
C14orf119
C14orf177
C16orf72
C18orf54
C1orf146
C1orf94
C1QBP
C1QL2
C1QTNF3
C22orf39
C2CD6
C2orf92
C3orf70
C4orf3
C6orf47
C7orf33
C8A
C8B
C9orf135
CA5A
CABP7
CACNA1H
CACNB2
CACNB4
CALCR
CALHM3
CALML4
CALML6
CAMK2G
CAMKK2
CAMKV
CAP2
CAPNS1
CAPZB
CARMIL1
CARNMT1
CASC3
CASP5
CATSPERG
CAV1
CAVIN1
CBFA2T2
CBFA2T3
CBR4
CCDC34
CCDC38
CCDC50
CCDC59
CCDC6
CCDC68
CCDC7
CCDC80
CCDC82
CCDC85A
CCDC88A
CCDC9
CCDC91
CCDC92
CCER1
CCKAR
CCL13
CCNA1
CCND2
CCNE2
CCNT2
CCNYL1
CCR10
CCR7
CCR9
CCT7
CD177
CD1C
CD300LB
CD36
CD40LG
CD44
CD55
CD59
CDC123
CDC42BPA
CDC42BPB
CDC42EP1
CDC42EP3
CDC5L
CDH16
CDH19
CDH6
CDIP1
CDK1
CDK12
CDK16
CDK18
CDK2AP1
CDK5R1
CDKN2D
CDPF1
CDR2L
CDRT15L2
CELSR2
CENPW
CEP126
CEP290
CEP57
CEP76
CERS4
CETN2
CFAP100
CFL1
CFL2
CGGBP1
CHAC1
CHCHD6
CHD3
CHGB
CHKA
CHMP2A
CHRNA6
CHRNA7
CHRNE
CIB1
CIBAR1
CIITA
CISD2
CISD3
CLCN6
CLDN25
CLEC17A
CLIC1
CLNS1A
CLPSL1
CLPTM1L
CLSTN1
CNBP
CNIH1
CNIH4
CNPY3
CNTNAP3
COA3
COA8
COG5
COL12A1
COL14A1
COL18A1
COL1A1
COL1A2
COL22A1
COL3A1
COL5A2
COL5A3
COL6A2
COL6A3
COLGALT2
COMMD1
COMMD4
COPS5
COX5A
COX6A2
COX6B1
COX6B2
CPEB2
CPEB3
CPQ
CPS1
CPXM2
CR1
CRACR2A
CREB3
CREBBP
CREBL2
CRHBP
CRIP1
CRTAP
CRYBA4
CRYBG1
CSGALNACT1
CSNK1D
CSNK2A2
CSNK2B
CSRNP2
CSRP2
CSTA
CSTF3
CT45A1
CTBP1
CTBP2
CTBS
CTCF
CTNNB1
CTNND1
CTNS
CTPS2
CTSW
CTTNBP2NL
CUBN
CUEDC1
CUEDC2
CUX1
CWF19L1
CWF19L2
CXorf21
CXorf38
CXorf56
CYB5A
CYB5RL
CYBRD1
CYC1
CYCS
CYP1B1
CYP2A6
CYP2D6
CYP2D7
CYP2U1
DACT1
DAD1
DAOA
DAPK3
DARS1
DAZAP2
DBNDD2
DCAF17
DCDC2
DCST2
DCTN2
DCTPP1
DDHD1
DDI1
DDX24
DDX39B
DDX41
DDX43
DDX51
DDX53
DDX59
DECR1
DENND1C
DGCR6L
DGKD
DGKG
DHDDS
DHRS7B
DHX15
DHX9
DICER1
DIP2B
DIS3L
DIS3L2
DISC1
DKKL1
DNAJC13
DNAJC15
DNAJC7
DNAJC8
DNASE2B
DNPEP
DNTT
DOCK10
DOCK8
DOLK
DOP1A
DPP7
DPPA4
DPY19L2
DPYSL2
DR1
DRAM1
DRC1
DTWD1
DTX3
DUSP28
DXO
DYNC1LI2
DYNLRB1
DYRK1A
DZANK1
DZIP1
E2F5
ECI1
ECPAS
EDARADD
EDEM3
EDF1
EDN2
EEF1AKNMT
EEF1D
EEF1G
EFHC2
EGF
EGLN1
EHD2
EIF2S3
EIF3F
EIF4A3
EIF4B
ELAVL4
ELFN2
ELK3
ELK4
ELMSAN1
ELOA3D
ELOVL7
EMC4
EML6
EMP1
EMP3
EMSY
ENHO
ENO2
EP300
EPN2
EPRS1
EPS8
EPS8L2
EPX
ERBIN
ERCC8
ERGIC1
ERI1
ERI2
ERMP1
ESCO1
ESYT3
ETHE1
ETV3L
EXOC5
EXOC6B
FABP5
FADD
FADS2
FAF2
FAIM
FAM111A
FAM114A1
FAM118A
FAM120A
FAM126A
FAM131A
FAM136A
FAM160B1
FAM168A
FAM193B
FAM207A
FAM216B
FAM236B
FAM3D
FAM43B
FAM71A
FAM83E
FASLG
FAT1
FAU
FBXL5
FBXL8
FBXO39
FBXO42
FBXW12
FBXW5
FBXW9
FCF1
FEN1
FEV
FEZ1
FGF14
FGFR1
FGG
FHL5
FKBP3
FKBP7
FLII
FLOT1
FLT3
FNDC11
FOXI2
FOXO3
FOXO4
FOXP1
FOXS1
FPGT
FRMD6
FTO
FUNDC1
FXYD1
FXYD5
GAB2
GABARAP
GABRA6
GABRG1
GADD45B
GAGE1
GAGE10
GALK2
GALNT2
GAPT
GAR1
GARS1
GASK1B
GATA4
GCG
GDAP1L1
GDI1
GDI2
GDPD1
GEM
GFER
GGA1
GGPS1
GHITM
GIPR
GJA4
GJB3
GJB6
GJB7
GJC1
GJC2
GJE1
GK
GLRA4
GLT8D2
GLTP
GLYATL3
GMPR2
GNA13
GNG11
GNL1
GOLGA6L9
GOLPH3
GOLT1B
GOSR2
GP1BA
GP1BB
GPC6
GPN3
GPNMB
GPR108
GPR135
GPR155
GPR157
GPR158
GPR180
GPR68
GPR82
GPRC5A
GPS2
GPX1
GPX6
GRIA1
GRIA4
GRK7
GRM4
GRPEL1
GSDMA
GSTO1
GTDC1
GTF2F1
GTF2H2C
GTF2I
GTF3A
GTPBP4
GUCY1A2
GUCY1B1
GUK1
GZMK
H1-10
H1-2
H2AC13
H2AC17
H2AC20
H2AC7
H2BC10
H2BC18
H3C15
H3C8
H4C5
HAVCR2
HBA1
HBA2
HBB
HCFC1R1
HCG22
HCN4
HDAC1
HDAC7
HEATR3
HEG1
HEMGN
HENMT1
HERPUD2
HEXIM1
HEYL
HGSNAT
HHAT
HHEX
HIC1
HINFP
HIP1
HIPK2
HIVEP2
HLA-F
HLCS
HMGB1
HNRNPCL4
HNRNPD
HNRNPM
HNRNPU
HOOK1
HOXA10
HOXA11
HOXC9
HPS4
HRH3
HSD11B1
HSD17B14
HSF5
HUS1
HUS1B
ICE2
ID2
ID4
IDE
IFFO1
IFI16
IFI27L1
IFITM3
IFNA13
IFNA8
IFNAR2
IFNB1
IFRD1
IGDCC4
IGFBP5
IGFBP7
IGLC1
IK
IKZF2
IL1RN
IL22RA1
IL7
IL9R
ILF2
ILF3
ILVBL
IMMT
INAFM1
INHA
INHBB
INPP1
INPP4B
INPP5F
INTS11
INTS6
IPO11
IPO8
IQCB1
IQGAP1
IRAK3
IRF2BP2
ISCU
ITFG2
ITGA7
ITGB3
ITIH1
ITK
ITPKC
IVD
IZUMO1
JADE1
JAK1
JDP2
JPH2
JRK
KANK2
KARS1
KAT2A
KCNA5
KCNE4
KCNK18
KCNMA1
KCNQ5
KCTD1
KCTD12
KCTD15
KDM2A
KDSR
KHK
KHNYN
KIAA0232
KIAA0319L
KIAA1211L
KIAA1522
KIAA1841
KIF21A
KIF5B
KIFAP3
KIR3DL1
KIRREL1
KLF3
KLHDC1
KLHL12
KLHL24
KLHL26
KLHL6
KLHL8
KMT2E
KRCC1
KRT10
KRT12
KRT25
KRT26
KRT37
KRT6A
KRT72
KRT77
KRT80
KRTAP12-3
KRTAP5-1
KRTAP5-3
KRTAP6-2
KRTAP9-1
KY
KYAT3
L2HGDH
LAMA4
LAMB4
LAMTOR1
LARP1B
LASP1
LBHD1
LBP
LCMT1
LCP2
LDLRAD1
LGALS14
LHCGR
LILRA2
LIMD1
LINGO1
LIX1L
LLGL1
LMOD1
LONRF2
LOX
LPAR2
LPCAT4
LRATD1
LRP11
LRRC25
LRRC37B
LRRC61
LRRC73
LRRC74A
LRRFIP1
LRSAM1
LSM3
LSM6
LSP1
LTBP4
LUC7L2
LUC7L3
LY6G5B
LYPD6B
LYSMD2
LZTR1
LZTS2
MACROH2A2
MAGEB4
MAGI1
MAML1
MAN2C1
MAP1S
MAP3K12
MAP3K3
MAP3K5
MAP4
MAP4K4
MAP6D1
MAP7D3
MAPT
MARCKSL1
MARF1
MARK4
MARS1
MAT2A
MAX
MBD1
MBLAC2
MCEE
MCM3
MCM5
MCPH1
MDH1
MDH2
MDM4
MECP2
MED12
MED13L
MED29
MEF2A
MEF2C
MEF2D
MEGF11
MEMO1
MEOX1
METRNL
METTL1
METTL15
METTL22
METTL26
METTL3
METTL4
METTL7A
METTL9
MFAP1
MFAP3L
MFN2
MFSD13A
MICOS10
MICU1
MID1IP1
MIER1
MINDY1
MINDY2
MINDY3
MIP
MLEC
MLXIP
MMD
MMP24
MMP28
MMRN1
MND1
MOB4
MOGAT3
MORN1
MORN2
MOV10
MPIG6B
MPP3
MPPED2
MRFAP1
MRM2
MROH5
MROH8
MRPL23
MRPL28
MRPL32
MRPL45
MRPL51
MRPS2
MRPS24
MRPS5
MRRF
MRTFA
MRTFB
MS4A2
MS4A4A
MS4A7
MSH3
MT2A
MTDH
MTERF4
MTHFD2
MTMR3
MTMR9
MTOR
MTREX
MTSS2
MUC12
MUC20
MUSTN1
MVK
MXI1
MYBPC3
MYH9
MYL12A
MYL2
MYO15B
MYO1F
MYOCD
MYOT
MYOZ1
N4BP2L2
N4BP3
NAA20
NAA40
NAB1
NADK
NAP1L1
NASP
NAXE
NCK2
NCOA3
NCOA7
NDRG3
NDST1
NDUFA10
NDUFA11
NDUFAF2
NDUFB10
NDUFB7
NDUFC1
NDUFS1
NDUFS4
NDUFS5
NDUFS8
NECAB2
NEMF
NES
NEURL4
NFE2L2
NFE2L3
NGRN
NHS
NIBAN2
NIN
NIPAL2
NIT1
NKPD1
NKX6-1
NLGN3
NLRC5
NLRP1
NNAT
NOC4L
NOD1
NOL6
NOP58
NOSIP
NOTCH3
NPFFR1
NPIPB3
NPIPB6
NPM2
NPRL3
NPTN
NR2F2
NR4A1
NREP
NRK
NRP1
NRROS
NRXN2
NRXN3
NSDHL
NT5C1B
NUAK1
NUB1
NUDCD2
NUDT12
NUDT4B
NUMA1
NUP153
NUP188
NUP214
NUP98
NUTF2
NWD1
NYNRIN
OAF
OAZ1
OCSTAMP
ODAPH
ODF3B
OGDHL
OGFRL1
OGT
OLFML2B
OLIG3
ONECUT1
OPN5
OPRD1
OR10G9
OR10R2
OR11H6
OR1B1
OR2A12
OR2A7
OR2H1
OR2J3
OR2T34
OR4A47
OR4S1
OR51E1
OR51E2
OR5D18
OR5H15
OR5L1
OR5P3
OR5T2
OR6X1
OR7A5
OR7E24
ORAI1
ORAI2
ORC5
OSBPL5
OSMR
OTOP1
OVCA2
OVGP1
OXR1
P4HA3
PA2G4
PAF1
PAFAH2
PAGR1
PAIP2B
PAK2
PANK3
PAPOLA
PAPPA2
PARK7
PARM1
PARP4
PARVB
PAWR
PBX2
PCDH12
PCGF1
PCGF2
PCMTD1
PCNA
PCNP
PCNX1
PCSK1
PDCD10
PDGFRB
PDLIM3
PDLIM7
PDXP
PDZD9
PEAR1
PECR
PELI3
PFDN5
PFKP
PGA3
PGAM5
PGD
PGK2
PHLPP2
PIAS1
PIGY
PIGZ
PIH1D3
PIP4K2B
PIP4K2C
PIP5K1C
PISD
PITPNB
PITPNM3
PJA1
PKDCC
PKM
PLAAT4
PLAU
PLBD2
PLCG2
PLEK
PLEKHA8
PLEKHF1
PLEKHG3
PLEKHG6
PLEKHS1
PLGLB2
PLPPR2
PLS3
PLSCR3
PLXNA1
PLXNA2
PLXNB1
PMFBP1
PMP22
PNPLA4
POLD2
POLDIP2
POLDIP3
POLI
POLR2C
POLR2F
POLR2J
POLR2K
POLR2M
POLR3G
POLR3H
POM121C
POM121L2
POMZP3
POU5F1
PP2D1
PPARGC1B
PPDPF
PPEF1
PPID
PPIH
PPM1K
PPP1CA
PPP1CC
PPP1R12A
PPP1R12B
PPP1R12C
PPP1R14A
PPP1R21
PPP1R7
PPP4C
PPP4R4
PPP5C
PPP5D1
PPP6R3
PRAC2
PRKACA
PRKACB
PRKAG1
PRKAR1A
PRKAR2A
PRKCZ
PRKD2
PRKX
PRMT2
PRR20A
PRR23A
PRR29
PRSS2
PRSS3
PRXL2B
PSD
PSEN1
PSIP1
PSMA4
PSMA5
PSMA6
PSMB3
PSMD2
PSMD7
PSMD8
PTBP2
PTGDR
PTGER4
PTGES3
PTK2
PTK7
PTMA
PTMS
PTOV1
PTPN1
PTPN7
PTPRE
PTPRG
PTPRH
PTPRQ
PTTG1
PURA
PWWP2A
PXMP2
PYCR1
PYGO2
PYM1
QRFPR
R3HDM2
R3HDM4
RAB11FIP3
RAB18
RAB21
RAB24
RAB38
RAB43
RAC1
RACK1
RAE1
RAG2
RAI1
RANBP3
RANBP9
RAP2C
RAPH1
RARG
RASGEF1C
RASL12
RASSF3
RASSF7
RASSF8
RBBP4
RBFA
RBL1
RBL2
RBM14
RBM15B
RBM18
RBM23
RBM41
RBM4B
RBM7
RBMX
RBPMS
RCN3
RDM1
REG4
REM1
RETREG1
RETREG3
REXO4
RFFL
RFLNA
RFNG
RFTN1
RFX2
RFX5
RGL1
RGS10
RGSL1
RHOB
RHOT2
RIDA
RIN1
RIN2
RIOX2
RIPK4
RIPOR1
RNASE8
RNASET2
RND1
RND3
RNF14
RNF144A
RNF146
RNF148
RNF152
RNF169
RNF220
RNF31
RNPEP
RNPS1
ROBO2
ROMO1
ROR2
RPA4
RPL10A
RPL13
RPL13A
RPL14
RPL17
RPL21
RPL22
RPL24
RPL26
RPL27
RPL27A
RPL28
RPL30
RPL35
RPL35A
RPL36
RPL37A
RPL39
RPL8
RPLP0
RPP21
RPP38
RPRD2
RPS13
RPS14
RPS16
RPS18
RPS21
RPS27A
RPS6KA2
RPS9
RRAS
RSL1D1
RSPH1
RSPO3
RTF2
RTL6
RTL8A
RTRAF
RUFY1
RUFY3
RXRB
SACS
SAMD7
SAMHD1
SAP18
SAP30BP
SAR1A
SARNP
SARS1
SBDS
SCAMP2
SCGB3A1
SCN1B
SCN3A
SCRIB
SCT
SDC2
SDCBP
SDCCAG8
SDHA
SDHB
SDHD
SEC11A
SEC11C
SEC22C
SEC23A
SEC61A1
SEH1L
SELENOH
SELENOM
SELENON
SELENOT
SELL
SEPHS1
SEPTIN2
SEPTIN8
SERF2
SERPINA7
SERTAD1
SETD3
SETDB2
SF3B1
SF3B6
SFTPC
SGCG
SH2B3
SH3BGRL
SH3BGRL3
SH3BP4
SH3GL2
SHISA6
SIAE
SIAH1
SIGLEC16
SIK2
SIPA1L1
SIX6
SKI
SLC10A3
SLC15A4
SLC16A12
SLC16A5
SLC16A7
SLC17A7
SLC22A18
SLC22A24
SLC25A3
SLC25A5
SLC27A6
SLC2A1
SLC2A2
SLC30A2
SLC35D2
SLC35F6
SLC37A3
SLC44A1
SLC49A3
SLC4A11
SLC6A20
SLC7A6
SLC9A4
SLC9C1
SLFN12
SLFN13
SLFN5
SLIT2
SLIT3
SMAD4
SMARCA2
SMARCAD1
SMARCC2
SMCR8
SMDT1
SMG1
SMIM10
SMIM13
SMIM2
SMIM26
SMIM29
SMIM4
SMN1
SMOC1
SNAP29
SNAPIN
SNCA
SNHG32
SNRNP200
SNRPB
SNRPD1
SNRPD3
SNRPG
SNRPN
SNTA1
SNU13
SNX1
SNX13
SNX5
SNX8
SOST
SOX11
SOX17
SP2
SP3
SP6
SPAG16
SPATA12
SPATA20
SPATA6L
SPDYE11
SPDYE16
SPEG
SPG11
SPIC
SPIN1
SPOCD1
SPRYD3
SPTAN1
SPTBN1
SQOR
SRA1
SRM
SRP9
SRPX2
SRRD
SRRM4
SRRM5
SRSF10
SRSF3
SSB
SSNA1
SSX2
SSX4B
ST13
STAC2
STAG2
STAMBP
STARD3NL
STAT5B
STEAP2
STING1
STK36
STK38L
STK40
STMN3
STMP1
STOM
STRIP1
STS
STX16
STXBP4
SUCLA2
SUGP1
SULF1
SUMO4
SUN5
SURF6
SVOPL
SYK
SYNDIG1
SYNGR2
SYT12
SYT4
SYTL2
TAAR9
TAB3
TACC1
TADA3
TAF10
TAF12
TAF15
TAF9
TAGLN
TANC2
TANK
TAS2R3
TAS2R42
TAS2R45
TAT
TATDN2
TAX1BP1
TBC1D22A
TBC1D31
TBCB
TBL1X
TBX15
TBX2
TCEAL3
TCF23
TCIM
TCTEX1D2
TDP2
TECRL
TENT4A
TEP1
TERT
TEX30
TGFB3
TGFBR2
TGOLN2
THAP12
THAP3
THAP7
THAP9
THBS2
THOC1
THOC3
THOC7
THSD4
THUMPD1
THY1
TIAL1
TIAM1
TIGAR
TIMM23B
TINF2
TJP3
TK1
TLCD5
TLR7
TM2D3
TM4SF19
TMBIM1
TMBIM4
TMC8
TMED10
TMED4
TMED5
TMED7
TMEM11
TMEM114
TMEM120A
TMEM121B
TMEM127
TMEM132D
TMEM141
TMEM14B
TMEM179B
TMEM201
TMEM208
TMEM234
TMEM254
TMEM30A
TMEM37
TMEM47
TMEM59
TMEM63C
TMEM87B
TMEM88B
TMEM94
TMOD2
TMPRSS11A
TMPRSS3
TMSB4X
TNFAIP8L2
TNFRSF10C
TNFRSF12A
TNFSF12
TNFSF13
TNFSF15
TNIP1
TNIP2
TNNC1
TNRC6A
TNS1
TNS2
TOP1MT
TOP2B
TOPORS
TP53INP2
TPBG
TPI1
TPP2
TPPP
TPPP3
TPST2
TRAF3
TRAF6
TRAK1
TRANK1
TRAPPC3
TRAPPC5
TRAPPC8
TRDN
TRIM14
TRIM21
TRIM28
TRIM44
TRIM6
TRIM64B
TRIM8
TRMT10A
TRMT13
TRMT2B
TSC1
TSGA10
TSNARE1
TSNAX
TSNAXIP1
TSPAN33
TSR2
TTC1
TTC5
TTC9
TUBA1C
TUBA3E
TUBB1
TUSC3
TYK2
TYSND1
UAP1L1
UBA52
UBA7
UBB
UBE2B
UBE2I
UBE2M
UBE2NL
UBE2Q2L
UBE2S
UBE2W
UBE2Z
UBL7
UBTD1
UBXN1
UBXN4
UCP3
UGCG
UGDH
UNC119B
UPK3B
UQCRB
USP11
USP17L11
USP17L12
USP17L17
USP17L3
USP48
USP49
USP50
USP9X
UTP18
UTP6
VAMP5
VAPA
VASH1
VAT1
VCL
VIL1
VIM
VKORC1
VPS26B
VSIR
VTI1A
VWA2
WASHC3
WDCP
WDFY1
WDR1
WDR33
WDR44
WDR45B
WDR73
WFDC1
WFDC6
WHAMM
WLS
WNT10B
WTAP
WTIP
WWP2
WWTR1
XPNPEP2
YAP1
YTHDC2
YWHAG
ZAR1
ZBTB16
ZBTB25
ZBTB47
ZBTB48
ZBTB5
ZBTB7A
ZBTB7C
ZC3H13
ZC3HC1
ZDBF2
ZDHHC1
ZDHHC2
ZEB2
ZFAND4
ZFAND5
ZFHX4
ZFP41
ZFP69B
ZGRF1
ZIK1
ZMAT1
ZMIZ2
ZMPSTE24
ZMYND11
ZNF138
ZNF146
ZNF157
ZNF17
ZNF184
ZNF185
ZNF19
ZNF208
ZNF23
ZNF251
ZNF274
ZNF3
ZNF30
ZNF316
ZNF354C
ZNF41
ZNF442
ZNF460
ZNF507
ZNF516
ZNF519
ZNF559
ZNF576
ZNF579
ZNF581
ZNF584
ZNF649
ZNF675
ZNF678
ZNF682
ZNF691
ZNF74
ZNFX1
ZNHIT3
ZXDB
ZYX

## Sheet: Receiver-all genes in artery
A2M
A2ML1
A4GALT
AAAS
AACS
AADAC
AADACL2
AADACL3
AADACL4
AAGAB
AAK1
AAMDC
AAMP
AANAT
AAR2
AARS1
AARS2
AARSD1
AASDHPPT
AASS
ABCA1
ABCA12
ABCA13
ABCA2
ABCA3
ABCA5
ABCA7
ABCA8
ABCB1
ABCB10
ABCB11
ABCB5
ABCB6
ABCB7
ABCB8
ABCB9
ABCC1
ABCC12
ABCC3
ABCC5
ABCC6
ABCC8
ABCC9
ABCD1
ABCD2
ABCD3
ABCD4
ABCE1
ABCF1
ABCF2
ABCF3
ABCG1
ABCG5
ABCG8
ABHD1
ABHD10
ABHD11
ABHD12
ABHD14A
ABHD14B
ABHD15
ABHD16A
ABHD17A
ABHD17B
ABHD17C
ABHD18
ABHD2
ABHD3
ABHD4
ABHD5
ABHD6
ABHD8
ABI1
ABI2
ABI3
ABI3BP
ABITRAM
ABL1
ABL2
ABLIM1
ABLIM3
ABO
ABR
ABRACL
ABRAXAS1
ABRAXAS2
ABTB1
ABTB2
ACAA1
ACAA2
ACACB
ACAD10
ACAD11
ACAD8
ACAD9
ACADL
ACADM
ACADS
ACADSB
ACADVL
ACAN
ACAP2
ACAP3
ACAT1
ACAT2
ACBD3
ACBD5
ACBD6
ACCSL
ACD
ACE
ACE2
ACER2
ACER3
ACHE
ACIN1
ACKR2
ACKR3
ACLY
ACMSD
ACO1
ACO2
ACOD1
ACOT1
ACOT11
ACOT12
ACOT13
ACOT2
ACOT4
ACOT6
ACOT7
ACOT8
ACOT9
ACOX1
ACOX2
ACOX3
ACP1
ACP2
ACP4
ACP5
ACP6
ACRV1
ACSF2
ACSL3
ACSL4
ACSL5
ACSM2A
ACSM6
ACSS1
ACSS2
ACSS3
ACTA2
ACTBL2
ACTC1
ACTG2
ACTL6A
ACTL7A
ACTL7B
ACTL8
ACTL9
ACTN1
ACTN4
ACTR10
ACTR1A
ACTR1B
ACTR2
ACTR3
ACTR3B
ACTR5
ACTR6
ACTR8
ACTRT1
ACTRT2
ACTRT3
ACVR1
ACVR1B
ACVR2A
ACVR2B
ACVRL1
ACY1
ACY3
ACYP2
ADA
ADA2
ADAD1
ADAL
ADAM10
ADAM11
ADAM12
ADAM15
ADAM17
ADAM18
ADAM19
ADAM22
ADAM28
ADAM29
ADAM30
ADAM32
ADAM33
ADAM8
ADAM9
ADAMDEC1
ADAMTS1
ADAMTS10
ADAMTS13
ADAMTS15
ADAMTS18
ADAMTS19
ADAMTS2
ADAMTS20
ADAMTS3
ADAMTS4
ADAMTS5
ADAMTS8
ADAMTS9
ADAMTSL1
ADAMTSL3
ADAMTSL4
ADAMTSL5
ADAP1
ADAP2
ADAR
ADARB1
ADAT1
ADAT3
ADCK2
ADCK5
ADCY2
ADCY3
ADCY4
ADCY6
ADCY7
ADCY8
ADCY9
ADD1
ADD3
ADGB
ADGRA1
ADGRA2
ADGRA3
ADGRB1
ADGRB3
ADGRD1
ADGRD2
ADGRE2
ADGRE5
ADGRF4
ADGRF5
ADGRG1
ADGRG2
ADGRG3
ADGRG4
ADGRG6
ADGRG7
ADGRL1
ADGRL2
ADGRL3
ADGRL4
ADGRV1
ADH1A
ADH4
ADH5
ADH6
ADH7
ADHFE1
ADI1
ADIG
ADIPOQ
ADIPOR1
ADIPOR2
ADIRF
ADK
ADM
ADM2
ADNP
ADNP2
ADO
ADORA1
ADORA2A
ADORA2B
ADORA3
ADPGK
ADPRH
ADPRHL2
ADPRM
ADRA1A
ADRA1B
ADRA1D
ADRA2A
ADRA2C
ADRB1
ADRB2
ADRM1
ADSL
ADSS1
ADSS2
AEBP1
AEBP2
AEN
AFAP1
AFAP1L1
AFAP1L2
AFF1
AFF2
AFF3
AFF4
AFG3L2
AFM
AFMID
AFP
AFTPH
AGA
AGAP1
AGAP3
AGAP9
AGBL1
AGBL3
AGBL5
AGER
AGFG1
AGFG2
AGGF1
AGK
AGL
AGMO
AGO1
AGO2
AGO3
AGPAT1
AGPAT2
AGPAT3
AGPAT4
AGPAT5
AGPS
AGR2
AGR3
AGRN
AGTPBP1
AGTR1
AGTR2
AGTRAP
AGXT
AGXT2
AHCTF1
AHCY
AHCYL1
AHCYL2
AHDC1
AHI1
AHNAK
AHNAK2
AHR
AHSA1
AHSG
AHSP
AIDA
AIF1
AIF1L
AIFM1
AIFM2
AIM2
AIMP1
AIMP2
AIP
AIRE
AJAP1
AJM1
AJUBA
AK1
AK2
AK3
AK4
AK5
AK7
AK9
AKAIN1
AKAP1
AKAP10
AKAP11
AKAP12
AKAP13
AKAP17A
AKAP4
AKAP5
AKAP8
AKAP8L
AKAP9
AKIP1
AKIRIN1
AKIRIN2
AKNA
AKNAD1
AKR1A1
AKR1B1
AKR1B15
AKR1C4
AKR1E2
AKR7A3
AKT1
AKT1S1
AKT2
AKT3
AKTIP
ALAD
ALAS1
ALAS2
ALB
ALCAM
ALDH16A1
ALDH18A1
ALDH1A1
ALDH1A2
ALDH1A3
ALDH1B1
ALDH1L2
ALDH2
ALDH3A1
ALDH3A2
ALDH3B1
ALDH3B2
ALDH4A1
ALDH6A1
ALDH7A1
ALDH9A1
ALDOA
ALDOB
ALDOC
ALG10B
ALG12
ALG13
ALG14
ALG1L
ALG1L2
ALG2
ALG3
ALG5
ALG6
ALG8
ALG9
ALK
ALKBH2
ALKBH3
ALKBH5
ALKBH7
ALKBH8
ALLC
ALMS1
ALOX12
ALOX12B
ALOX15
ALOX15B
ALOX5
ALOX5AP
ALOXE3
ALPI
ALPK2
ALPK3
ALPL
ALPP
ALS2
ALS2CL
ALX3
ALX4
ALYREF
AMBN
AMBP
AMBRA1
AMD1
AMDHD1
AMDHD2
AMELY
AMER2
AMFR
AMH
AMHR2
AMIGO1
AMIGO2
AMIGO3
AMMECR1
AMMECR1L
AMOT
AMOTL1
AMOTL2
AMPD1
AMPD2
AMPD3
AMPH
AMT
AMTN
AMY1A
AMY2B
AMZ1
AMZ2
ANAPC1
ANAPC10
ANAPC11
ANAPC13
ANAPC15
ANAPC16
ANAPC2
ANAPC4
ANAPC5
ANAPC7
ANG
ANGEL1
ANGEL2
ANGPT2
ANGPT4
ANGPTL1
ANGPTL2
ANGPTL5
ANK1
ANKAR
ANKFY1
ANKH
ANKHD1
ANKLE2
ANKMY1
ANKMY2
ANKRD1
ANKRD10
ANKRD11
ANKRD12
ANKRD13A
ANKRD13B
ANKRD13C
ANKRD13D
ANKRD16
ANKRD17
ANKRD18A
ANKRD18B
ANKRD20A1
ANKRD22
ANKRD23
ANKRD27
ANKRD28
ANKRD30B
ANKRD30BL
ANKRD33
ANKRD33B
ANKRD34B
ANKRD34C
ANKRD35
ANKRD36
ANKRD36B
ANKRD36C
ANKRD39
ANKRD40
ANKRD44
ANKRD45
ANKRD46
ANKRD49
ANKRD50
ANKRD52
ANKRD54
ANKRD55
ANKRD6
ANKRD61
ANKRD65
ANKS1A
ANKS1B
ANKS3
ANKS4B
ANKUB1
ANKZF1
ANLN
ANO1
ANO10
ANO2
ANO3
ANO6
ANO7
ANO8
ANO9
ANOS1
ANP32A
ANP32B
ANP32E
ANPEP
ANTKMT
ANTXR1
ANTXR2
ANXA1
ANXA10
ANXA11
ANXA2
ANXA3
ANXA4
ANXA5
ANXA6
ANXA7
ANXA9
AOAH
AOC1
AOC2
AOC3
AOPEP
AOX1
AP1AR
AP1B1
AP1G1
AP1M1
AP1S1
AP1S2
AP1S3
AP2A1
AP2A2
AP2B1
AP2M1
AP2S1
AP3B1
AP3D1
AP3M1
AP3M2
AP3S1
AP3S2
AP4B1
AP4E1
AP4S1
AP5B1
AP5M1
AP5S1
AP5Z1
APAF1
APBA1
APBA2
APBA3
APBB1
APBB1IP
APBB2
APBB3
APC
APC2
APCDD1
APCDD1L
APCS
APEH
APEX1
APEX2
APH1A
APH1B
API5
APIP
APLF
APLN
APLNR
APLP1
APLP2
APMAP
APOA1
APOA2
APOB
APOBEC1
APOBEC3A_B
APOBEC3B
APOBEC3C
APOBEC3G
APOBEC3H
APOBEC4
APOBR
APOC1
APOC3
APOC4
APOD
APOE
APOF
APOH
APOL1
APOL2
APOL3
APOL5
APOL6
APOLD1
APOOL
APP
APPBP2
APPL1
APPL2
APRT
APTX
AQP1
AQP10
AQP3
AQP4
AQP6
AQP7
AQP8
AQP9
ARAF
ARAP1
ARAP3
ARC
ARCN1
AREG
AREL1
ARF1
ARF3
ARF4
ARF5
ARF6
ARFGAP1
ARFGAP2
ARFGAP3
ARFGEF1
ARFGEF2
ARFIP1
ARFIP2
ARFRP1
ARG2
ARGLU1
ARHGAP1
ARHGAP10
ARHGAP11A
ARHGAP12
ARHGAP15
ARHGAP17
ARHGAP18
ARHGAP19
ARHGAP20
ARHGAP21
ARHGAP22
ARHGAP23
ARHGAP24
ARHGAP25
ARHGAP26
ARHGAP27
ARHGAP28
ARHGAP29
ARHGAP31
ARHGAP32
ARHGAP33
ARHGAP35
ARHGAP36
ARHGAP39
ARHGAP4
ARHGAP40
ARHGAP45
ARHGAP5
ARHGAP6
ARHGAP9
ARHGDIA
ARHGDIB
ARHGEF1
ARHGEF10
ARHGEF10L
ARHGEF11
ARHGEF12
ARHGEF15
ARHGEF16
ARHGEF17
ARHGEF18
ARHGEF19
ARHGEF2
ARHGEF25
ARHGEF26
ARHGEF3
ARHGEF33
ARHGEF35
ARHGEF38
ARHGEF39
ARHGEF40
ARHGEF5
ARHGEF6
ARHGEF7
ARHGEF9
ARID1A
ARID1B
ARID2
ARID3A
ARID3B
ARID3C
ARID4A
ARID4B
ARID5A
ARID5B
ARIH1
ARIH2
ARL1
ARL10
ARL11
ARL13A
ARL13B
ARL14
ARL14EPL
ARL16
ARL17B
ARL2
ARL2BP
ARL3
ARL4A
ARL4C
ARL4D
ARL5A
ARL6IP1
ARL6IP4
ARL6IP5
ARL6IP6
ARL8A
ARL8B
ARL9
ARMC1
ARMC10
ARMC4
ARMC6
ARMC8
ARMC9
ARMCX1
ARMCX2
ARMCX3
ARMCX4
ARMCX5
ARMCX6
ARMH2
ARMH3
ARMH4
ARMS2
ARMT1
ARNT
ARNT2
ARNTL
ARNTL2
ARPC1A
ARPC1B
ARPC2
ARPC3
ARPC4
ARPC5
ARPC5L
ARPIN
ARPP19
ARPP21
ARR3
ARRB1
ARRB2
ARRDC1
ARRDC3
ARRDC4
ARRDC5
ARSA
ARSB
ARSD
ARSF
ARSG
ARSH
ARSI
ARSJ
ARSL
ART1
ART3
ART4
ART5
ARV1
ARVCF
ARX
AS3MT
ASAH1
ASAP1
ASAP2
ASAP3
ASB1
ASB10
ASB11
ASB12
ASB13
ASB15
ASB17
ASB18
ASB2
ASB4
ASB5
ASB6
ASB7
ASB9
ASCC1
ASCC2
ASCC3
ASCL1
ASCL2
ASCL4
ASCL5
ASF1B
ASGR1
ASGR2
ASH1L
ASH2L
ASIC1
ASIC2
ASIC3
ASIC5
ASIP
ASL
ASMT
ASMTL
ASNS
ASPA
ASPH
ASPM
ASPN
ASPRV1
ASPSCR1
ASS1
ASTE1
ASTN2
ASXL1
ASXL2
ASXL3
ATAD1
ATAD2B
ATAD3A
ATAD3C
ATAD5
ATE1
ATF1
ATF2
ATF3
ATF4
ATF5
ATF6
ATF6B
ATF7
ATF7IP
ATF7IP2
ATG10
ATG101
ATG12
ATG13
ATG14
ATG16L1
ATG16L2
ATG2A
ATG2B
ATG3
ATG4B
ATG4C
ATG4D
ATG5
ATG7
ATG9A
ATG9B
ATIC
ATL1
ATL2
ATL3
ATM
ATMIN
ATN1
ATOH1
ATOH8
ATOX1
ATP10B
ATP10D
ATP11A
ATP11B
ATP11C
ATP12A
ATP13A1
ATP13A2
ATP13A3
ATP1A1
ATP1A2
ATP1A3
ATP1A4
ATP1B1
ATP1B3
ATP1B4
ATP2A1
ATP2A2
ATP2A3
ATP2B1
ATP2B2
ATP2B4
ATP2C1
ATP4A
ATP4B
ATP5F1A
ATP5F1B
ATP5F1C
ATP5F1D
ATP5F1E
ATP5IF1
ATP5MC1
ATP5MC2
ATP5MC3
ATP5MD
ATP5ME
ATP5MF
ATP5MG
ATP5MGL
ATP5MPL
ATP5PB
ATP5PD
ATP5PF
ATP5PO
ATP6AP1
ATP6AP1L
ATP6AP2
ATP6V0A1
ATP6V0A2
ATP6V0B
ATP6V0C
ATP6V0D1
ATP6V0D2
ATP6V0E1
ATP6V0E2
ATP6V1A
ATP6V1B1
ATP6V1B2
ATP6V1C1
ATP6V1D
ATP6V1E1
ATP6V1E2
ATP6V1F
ATP6V1G1
ATP6V1G3
ATP6V1H
ATP7A
ATP7B
ATP8B1
ATP8B2
ATP8B3
ATP9B
ATPAF1
ATPAF2
ATPSCKMT
ATR
ATRAID
ATRN
ATRX
ATXN1
ATXN10
ATXN1L
ATXN2
ATXN2L
ATXN3
ATXN3L
ATXN7
ATXN7L1
ATXN7L2
ATXN7L3
ATXN7L3B
AUH
AUP1
AURKA
AURKAIP1
AURKB
AURKC
AUTS2
AVEN
AVP
AVPI1
AVPR1A
AVPR1B
AVPR2
AWAT1
AWAT2
AXDND1
AXIN1
AXIN2
AXL
AZI2
AZIN1
AZIN2
AZU1
B2M
B3GALNT1
B3GALNT2
B3GALT1
B3GALT2
B3GALT4
B3GALT6
B3GAT1
B3GAT2
B3GAT3
B3GNT2
B3GNT3
B3GNT5
B3GNT6
B3GNT7
B3GNT8
B3GNT9
B4GALNT2
B4GALNT3
B4GALT1
B4GALT2
B4GALT3
B4GALT4
B4GALT5
B4GALT7
B4GAT1
B9D1
B9D2
BAAT
BABAM1
BABAM2
BACE1
BACE2
BACH1
BAD
BAG2
BAG3
BAG4
BAG5
BAGE3
BAGE5
BAIAP2
BAIAP2L1
BAK1
BAMBI
BANF1
BANF2
BANK1
BANP
BAP1
BARD1
BARHL1
BARHL2
BARX1
BARX2
BASP1
BATF2
BAX
BAZ1A
BAZ1B
BAZ2A
BAZ2B
BBIP1
BBOX1
BBS1
BBS10
BBS12
BBS2
BBS5
BBS7
BBX
BCAM
BCAN
BCAP29
BCAP31
BCAR1
BCAR3
BCAS1
BCAS2
BCAS3
BCAS4
BCAT1
BCAT2
BCCIP
BCKDHA
BCKDHB
BCKDK
BCL10
BCL2
BCL2A1
BCL2L1
BCL2L10
BCL2L11
BCL2L12
BCL2L13
BCL2L14
BCL2L15
BCL2L2
BCL3
BCL6
BCL6B
BCL7B
BCL7C
BCL9
BCL9L
BCLAF1
BCO2
BCORL1
BCR
BCS1L
BDH1
BDH2
BDKRB1
BDNF
BDP1
BEAN1
BECN1
BEGAIN
BEND2
BEND4
BEND5
BEND6
BEND7
BEST2
BET1
BET1L
BEX1
BEX2
BEX3
BEX4
BFAR
BFSP1
BGLAP
BGN
BHLHB9
BHLHE22
BHLHE23
BHLHE40
BHLHE41
BHMT
BHMT2
BICD1
BICD2
BICRA
BICRAL
BID
BIK
BIN1
BIN2
BIN3
BIRC2
BIRC5
BIRC6
BIRC7
BIRC8
BIVM
BLCAP
BLK
BLM
BLMH
BLOC1S1
BLOC1S2
BLOC1S3
BLOC1S4
BLOC1S5
BLOC1S6
BLVRA
BLVRB
BLZF1
BMERB1
BMF
BMI1
BMP1
BMP2
BMP2K
BMP3
BMP4
BMP5
BMP6
BMP8A
BMPR1A
BMPR2
BMS1
BMX
BNC1
BNIP1
BNIP2
BNIP3
BNIP3L
BNIP5
BOC
BOD1
BOD1L1
BOD1L2
BOK
BOLA1
BOLA2B
BOLA3
BORCS5
BORCS6
BORCS7
BORCS8
BPGM
BPHL
BPI
BPIFA1
BPIFA2
BPIFA3
BPIFB1
BPIFC
BPNT1
BRAF
BRAP
BRAT1
BRCA1
BRCA2
BRCC3
BRD1
BRD2
BRD3
BRD4
BRD7
BRD8
BRD9
BRDT
BRF1
BRF2
BRI3
BRI3BP
BRINP2
BRINP3
BRIX1
BRK1
BRMS1
BRMS1L
BROX
BRPF3
BRS3
BRSK1
BRSK2
BRWD1
BRWD3
BSCL2
BSDC1
BSG
BSN
BSND
BSPH1
BSPRY
BST1
BST2
BTAF1
BTBD1
BTBD10
BTBD11
BTBD18
BTBD19
BTBD2
BTBD3
BTBD6
BTBD7
BTC
BTD
BTF3
BTF3L4
BTG1
BTG2
BTG3
BTK
BTN1A1
BTN2A1
BTN3A1
BTN3A2
BTN3A3
BTNL8
BTRC
BUB1
BUB1B
BUB3
BUD13
BUD23
BUD31
BVES
BZW1
BZW2
C10orf105
C10orf120
C10orf143
C10orf53
C10orf82
C10orf88
C10orf90
C10orf99
C11orf1
C11orf16
C11orf24
C11orf42
C11orf49
C11orf52
C11orf53
C11orf58
C11orf65
C11orf68
C11orf80
C11orf86
C11orf87
C11orf88
C11orf95
C11orf96
C12orf10
C12orf29
C12orf4
C12orf49
C12orf54
C12orf57
C12orf60
C12orf65
C12orf66
C12orf73
C12orf74
C12orf75
C12orf76
C13orf46
C14orf119
C14orf132
C14orf177
C14orf28
C14orf39
C15orf39
C15orf41
C15orf48
C15orf62
C15orf65
C16orf58
C16orf71
C16orf72
C16orf74
C16orf78
C16orf82
C16orf86
C16orf87
C16orf91
C16orf95
C17orf100
C17orf107
C17orf49
C17orf58
C17orf64
C17orf67
C17orf75
C17orf80
C17orf97
C17orf99
C18orf21
C18orf25
C18orf32
C18orf54
C18orf63
C19orf12
C19orf18
C19orf25
C19orf44
C19orf47
C19orf48
C19orf53
C19orf54
C19orf73
C19orf81
C19orf84
C1D
C1GALT1
C1GALT1C1
C1orf105
C1orf109
C1orf115
C1orf122
C1orf146
C1orf162
C1orf167
C1orf174
C1orf185
C1orf189
C1orf198
C1orf210
C1orf216
C1orf226
C1orf35
C1orf43
C1orf50
C1orf52
C1orf53
C1orf54
C1orf56
C1orf68
C1orf87
C1orf94
C1QA
C1QB
C1QBP
C1QC
C1QL2
C1QL4
C1QTNF1
C1QTNF12
C1QTNF3
C1QTNF5
C1QTNF6
C1QTNF9B
C1R
C1RL
C1S
C2
C20orf141
C20orf144
C20orf173
C20orf194
C20orf202
C20orf204
C20orf27
C20orf96
C21orf58
C21orf91
C22orf15
C22orf23
C22orf31
C22orf39
C2CD4C
C2CD4D
C2CD6
C2orf15
C2orf42
C2orf49
C2orf66
C2orf69
C2orf74
C2orf76
C2orf78
C2orf80
C2orf83
C2orf88
C2orf91
C2orf92
C3
C3AR1
C3orf22
C3orf33
C3orf36
C3orf38
C3orf52
C3orf62
C3orf67
C3orf70
C3orf80
C4B
C4BPA
C4BPB
C4orf17
C4orf19
C4orf3
C4orf33
C4orf45
C4orf46
C4orf48
C4orf51
C5AR1
C5AR2
C5orf15
C5orf22
C5orf24
C5orf30
C5orf38
C5orf47
C5orf51
C5orf52
C6
C6orf120
C6orf132
C6orf136
C6orf15
C6orf163
C6orf223
C6orf226
C6orf47
C6orf52
C6orf58
C6orf62
C6orf89
C7
C7orf25
C7orf31
C7orf33
C7orf50
C8A
C8B
C8G
C8orf33
C8orf37
C8orf48
C8orf58
C8orf74
C8orf82
C8orf86
C8orf88
C9orf116
C9orf131
C9orf135
C9orf152
C9orf153
C9orf16
C9orf40
C9orf47
C9orf50
C9orf57
C9orf64
C9orf72
C9orf78
C9orf92
CA1
CA10
CA13
CA14
CA2
CA3
CA4
CA5A
CA5B
CA6
CA8
CAAP1
CAB39
CAB39L
CABCOCO1
CABIN1
CABLES1
CABLES2
CABP1
CABP2
CABP7
CABS1
CABYR
CACFD1
CACHD1
CACNA1C
CACNA1D
CACNA1E
CACNA1F
CACNA1G
CACNA1H
CACNA1I
CACNA1S
CACNA2D1
CACNA2D4
CACNB1
CACNB2
CACNB3
CACNB4
CACNG1
CACNG3
CACNG4
CACNG6
CACNG7
CACTIN
CACUL1
CACYBP
CAD
CADM3
CADPS2
CAGE1
CALB1
CALB2
CALCB
CALCOCO1
CALCOCO2
CALCR
CALCRL
CALD1
CALHM2
CALHM3
CALHM4
CALHM5
CALHM6
CALM1
CALM2
CALM3
CALML3
CALML4
CALML5
CALML6
CALN1
CALR
CALU
CALY
CAMK1
CAMK1D
CAMK1G
CAMK2D
CAMK2G
CAMK2N1
CAMK2N2
CAMK4
CAMKK1
CAMKK2
CAMKV
CAMLG
CAMSAP1
CAMSAP2
CAMSAP3
CAMTA1
CAMTA2
CAND1
CAND2
CANT1
CANX
CAP1
CAP2
CAPG
CAPN1
CAPN10
CAPN11
CAPN12
CAPN14
CAPN15
CAPN2
CAPN3
CAPN5
CAPN6
CAPN7
CAPN8
CAPNS1
CAPRIN1
CAPS
CAPZA1
CAPZA2
CAPZB
CARD10
CARD11
CARD14
CARD16
CARD18
CARD19
CARD6
CARD8
CARD9
CARHSP1
CARM1
CARMIL1
CARMIL2
CARMIL3
CARNMT1
CARS1
CARS2
CARTPT
CASC1
CASC3
CASC4
CASD1
CASKIN2
CASP1
CASP10
CASP12
CASP14
CASP2
CASP3
CASP4
CASP5
CASP6
CASP7
CASP8
CASP8AP2
CASP9
CASQ1
CASQ2
CASR
CAST
CASTOR1
CASTOR3
CAT
CATSPERD
CATSPERG
CATSPERZ
CAV1
CAV2
CAV3
CAVIN1
CAVIN2
CAVIN3
CAVIN4
CBARP
CBFA2T2
CBFA2T3
CBFB
CBL
CBLB
CBLC
CBLIF
CBLL1
CBLN1
CBLN3
CBLN4
CBR1
CBR3
CBR4
CBS
CBWD2
CBX1
CBX2
CBX3
CBX4
CBX5
CBX6
CBX7
CBX8
CBY1
CC2D1A
CC2D1B
CC2D2B
CCAR1
CCAR2
CCDC102B
CCDC103
CCDC106
CCDC107
CCDC110
CCDC112
CCDC113
CCDC115
CCDC117
CCDC12
CCDC120
CCDC121
CCDC124
CCDC125
CCDC126
CCDC127
CCDC13
CCDC130
CCDC136
CCDC137
CCDC14
CCDC140
CCDC144A
CCDC144NL
CCDC146
CCDC148
CCDC149
CCDC15
CCDC150
CCDC152
CCDC153
CCDC155
CCDC159
CCDC166
CCDC167
CCDC168
CCDC169
CCDC17
CCDC170
CCDC171
CCDC173
CCDC174
CCDC177
CCDC178
CCDC179
CCDC180
CCDC181
CCDC184
CCDC186
CCDC190
CCDC191
CCDC192
CCDC196
CCDC198
CCDC200
CCDC22
CCDC24
CCDC25
CCDC28A
CCDC3
CCDC32
CCDC34
CCDC36
CCDC38
CCDC39
CCDC40
CCDC47
CCDC50
CCDC54
CCDC57
CCDC58
CCDC59
CCDC6
CCDC60
CCDC61
CCDC62
CCDC65
CCDC66
CCDC68
CCDC69
CCDC7
CCDC70
CCDC71
CCDC71L
CCDC73
CCDC74A
CCDC77
CCDC78
CCDC8
CCDC80
CCDC81
CCDC82
CCDC83
CCDC84
CCDC85A
CCDC85B
CCDC85C
CCDC86
CCDC87
CCDC88A
CCDC88B
CCDC89
CCDC9
CCDC90B
CCDC91
CCDC92
CCDC96
CCDC97
CCDC9B
CCER1
CCER2
CCIN
CCK
CCKAR
CCL1
CCL13
CCL17
CCL2
CCL20
CCL21
CCL24
CCL25
CCL27
CCL28
CCL3
CCL3L3
CCL4L1
CCL4L2
CCL5
CCL8
CCM2
CCM2L
CCN1
CCN2
CCN3
CCN4
CCN5
CCNA1
CCNA2
CCNB2
CCNB3
CCNC
CCND1
CCND2
CCND3
CCNDBP1
CCNE1
CCNE2
CCNF
CCNG1
CCNG2
CCNH
CCNI
CCNI2
CCNJ
CCNJL
CCNK
CCNL1
CCNL2
CCNO
CCNQ
CCNT1
CCNT2
CCNY
CCNYL1
CCR1
CCR10
CCR3
CCR5
CCR7
CCR9
CCRL2
CCS
CCSAP
CCSER2
CCT2
CCT3
CCT4
CCT5
CCT6A
CCT6B
CCT7
CCT8
CCZ1
CD109
CD14
CD151
CD163
CD164
CD164L2
CD177
CD180
CD1A
CD1C
CD1D
CD2
CD200
CD200R1
CD207
CD209
CD22
CD24
CD247
CD248
CD27
CD274
CD276
CD28
CD2AP
CD2BP2
CD300A
CD300C
CD300LB
CD300LF
CD300LG
CD302
CD320
CD33
CD34
[truncated: 12,471 more rows]

## Sheet: Sender-Intravascular EVT genes
ADGRG6
JAG1
NCAM1
ADORA1
PHACTR2
FLT4
ADGRG1
LDHB
CD24
C5ORF30
CDH5
SLC12A9
NOS2
MYL10
AKT1
GGTLC1
MMP12
TFPI
XAGE3
MYO1E
LAIR2
CLEC11A
MT1X
SLC5A5
IGSF8
ACHE
SLC26A6
CXCL12
CGA
IRF8
MMP15
ADAM8
ADAP2
PADI1
COX6C
IGSF3
MXRA8
CYP26B1
MT1H
PPM1N
ITGA1
IL17RE
PRKAR2B
TMC6
MT1M
GALNT1
ABR
GGTLC2
PSG6
MOCS3
DSC2
ABCC5
LTN1
PPDPF
TINAGL1
LEP
DLX3
HES4
PLTP
GNG4
APLP1
ID3
DKK
MT2A
ZNF561
DNMT3A
RAB11A
ZNF562
GREB1L
CCR1
MYCN
RTN4R
TRIP6
ATP5MC2
NBL1
LAMA4
PAPLN
SLC43A1
FAM81A
MPRIP
TMEM164
GHB2
ADAMTS4
MAMDC2
PDCL3
RPUSD3
ST3GAL2
PSG11
PLXND1
ICAM1
SIRT6
SCUBE1
EPHA1
MT1HL1
ANKRD50
PKDCC
KLHL5
EVA1B
SDC1
MGST3
HSD17B12
ACTN1
MYL9
TUBA2
FURIN
RAD51B
MICAL1
ALDH3B2
