# Supplementary material for: A spatially resolved timeline of the human maternal–fetal interface
Source: Nature. 2023 Jul 19;619(7970):595–605. doi: 10.1038/s41586-023-06298-9 (PMC10356615; doi:10.1038/s41586-023-06298-9)
Supplement: Supplementary file 11 — Positivity binary threshold for functional markers. [file 41586_2023_6298_MOESM11_ESM.csv]

marker_name	marker_threshold
IDO-1	0.3
PD-L1	0.5
iNOS	0.4
HO-1	0.5
TIM-3	0.4
Galectin-9	0.5
Lck	0.5
PD-1	0.5
Ki67	0.7
GrB	0.3
TIGIT	0.7
