# Supplementary material for: A spatially resolved timeline of the human maternal–fetal interface
Source: Nature. 2023 Jul 19;619(7970):595–605. doi: 10.1038/s41586-023-06298-9 (PMC10356615; doi:10.1038/s41586-023-06298-9)
Supplement: Supplementary file 17 — Source Data Fig. 1 [file 41586_2023_6298_MOESM17_ESM.xlsx]

## Sheet: Panel b
Parity	Num Patients
0	25
1	19
2	6
3	7
4	5
5+	4

## Sheet: Panel c
Age Bin	Num Patients
[15.0, 17.5]	2
[17.5, 20.0]	1
[20.0, 22.5]	9
[22.5, 25.0]	14
[25.0, 27.5]	8
[27.5, 30.0]	8
[30.0, 32.5]	4
[32.5, 35.0]	7
[35.0, 37.5]	10
[37.5, 40.0]	3

## Sheet: Panel d
BMI Bin	Num Patients
[15, 20]	2
[20, 25]	24
[25, 30]	20
[30, 35]	9
[35, 40]	5
[40, 45]	1
[45, 50]	3
[50, 55]	1

## Sheet: Panel e
Race	Num Patients
Black Non-Hispanic	19
White Non-Hispanic	16
Hispanic	13
Asian	11
Other	7
