# Supplementary material for: A spatially resolved timeline of the human maternal–fetal interface
Source: Nature. 2023 Jul 19;619(7970):595–605. doi: 10.1038/s41586-023-06298-9 (PMC10356615; doi:10.1038/s41586-023-06298-9)
Supplement: Supplementary file 18 — Source Data Fig. 2 [file 41586_2023_6298_MOESM18_ESM.xlsx]

## Sheet: Panel a left
	CD45	CD14	HLADR	CD11c	DCSIGN	CD68	CD206	CD163	CD3	CD8	CD4	CD16	CD56	CD57	SMA	VIM	CD31	CK7	HLAG	FoxP3	Tryptase
NK1	0.566534	0.421729	0.215668	0.0322666	0.159975	0.129022	0.245189	0.264627	0.0682551	0.0355797	0.230829	0.102223	0.644071	0.223586	0.061448	0.37934	0.0598658	0.228263	0.0875958	0.00257037	0.00503021
NK2	0.731643	0.495016	0.264768	0.0537184	0.137643	0.0634043	0.143954	0.206978	0.0800842	0.0420951	0.21059	0.182058	0.755425	0.522747	0.200634	0.471398	0.232828	0.318148	0.0325908	0.00186949	0.0220222
NK3	0.645897	0.408627	0.370494	0.704115	0.181774	0.115871	0.235754	0.301562	0.0765425	0.122915	0.277903	0.203026	0.58237	0.346139	0.161847	0.496942	0.128743	0.14698	0.13556	0.00698884	0.0172893
NK4	0.824804	0.415193	0.29092	0.384576	0.145879	0.0439965	0.108644	0.161096	0.260345	0.663436	0.183162	0.0980065	0.814028	0.478934	0.206502	0.494499	0.268702	0.47384	0.0917698	0.00508956	0.0257465
CD8T	0.658379	0.488657	0.415213	0.0718728	0.260595	0.156939	0.322558	0.359453	0.674297	0.716883	0.358956	0.22735	0.29434	0.414639	0.197158	0.493207	0.105101	0.0627462	0.0636366	0.00494649	0.0183299
CD4T	0.654259	0.363851	0.274767	0.0489751	0.136699	0.0432108	0.155551	0.176173	0.744222	0.0534292	0.738382	0.0737354	0.229562	0.374795	0.21367	0.452962	0.0483291	0.0419039	0.0705091	0.03792	0.014503
Treg	0.684364	0.495632	0.472538	0.143629	0.251626	0.144631	0.314306	0.380343	0.857806	0.13937	0.714959	0.244232	0.29919	0.385446	0.135943	0.428291	0.0842255	0.104908	0.133626	1.37751	0.0566911
NKT	0.487036	0.241176	0.112621	0.0380178	0.0529231	0.0165619	0.0556416	0.0771355	0.5681	0.0412274	0.0620136	0.0287761	0.584054	0.199947	0.083153	0.474758	0.0484115	0.116288	0.0435912	0.00975411	0.00822107
DC	0.394474	0.304317	0.666872	0.481597	0.0705057	0.0723852	0.121971	0.116271	0.0362109	0.0397593	0.31518	0.0511671	0.183824	0.256459	0.154834	0.510927	0.0576219	0.0300832	0.091393	0.0036702	0.0059323
Mast	0.367123	0.381775	0.278978	0.0443239	0.230069	0.148751	0.238646	0.263951	0.033311	0.0320561	0.264323	0.164585	0.206367	0.464446	0.261229	0.614109	0.0674625	0.0585889	0.0934514	0.000415309	1.15481
Mac2a	0.519997	0.779077	0.650329	0.0222489	0.610075	0.454628	0.701056	0.740302	0.0291442	0.0324956	0.682593	0.528201	0.218538	0.408749	0.147883	0.487874	0.0980358	0.083802	0.100899	0.00289359	0.0316131
Mac1b	0.278964	0.626119	0.558255	0.0217068	0.118676	0.139471	0.429145	0.529356	0.0168797	0.0135847	0.413863	0.338149	0.0922958	0.260759	0.183446	0.497852	0.0309783	0.0129109	0.0257411	0.00191851	0.00771691
Mac1a	0.343659	0.701966	0.642837	0.0284367	0.110608	0.553638	0.570502	0.664409	0.0150376	0.0234077	0.551501	0.409556	0.0889846	0.30272	0.0599836	0.524021	0.0464348	0.00787294	0.0409706	0.00226267	0.0123611
Mac2b	0.597759	0.764389	0.70495	0.65761	0.414453	0.542592	0.611161	0.726599	0.0296576	0.0669481	0.676834	0.56446	0.240373	0.360486	0.161085	0.534301	0.197217	0.0868976	0.185391	0.00482196	0.0362219
Mac2c	0.358857	0.725676	0.0594086	0.0116979	0.52331	0.409693	0.660348	0.707756	0.0192446	0.0226842	0.571381	0.345704	0.161275	0.220881	0.0545669	0.432355	0.0307571	0.0513095	0.0838576	0.00251132	0.0061721
Placental Mac	0.353097	0.702338	0.145449	0.0322135	0.382571	0.440807	0.746622	0.749809	0.00896911	0.0111694	0.568648	0.250795	0.0283795	0.080193	0.260476	0.48888	0.123634	0.0367886	0.0401347	0.00513954	0.0061213
EVT1a	0.102401	0.156383	0.0812512	0.023387	0.0724565	0.0177027	0.0598195	0.107025	0.00837807	0.0137062	0.0527614	0.0324242	0.117551	0.248398	0.0767033	0.184732	0.028845	0.603201	0.806875	0.0148115	0.0256121
EVT1b	0.092349	0.190058	0.0947679	0.0234996	0.10034	0.0378309	0.0923528	0.13631	0.00835693	0.0110157	0.0984831	0.0569679	0.0885117	0.176934	0.0635786	0.160858	0.0192067	0.211741	0.734831	0.00583633	0.0107263
EVT1c	0.0607037	0.0478915	0.0147271	0.00641774	0.0148544	0.00173138	0.00306677	0.0181773	0.00209024	0.00467215	0.00428479	0.00598375	0.739211	0.122618	0.0366718	0.0399206	0.0361447	0.679665	0.78788	0.0023105	0.0265822
EVT2	0.0169918	0.0354938	0.0153973	0.00304227	0.0445018	0.00372738	0.0090062	0.0133565	0.00386099	0.00724448	0.0032889	0.00641605	0.0325543	0.454838	0.0155396	0.0270951	0.00720017	0.351689	0.0426521	0.00235753	0.0103809
Fibroblasts	0.0434522	0.132527	0.0552268	0.00803289	0.0523125	0.033587	0.0614381	0.0754602	0.00736605	0.00684315	0.0730219	0.0176672	0.0763274	0.187816	0.0234093	0.75639	0.00603131	0.00887132	0.0406991	0.00267756	0.00664023
Myofibroblasts	0.0369808	0.146458	0.0961596	0.00965366	0.0679491	0.0229421	0.0730395	0.070961	0.00555154	0.00758285	0.050847	0.0172276	0.0536261	0.350176	0.608326	0.651282	0.0214322	0.018881	0.0459812	0.0029023	0.0105856
Endothelial	0.0267694	0.0736979	0.12276	0.00618597	0.0585406	0.00737733	0.102956	0.0260098	0.00544923	0.00678654	0.0166148	0.0848139	0.0413894	0.244836	0.344745	0.632721	0.649173	0.0212452	0.0308953	0.00603993	0.0109545
Glandular	0.00981999	0.0189124	0.0156883	0.0174879	0.00988191	0.00337941	0.00646257	0.00809979	0.0013278	0.00327286	0.00402063	0.00282764	0.0133102	0.0688942	0.048043	0.104916	0.0107527	0.585005	0.0059562	0.000943719	0.00975605

## Sheet: Panel a right
	Ki67_H3_7	TIGIT_7	TIM3_4	GrB_3	iNOS_4	Lck_5	PD1_5	HO1_5	G9_5	PDL1_5	IDO_3
NK1	0.409066	-0.889386	0.846472	1.30715	-0.832315	-0.628688	-0.746481	-0.760635	2.20566	-0.21778	-0.693063
NK2	0.0198227	-0.926058	0.0238449	0.78044	-0.649564	-0.085485	-0.765232	-0.847626	2.61607	0.602977	-0.769193
NK3	-0.356085	-1.04063	1.53383	0.810816	-0.978125	1.07772	-0.922379	-0.998396	1.49835	0.119903	-0.745005
NK4	-0.193123	-0.946067	-0.279969	0.927333	-0.881307	2.63421	-0.432616	-0.765665	0.455514	0.127091	-0.645398
CD8T	-0.397979	-0.816178	0.701976	-0.288571	-0.773067	2.69744	0.126124	-0.787437	0.668102	-0.518501	-0.61191
CD4T	-0.364306	-0.727657	0.17209	-0.46959	-0.636984	2.962	0.402258	-0.734631	-0.141775	-0.431228	-0.0301786
Treg	-0.528484	-0.774812	1.68846	-0.282157	-0.971873	2.13185	0.210498	-0.971873	0.456825	-0.331422	-0.627015
NKT	0.900072	-0.640019	0.546715	2.60688	-0.744451	-0.50394	-0.671665	-0.741287	0.426459	-0.583056	-0.595714
DC	-0.24095	-0.798323	2.23113	-0.414787	-0.710935	-0.293415	-0.691516	-0.774049	1.77477	-0.448771	0.36685
Mast	-0.330117	-0.781496	0.832005	-0.455693	-0.548779	-0.114375	-0.595323	-0.812525	2.72476	0.599288	-0.51775
Mac1a	-0.401839	-0.561288	1.59861	-0.508932	-0.493846	-0.489409	-0.538215	-0.342103	2.54191	-0.272887	-0.532004
Mac1b	-0.226654	-0.549732	0.824905	-0.460482	-0.468763	-0.473363	-0.512008	-0.514768	2.92458	-0.0694371	-0.474283
Mac2a	-0.461078	-0.624967	2.04307	-0.479329	-0.462585	-0.432889	-0.581265	-0.48491	2.15754	-0.0753736	-0.598219
Mac2b	-0.572669	-0.726206	2.10915	-0.583169	-0.576248	-0.124067	-0.675451	-0.444746	2.01226	0.12048	-0.539335
Mac2c	-0.25521	-0.567808	1.89827	-0.479291	-0.510272	-0.548335	-0.543909	-0.323501	2.30899	-0.429722	-0.54922
Placental Mac	-0.416512	-0.541381	2.23424	-0.547922	-0.35823	-0.491233	-0.506495	-0.541381	1.9944	-0.369132	-0.456347
EVT1a	-0.213615	-0.50211	-0.0504756	-0.283871	-0.456265	0.136695	-0.375561	-0.426711	-0.437699	3.10377	-0.494153
EVT1b	0.41929	-0.577745	-0.0902085	-0.456058	-0.559571	-0.276689	-0.333582	-0.55641	0.0164648	3.01675	-0.60224
EVT1c	-0.284357	-0.382401	-0.381023	-0.38929	-0.383779	0.17971	-0.374135	-0.29836	-0.4072	3.12115	-0.400311
EVT2	2.80954	-0.379935	-0.714833	-0.446915	-0.104574	-0.268302	-0.517615	-0.539942	-0.673901	1.05269	-0.216207
Fibroblasts	-0.203246	-0.415614	-0.336594	-0.288262	-0.181075	-0.410762	-0.365959	-0.411644	3.15023	-0.177798	-0.359279
Myofibroblasts	-0.0774492	-0.795371	-0.358633	-0.620676	0.584995	-0.499627	-0.503754	-0.822882	2.61944	1.05887	-0.584912
Endothelial	-0.200089	-0.684615	-0.627185	-0.638906	-0.526391	-0.582648	-0.55452	-0.764313	1.93839	0.63509	2.00519
Glandular	-0.346813	-0.347124	-0.363019	-0.358781	-0.29467	-0.330699	-0.321692	-0.376265	-0.26023	-0.15744	3.15673

## Sheet: Panel b outer
	general_cat
stroma	297201
immune	140783
fetal	57365

## Sheet: Panel b inner
	lineage
Fibroblasts	154723
Myofibroblasts	63399
Endothelial	19440
Glandular	18102
Mac2a	42962
NK1	35805
NK2	15450
Mac1b	9538
Mac2c	6893
NK3	6756
CD8T	5975
Mac1a	5885
NKT	3237
NK4	1941
CD4T	1927
DC	1865
Mac2b	1780
Mast	682
Treg	87
EVT1a	25586
EVT1b	20236
EVT2	5419
EVT1c	3976
Placental Mac	2148
