# Supplementary material for: A spatially resolved timeline of the human maternal–fetal interface
Source: Nature. 2023 Jul 19;619(7970):595–605. doi: 10.1038/s41586-023-06298-9 (PMC10356615; doi:10.1038/s41586-023-06298-9)
Supplement: Supplementary file 19 — Source Data Fig. 3 [file 41586_2023_6298_MOESM19_ESM.xlsx]

## Sheet: Panel i
GA (weeks)	Stage 1	Stage 2	Stage 3	Stage 4	Stage 5
6	0.384977	0.58216	0.0140845	0.0187793	0
8	0.311828	0.505376	0.0860215	0.0860215	0.0107527
10	0.444444	0.31746	0.174603	0.0634921	0
12	0.282051	0.512821	0.102564	0.102564	0
14	0.392857	0.464286	0.107143	0	0.0357143
16	0.144578	0.554217	0.0722892	0.120482	0.108434
18	0.276596	0.510638	0.106383	0.0212766	0.0851064
20	0	0.272727	0.136364	0.136364	0.454545

## Sheet: Panel n
Feature	log2_ratio_R_squared	minimal_p_val	Max_R_squared	Trend_size
I_sumMAC	-1.98613	8.3e-37	0.542261	0.931705
I_sumNK	-2.35636	1.65e-30	0.473409	-1.03283
R_EVT	2.50841	2.05e-13	0.313391	3.39151
R_immune	1.83754	1.4e-11	0.272576	-0.792516
F_EVT1a	0.624552	2.18e-11	0.271349	1.98886
S_Fibroblasts	-1.50541	3.03e-10	0.175494	0.451425
S_Myofibroblasts	-1.76619	1.54e-09	0.162668	-1.22955
N_NK3	-3.54529	2.06e-09	0.16108	1.1896
I_sumT	-1.22697	1.25e-08	0.145915	-0.977948
N_NK2	1.50506	3.13e-06	0.14056	-1.34122
M_Mac2a	-5.80972	2.75e-08	0.140137	0.42313
F_EVT2	2.10663	4.78e-06	0.137453	-2.1857
S_Endothelial	-0.286105	1.54e-07	0.125426	-1.06098
F_EVT1c	10.3199	8.89e-05	0.10285	3.42457
M_Mac1a	0.606709	0.000115586	0.0983904	-1.29882
T_CD8T	-4.22489	0.000151392	0.0701028	0.393382
R_structual	5.59805	0.00124668	0.0700368	-0.246775
M_Mac1b	0.112936	0.00025387	0.0685059	-1.05223
N_NK1	2.10321	0.0030393	0.0593735	0.445752

## Sheet: Panel o - bar plot
	SAR trend	GA trend	synch trend	fraction SAR trending/trending	fraction ga trending/trending	fraction synch trending/trending	Sum trending
Artery	1785	517	633	0.608177	0.17615	0.215673	2935

## Sheet: Panel o-heatmap
gene_name	delta=1	delta=2	delta=3	delta=4	delta=5	p_val
ALDH7A1	1.66008	0.222265	-0.624731	-0.71136	-0.546257	4.74e-06
PPP1R12A	1.5177	0.453297	-0.305551	-0.758848	-0.906594	5.56e-06
CAP2	1.63231	0.289036	-0.537314	-0.744771	-0.639256	1.16e-05
SETDB2	1.60893	0.327665	-0.476802	-0.804467	-0.65533	2.93e-05
KIFAP3	1.24255	0.668648	0.0211103	-0.70006	-1.23225	3e-05
COMMD4	1.63401	0.280445	-0.542526	-0.775235	-0.596692	4.03e-05
H2BC18	1.48658	0.489921	-0.263621	-0.774046	-0.938835	4.53e-05
PLGLB2	1.65077	0.240198	-0.595053	-0.756318	-0.539595	5.05e-05
CIITA	1.51318	0.457975	-0.298613	-0.756588	-0.91595	5.14e-05
PELI3	1.5187	0.455595	-0.310496	-0.779576	-0.884219	6.22e-05
PP2D1	1.23622	0.670162	0.0275854	-0.69151	-1.24246	6.53e-05
GTF2F1	1.50657	0.464654	-0.28863	-0.753283	-0.929307	8.87e-05
IK	1.22827	0.650062	0.0359283	-0.614134	-1.30012	0.000118
RBMX	1.2201	0.661106	0.0439295	-0.631433	-1.2937	0.000119
MFAP1	1.32388	0.600907	-0.0610332	-0.661941	-1.20181	0.000121
GGPS1	1.31793	0.604291	-0.0546734	-0.658965	-1.20858	0.000135
UBE2I	1.65353	0.238187	-0.602194	-0.731453	-0.55807	0.000147
TMEM234	1.3998	0.561066	-0.148874	-0.730017	-1.08198	0.000159
AHNAK	1.2773	0.626175	-0.0124747	-0.63865	-1.25235	0.000202
MOGAT3	1.6575	0.229762	-0.615285	-0.71466	-0.557314	0.000221
CNPY3	1.64332	0.238399	-0.583262	-0.821661	-0.476799	0.000263
POLDIP2	1.20882	0.658861	0.0544518	-0.604409	-1.31772	0.000273
PTBP2	1.62868	0.294026	-0.527239	-0.765878	-0.629593	0.000285
DPYSL2	1.44688	0.517864	-0.205575	-0.723439	-1.03573	0.00032
TRIM44	1.46233	0.505155	-0.226011	-0.731165	-1.01031	0.000325
IMMT	1.29015	0.619472	-0.0256049	-0.645077	-1.23894	0.00033
CTCF	1.57145	0.388739	-0.396986	-0.785724	-0.777477	0.000333
GLTP	1.61778	0.311781	-0.498832	-0.796816	-0.63391	0.000335
EPS8	1.53837	0.430618	-0.338565	-0.769183	-0.861236	0.000374
SYTL2	1.6664	0.196886	-0.652722	-0.718343	-0.492222	0.000432
CSRP2	1.6422	0.242631	-0.578469	-0.8211	-0.485261	0.000489
PWWP2A	1.33451	0.601946	-0.0732663	-0.69113	-1.17206	0.000492
RNASET2	1.62059	0.311563	-0.506419	-0.756484	-0.669248	0.000513
IFFO1	1.21278	0.66696	0.0509531	-0.63524	-1.29545	0.00053
GOSR2	1.65619	0.231436	-0.611299	-0.725604	-0.550719	0.000531
CDC42EP3	1.26991	0.64048	-0.00533058	-0.667522	-1.23754	0.000543
PURA	1.48478	0.487629	-0.258231	-0.752798	-0.961382	0.000575
PIP4K2B	1.62234	0.303602	-0.5106	-0.789941	-0.6254	0.000582
DTWD1	1.66326	0.20789	-0.639258	-0.722999	-0.508893	0.00067
METTL9	1.21894	0.654325	0.0448535	-0.609472	-1.30865	0.000679
PPP5C	1.60833	0.328837	-0.475327	-0.804164	-0.657674	0.000681
WDR44	1.66203	0.215273	-0.632567	-0.713221	-0.531511	0.000687
CNTNAP3	1.60006	0.344038	-0.455994	-0.800032	-0.688076	0.000731
AKT3	1.49145	0.479264	-0.266461	-0.745725	-0.958528	0.000741
PRXL2B	1.56395	0.39897	-0.383005	-0.781975	-0.79794	0.000751
EGLN1	1.65279	0.2423	-0.599049	-0.721708	-0.574332	0.000777
NEMF	1.57065	0.38993	-0.395702	-0.783185	-0.781696	0.000811
CCDC6	1.54463	0.423278	-0.349037	-0.772315	-0.846556	0.000823
FLII	1.40322	0.563852	-0.154837	-0.752848	-1.05938	0.000847
SPOCD1	1.61049	0.329727	-0.481868	-0.76081	-0.697542	0.000864
FOXP1	1.57926	0.37752	-0.412108	-0.789628	-0.75504	0.000996
PIGY	1.59627	0.352846	-0.449285	-0.770161	-0.729669	0.000996
SH3BP4	1.32246	0.609769	-0.0602252	-0.687526	-1.18447	0.00103
ZNF691	1.57828	0.378952	-0.41019	-0.789142	-0.757903	0.00103
ZNF579	1.4398	0.534983	-0.201319	-0.76911	-1.00435	0.0011
CDC42EP1	1.3636	0.590259	-0.107224	-0.728844	-1.1178	0.00115
JPH2	1.45322	0.512725	-0.213887	-0.726611	-1.02545	0.00116
CEP290	1.63854	0.27292	-0.555116	-0.757906	-0.598437	0.00118
NDUFS8	1.43939	0.5238	-0.195893	-0.719693	-1.0476	0.00121
AXL	1.51182	0.459364	-0.296543	-0.755908	-0.918729	0.00123
TMEM47	1.61026	0.325069	-0.480063	-0.805132	-0.650139	0.00123
MDM4	1.56602	0.396194	-0.386817	-0.78301	-0.792388	0.00137
NUP214	1.60026	0.343696	-0.456433	-0.800129	-0.687393	0.00142
GPR155	1.21084	0.671093	0.0528073	-0.644018	-1.29072	0.00144
KCNE4	1.36946	0.573289	-0.111441	-0.68473	-1.14658	0.00147
AOC3	1.45836	0.508483	-0.220697	-0.72918	-1.01697	0.00148
CCDC50	1.49631	0.474665	-0.273489	-0.748154	-0.949329	0.0015
SLIT3	1.42175	0.545157	-0.176143	-0.742146	-1.04862	0.00154
RNF144A	1.48379	0.491255	-0.258613	-0.765813	-0.950621	0.00155
MUSTN1	1.53389	0.435726	-0.331217	-0.766943	-0.871452	0.00157
NUMA1	1.5406	0.428031	-0.342268	-0.770299	-0.856062	0.00158
SMG1	1.61536	0.314718	-0.492964	-0.807682	-0.629435	0.00159
CREBL2	1.55353	0.412413	-0.364353	-0.776766	-0.824825	0.00162
DHRS7B	1.19704	0.664013	0.0654909	-0.598522	-1.32803	0.00163
NAB1	1.54413	0.423874	-0.34819	-0.772064	-0.847748	0.00171
PSMA4	1.56878	0.392435	-0.391956	-0.784391	-0.78487	0.00185
LSP1	1.4535	0.517463	-0.216358	-0.747968	-1.00663	0.00193
SMARCC2	1.18308	0.669963	0.0784235	-0.59154	-1.33993	0.00201
CD44	1.52622	0.444207	-0.318905	-0.763112	-0.888414	0.00204
TMEM14B	1.61218	0.32125	-0.484842	-0.806092	-0.642499	0.00206
YAP1	1.39158	0.558675	-0.137114	-0.695789	-1.11735	0.00207
TIMM23B	1.30716	0.610295	-0.0432837	-0.653579	-1.22059	0.00211
COL12A1	1.15205	0.700621	0.107546	-0.627175	-1.33304	0.00214
INPP4B	1.45113	0.514435	-0.211127	-0.725563	-1.02887	0.00215
ZC3HC1	1.2343	0.671623	0.0294439	-0.692238	-1.24313	0.00216
EXOC6B	1.44052	0.526184	-0.198501	-0.733533	-1.03467	0.00231
FABP5	1.64058	0.24844	-0.57185	-0.82029	-0.49688	0.00233
THAP3	1.62814	0.285225	-0.528846	-0.814071	-0.57045	0.00238
NADK	1.52674	0.443645	-0.319725	-0.76337	-0.88729	0.00248
FLOT1	1.46808	0.500257	-0.233781	-0.734038	-1.00051	0.00249
NPRL3	1.62264	0.305659	-0.511187	-0.772629	-0.64448	0.00252
PRMT2	1.33939	0.607774	-0.0801761	-0.724459	-1.14253	0.00253
NIT1	1.61977	0.312046	-0.503986	-0.766868	-0.660965	0.00263
CTBP1	1.33442	0.594796	-0.0724139	-0.66721	-1.18959	0.00268
SLFN5	1.62827	0.284903	-0.529231	-0.814134	-0.569805	0.00272
PRKACB	1.46745	0.507426	-0.23643	-0.764113	-0.974336	0.00284
CDK18	1.58448	0.36964	-0.422602	-0.792242	-0.73928	0.00293
CNBP	1.46813	0.500214	-0.233849	-0.734063	-1.00043	0.00295
CCT7	1.55001	0.416778	-0.358226	-0.775004	-0.833556	0.00297
SERTAD1	1.64411	0.235329	-0.586724	-0.822053	-0.470658	0.00298
ZNF316	1.57941	0.377294	-0.41241	-0.789704	-0.754588	0.00299
KRTAP12-3	1.56258	0.40079	-0.380498	-0.781288	-0.80158	0.003
FOXS1	1.61102	0.323574	-0.481936	-0.805511	-0.647148	0.00302
MYO15B	1.58441	0.369753	-0.422453	-0.792206	-0.739505	0.00314
PRSS2	1.42495	0.548845	-0.182946	-0.770423	-1.02042	0.0032
EIF4A3	1.3239	0.601878	-0.0611175	-0.665089	-1.19957	0.00327
IRF2BP2	1.50239	0.46878	-0.282415	-0.751195	-0.93756	0.00329
ZNF354C	1.59089	0.359524	-0.435923	-0.795447	-0.719048	0.00329
RPP38	1.56787	0.393686	-0.390248	-0.783934	-0.787373	0.00344
ZEB2	1.35744	0.580884	-0.0978354	-0.678719	-1.16177	0.00344
EHD2	1.18437	0.669422	0.0772378	-0.592184	-1.33884	0.00345
AP2A2	1.60415	0.336696	-0.465377	-0.802073	-0.673391	0.00351
SCT	1.62995	0.292647	-0.530698	-0.756376	-0.63552	0.00357
PLXNA1	1.61941	0.305985	-0.503722	-0.809707	-0.61197	0.00359
KRTAP9-1	1.64523	0.258026	-0.575318	-0.7475	-0.580434	0.00362
UNC119B	1.59281	0.356402	-0.440001	-0.796403	-0.712804	0.00377
NLRP1	1.37324	0.570851	-0.11577	-0.686621	-1.1417	0.0038
IPO8	1.59646	0.350278	-0.447953	-0.798231	-0.700556	0.00389
STS	1.62263	0.304171	-0.511216	-0.78282	-0.632768	0.00401
ESCO1	1.48	0.496241	-0.254231	-0.771416	-0.950594	0.00402
OR2A12	1.30801	0.625606	-0.0456628	-0.705796	-1.18216	0.00408
CTTNBP2NL	1.53483	0.434663	-0.332751	-0.767414	-0.869326	0.00409
SP3	1.49131	0.479397	-0.266258	-0.745654	-0.958793	0.0041
SQOR	1.65239	0.243638	-0.59765	-0.720533	-0.577843	0.00413
MARS1	1.50985	0.461358	-0.293567	-0.754925	-0.922716	0.00415
ZC3H13	1.34385	0.589193	-0.0827308	-0.671924	-1.17839	0.00427
MED29	1.46811	0.500225	-0.233832	-0.734057	-1.00045	0.00441
LUC7L3	1.29544	0.616656	-0.0310649	-0.647721	-1.23331	0.00443
PLEKHG3	1.62154	0.301191	-0.50958	-0.810771	-0.602382	0.00448
PLPPR2	1.38718	0.561648	-0.131943	-0.693592	-1.1233	0.00449
ALG10B	1.5443	0.424704	-0.350082	-0.780054	-0.838873	0.00451
SNX13	1.3592	0.579785	-0.0998154	-0.6796	-1.15957	0.00467
MAP1S	1.19927	0.665354	0.063527	-0.606209	-1.32194	0.00482
FBXW5	1.34256	0.615693	-0.0864602	-0.763898	-1.1079	0.00483
PEAR1	1.61167	0.322279	-0.483557	-0.805836	-0.644557	0.005
TBX2	1.36636	0.57527	-0.10791	-0.68318	-1.15054	0.00503
AEBP1	1.43591	0.526509	-0.191445	-0.717954	-1.05302	0.00504
MSH3	1.65234	0.216936	-0.613252	-0.798054	-0.457971	0.00527
TOPORS	1.62481	0.293502	-0.518904	-0.812406	-0.587004	0.00531
RBL2	1.3533	0.593285	-0.094661	-0.710539	-1.14139	0.00538
TNFSF13	1.66346	0.211931	-0.637679	-0.706574	-0.531138	0.00542
MINDY2	1.40484	0.549482	-0.152936	-0.702418	-1.09896	0.00546
FUNDC1	1.51632	0.457415	-0.30598	-0.773863	-0.893895	0.00551
ST13	1.31205	0.607588	-0.0484354	-0.656024	-1.21518	0.00564
ATP6V1D	1.35495	0.58856	-0.0958805	-0.698371	-1.14926	0.00572
MECP2	1.62821	0.297382	-0.52629	-0.747128	-0.65217	0.00574
SARS1	1.46187	0.505542	-0.225394	-0.730936	-1.01108	0.00576
STAT5B	1.34626	0.58774	-0.0853889	-0.673129	-1.17548	0.00581
MAX	1.23658	0.646192	0.0279046	-0.618288	-1.29238	0.00589
GUCY1A2	1.14291	0.700862	0.115669	-0.612668	-1.34678	0.0059
NR2F2	1.51027	0.460932	-0.294204	-0.755136	-0.921864	0.00614
INTS11	1.64591	0.243077	-0.5842	-0.7927	-0.512086	0.00617
MRTFB	1.32516	0.600177	-0.0624013	-0.662578	-1.20035	0.0065
AHSA1	1.48691	0.483488	-0.259965	-0.743453	-0.966976	0.00655
DECR1	1.47878	0.497719	-0.252751	-0.772627	-0.951125	0.00657
TMEM127	1.57832	0.378896	-0.410265	-0.789161	-0.757792	0.00663
PPP6R3	1.61461	0.31628	-0.491027	-0.807307	-0.632561	0.00672
UBE2NL	1.58826	0.363751	-0.430377	-0.794128	-0.727503	0.00672
CTBP2	1.63984	0.250988	-0.568932	-0.81992	-0.501976	0.00674
CDC42BPA	1.6597	0.216665	-0.626531	-0.736425	-0.513408	0.00722
SEH1L	1.52746	0.442861	-0.320868	-0.76373	-0.885722	0.00739
RBM15B	1.5884	0.363528	-0.430671	-0.794199	-0.727056	0.00745
TBC1D22A	1.60578	0.333672	-0.469217	-0.802889	-0.667343	0.00751
PARP4	1.57397	0.385177	-0.40181	-0.786987	-0.770354	0.00778
RPL26	1.51475	0.456358	-0.301016	-0.757374	-0.912715	0.00778
DTX3	1.60792	0.333043	-0.47504	-0.775098	-0.690825	0.00787
PCDH12	1.64415	0.263375	-0.571511	-0.732413	-0.603605	0.00788
STAC2	1.30229	0.612961	-0.0381818	-0.651143	-1.22592	0.008
PARM1	1.52105	0.449765	-0.310759	-0.760524	-0.899531	0.00824
TYK2	1.56964	0.39125	-0.393571	-0.784821	-0.7825	0.00828
WDR45B	1.61336	0.320541	-0.487628	-0.796258	-0.650014	0.00828
RASSF8	1.46803	0.500298	-0.233716	-0.734014	-1.0006	0.00834
NPIPB3	1.19824	0.663495	0.0643751	-0.59912	-1.32699	0.00872
SPEG	1.60347	0.337926	-0.46381	-0.801737	-0.675853	0.00878
ADGRE5	1.52044	0.450409	-0.309811	-0.76022	-0.900819	0.00887
ZNF519	1.22831	0.650043	0.0358885	-0.614155	-1.30009	0.0089
GUCY1B1	1.4505	0.514944	-0.210305	-0.725249	-1.02989	0.009
HEXIM1	1.59937	0.345261	-0.454423	-0.799684	-0.690522	0.00914
CRIP1	1.29118	0.618925	-0.0266675	-0.645592	-1.23785	0.00935
RNF146	1.57027	0.390381	-0.394753	-0.785135	-0.780763	0.00942
PGA3	1.53138	0.441594	-0.33109	-0.786671	-0.855215	0.00953
POM121C	1.24526	0.642074	0.0194459	-0.622628	-1.28415	0.00977
RBM7	1.6227	0.298513	-0.512837	-0.81135	-0.597026	0.00984
TMEM201	1.63618	0.274516	-0.549228	-0.778501	-0.582965	0.0103
APOBEC3G	1.66202	0.208832	-0.63605	-0.733909	-0.500894	0.0104
RPS6KA2	1.46885	0.499589	-0.234837	-0.734426	-0.999178	0.0107
FAM193B	1.62298	0.29785	-0.513643	-0.811492	-0.595699	0.0108
FHL5	1.3601	0.579223	-0.100827	-0.68005	-1.15845	0.0108
PPP1CC	1.59593	0.351186	-0.446778	-0.797964	-0.702372	0.0109
DHX15	1.36435	0.576549	-0.105625	-0.682173	-1.1531	0.0111
PLEK	1.59159	0.358402	-0.43739	-0.795793	-0.716804	0.0111
ARHGAP11A	1.58416	0.371029	-0.423254	-0.776651	-0.755282	0.0114
GEM	1.62745	0.286975	-0.526752	-0.813727	-0.57395	0.0115
HNRNPM	1.25426	0.637719	0.0105885	-0.62713	-1.27544	0.0117
ITGB3	1.56872	0.392516	-0.391846	-0.784361	-0.785032	0.0129
KCTD15	1.43982	0.523458	-0.196454	-0.719912	-1.04692	0.0129
H4C5	1.16449	0.677622	0.095378	-0.582244	-1.35524	0.013
BAGE5	1.64435	0.234357	-0.587818	-0.822175	-0.468713	0.0131
PPP1R14A	1.49855	0.472514	-0.276759	-0.749274	-0.945029	0.0131
RSL1D1	1.27094	0.647408	-0.00697173	-0.692201	-1.21917	0.0131
FAM136A	1.66095	0.208539	-0.63409	-0.745372	-0.490022	0.0132
BAG3	1.17689	0.672547	0.0841042	-0.588443	-1.34509	0.0133
HIC1	1.57839	0.378801	-0.410392	-0.789193	-0.757602	0.0133
MDH1	1.41983	0.538658	-0.171258	-0.709916	-1.07732	0.0136
PTPRH	1.66908	0.192441	-0.661496	-0.69878	-0.501251	0.0139
TGFB3	1.56402	0.398878	-0.383132	-0.782009	-0.797755	0.0143
GTF3A	1.31003	0.608708	-0.0463074	-0.655016	-1.21742	0.0144
RHOT2	1.30511	0.611419	-0.0411367	-0.652555	-1.22284	0.0146
NDUFS4	1.28328	0.62308	-0.0185607	-0.641641	-1.24616	0.0148
SPATA20	1.55722	0.407745	-0.370867	-0.778612	-0.815489	0.0148
AVPR1A	1.58829	0.363692	-0.430455	-0.794147	-0.727384	0.015
SRSF10	1.34391	0.589157	-0.0827972	-0.671954	-1.17831	0.0151
MEMO1	1.15259	0.702292	0.107094	-0.633006	-1.32897	0.0152
A2M	1.33449	0.594757	-0.0724869	-0.667243	-1.18951	0.0155
ABHD14B	1.55126	0.415234	-0.360397	-0.775631	-0.830469	0.0155
LCP2	1.48087	0.488993	-0.251441	-0.740433	-0.977985	0.0156
NPIPB6	1.44745	0.517404	-0.206321	-0.723726	-1.03481	0.0156
KIRREL1	1.4679	0.500412	-0.233536	-0.733948	-1.00082	0.0157
IGFBP5	1.46787	0.505575	-0.236118	-0.757209	-0.980119	0.0158
COL14A1	1.16832	0.676068	0.0919078	-0.58416	-1.35214	0.0159
ID4	1.63761	0.258312	-0.560494	-0.818806	-0.516625	0.0159
LMOD1	1.3434	0.589461	-0.08224	-0.671701	-1.17892	0.016
ARMCX2	1.63506	0.283258	-0.544943	-0.742831	-0.630544	0.0161
RASSF3	1.21786	0.686748	0.0449419	-0.707558	-1.24199	0.0161
IGFBP7	1.25995	0.634924	0.00495079	-0.629973	-1.26985	0.0165
DDX39B	1.40421	0.549924	-0.152182	-0.702106	-1.09985	0.0166
KMT2E	1.33035	0.597174	-0.0680022	-0.665176	-1.19435	0.0166
CCDC80	1.31213	0.607545	-0.0485176	-0.656063	-1.21509	0.0169
AFAP1L2	1.42921	0.531647	-0.182956	-0.714603	-1.06329	0.0174
MEF2A	1.46344	0.504219	-0.227499	-0.731718	-1.00844	0.0174
PTK2	1.20131	0.662159	0.0615013	-0.600657	-1.32432	0.0174
TMBIM4	1.37897	0.56711	-0.122376	-0.689486	-1.13422	0.0174
HNRNPCL4	1.5322	0.437619	-0.328482	-0.7661	-0.875237	0.0176
CPQ	1.24167	0.643786	0.0229519	-0.620834	-1.28757	0.0178
CEP126	1.40661	0.548229	-0.155074	-0.703303	-1.09646	0.0179
MBD1	1.64492	0.232034	-0.590426	-0.82246	-0.464068	0.0179
CYCS	1.25598	0.636877	0.00888686	-0.62799	-1.27375	0.018
CTBS	1.63923	0.253026	-0.566592	-0.819617	-0.506051	0.0182
NDUFB7	1.4656	0.50238	-0.23042	-0.7328	-1.00476	0.0183
EPX	1.47705	0.49241	-0.246114	-0.738524	-0.984821	0.0184
SNRPN	1.4828	0.491973	-0.257043	-0.764249	-0.95348	0.0187
VASH1	1.5038	0.467397	-0.284502	-0.751899	-0.934793	0.0187
RBPMS	1.52417	0.446428	-0.315657	-0.762085	-0.892856	0.0188
GTF2I	1.20611	0.695067	0.0561123	-0.710751	-1.24654	0.019
SMDT1	1.57612	0.382096	-0.405966	-0.788062	-0.764192	0.019
CXorf38	1.53175	0.438118	-0.327759	-0.765877	-0.876236	0.0192
SPIN1	1.26669	0.631567	-0.00177571	-0.633343	-1.26313	0.0193
COX5A	1.2121	0.657401	0.0513515	-0.60605	-1.3148	0.0198
ITGA7	1.39421	0.556878	-0.140226	-0.697104	-1.11376	0.02
KAT2A	1.61409	0.319821	-0.489421	-0.791649	-0.652838	0.0201
KLHDC1	1.64426	0.234715	-0.587415	-0.82213	-0.46943	0.0201
ORAI2	1.32162	0.602198	-0.0586123	-0.66081	-1.2044	0.0202
CIBAR1	1.56447	0.398274	-0.383962	-0.782236	-0.796547	0.0203
AKNA	1.61627	0.312797	-0.495341	-0.808137	-0.625593	0.0205
RFNG	1.17431	0.682522	0.0869515	-0.612405	-1.33138	0.0208
PDCD10	1.47479	0.494407	-0.242989	-0.737396	-0.988814	0.021
ADNP2	1.52503	0.445498	-0.317019	-0.762517	-0.890995	0.0215
COX6A2	1.45258	0.523185	-0.217781	-0.770319	-0.987663	0.0215
AHR	1.59644	0.350308	-0.447915	-0.798222	-0.700616	0.0217
MYOCD	1.37725	0.568241	-0.120384	-0.688625	-1.13648	0.0221
ILF3	1.62247	0.299054	-0.51218	-0.811234	-0.598108	0.0223
PPP1R12B	1.43794	0.524929	-0.194041	-0.718971	-1.04986	0.0229
ETV3L	1.3534	0.604347	-0.0975147	-0.752184	-1.10805	0.023
N4BP2L2	1.52479	0.445756	-0.316641	-0.762397	-0.891512	0.0231
EIF3F	1.36261	0.577644	-0.103661	-0.681306	-1.15529	0.0234
TCIM	1.54383	0.424231	-0.347683	-0.771914	-0.848462	0.0234
CCDC88A	1.43397	0.528008	-0.188976	-0.716984	-1.05602	0.0236
OSBPL5	1.55075	0.415868	-0.359506	-0.775374	-0.831735	0.0236
CCND2	1.34019	0.604351	-0.0804845	-0.714312	-1.14975	0.0239
C22orf39	1.27965	0.624966	-0.0148571	-0.639823	-1.24993	0.024
SAP18	1.52792	0.442356	-0.321605	-0.763961	-0.884711	0.024
PCNP	1.25357	0.638054	0.0112664	-0.626787	-1.27611	0.0242
DNAJC7	1.15747	0.694172	0.102508	-0.617527	-1.33662	0.0243
B3GALNT2	1.55534	0.410962	-0.369211	-0.785181	-0.811911	0.0244
NUP188	1.31123	0.612809	-0.0478806	-0.670835	-1.20533	0.0244
CDR2L	1.6416	0.244817	-0.575984	-0.8208	-0.489633	0.0245
HOXA11	1.65469	0.23718	-0.605527	-0.719812	-0.56653	0.0246
ZMYND11	1.32024	0.605767	-0.0573308	-0.669054	-1.19962	0.025
SLC16A5	1.48546	0.486331	-0.258797	-0.749919	-0.96308	0.0251
CARMIL1	1.55938	0.405013	-0.374803	-0.78007	-0.809517	0.0254
SNRPD1	1.3944	0.556744	-0.140459	-0.697202	-1.11349	0.0256
EXOC5	1.45539	0.510945	-0.216749	-0.727694	-1.02189	0.026
CSRNP2	1.55771	0.407125	-0.371729	-0.778854	-0.814249	0.0262
COG5	1.61348	0.318626	-0.488112	-0.806738	-0.637252	0.0264
KANK2	1.52873	0.44147	-0.322894	-0.764364	-0.882939	0.0265
CFL2	1.33886	0.592173	-0.0772582	-0.669431	-1.18435	0.0267
FEZ1	1.40337	0.568105	-0.156883	-0.771596	-1.04299	0.0267
RAB11FIP3	1.46843	0.499952	-0.234263	-0.734215	-0.999905	0.0275
ID2	1.19112	0.66656	0.0710008	-0.595559	-1.33312	0.0276
CUEDC1	1.34991	0.585521	-0.0894343	-0.674956	-1.17104	0.0278
RASL12	1.64052	0.248655	-0.571603	-0.820259	-0.497311	0.0282
ACAD11	1.55882	0.405692	-0.373718	-0.77941	-0.811385	0.029
LIX1L	1.44338	0.523749	-0.20215	-0.734318	-1.03066	0.029
PCMTD1	1.61973	0.305294	-0.504568	-0.809863	-0.610589	0.0291
INAFM1	1.38826	0.568782	-0.134895	-0.722771	-1.09938	0.0296
MTDH	1.58188	0.373603	-0.417337	-0.79094	-0.747206	0.0303
ROR2	1.45266	0.513184	-0.213146	-0.72633	-1.02637	0.0306
STOM	1.47008	0.498523	-0.236519	-0.735042	-0.997046	0.031
TRAF6	1.66421	0.209773	-0.640554	-0.704543	-0.528884	0.0312
GJC1	1.19023	0.666939	0.0718244	-0.595114	-1.33388	0.0317
SYNGR2	1.47125	0.497506	-0.238122	-0.735627	-0.995011	0.0319
ZDHHC2	1.19374	0.699547	0.0681878	-0.700334	-1.26115	0.0321
BIVM	1.44577	0.518755	-0.204129	-0.722883	-1.03751	0.0322
TTC9	1.41477	0.544851	-0.165651	-0.716739	-1.07723	0.0322
SMAD4	1.44737	0.51747	-0.206214	-0.723685	-1.03494	0.0323
UBA7	1.64876	0.252295	-0.585902	-0.727676	-0.58748	0.0323
GZMK	1.65012	0.240097	-0.593788	-0.763303	-0.53313	0.0326
HOXA10	1.65192	0.24474	-0.596117	-0.721684	-0.578859	0.0328
EIF4B	1.49177	0.478961	-0.266926	-0.745887	-0.957921	0.033
RBM14	1.61991	0.306443	-0.504617	-0.802209	-0.619526	0.0332
ELK3	1.26349	0.633165	0.0014192	-0.631745	-1.26633	0.0338
ZNF184	1.52033	0.450531	-0.309632	-0.760163	-0.901061	0.0338
GTF2H2C	1.59116	0.359097	-0.436482	-0.795579	-0.718194	0.0341
MRPL45	1.64716	0.224426	-0.599607	-0.820397	-0.45158	0.0348
MEF2D	1.50124	0.469902	-0.280719	-0.750621	-0.939803	0.0349
FRMD6	1.56739	0.394331	-0.389366	-0.783697	-0.788663	0.0351
ZBTB7A	1.48632	0.484031	-0.259128	-0.743159	-0.968061	0.0351
STAG2	1.61432	0.316884	-0.490277	-0.807162	-0.633769	0.0353
TPPP3	1.29859	0.623227	-0.0348087	-0.675516	-1.21149	0.0353
PPIH	1.50601	0.465212	-0.287791	-0.753003	-0.930423	0.0354
MRPS5	1.56472	0.397945	-0.384413	-0.782359	-0.79589	0.0355
LCMT1	1.32272	0.601573	-0.0597856	-0.661359	-1.20315	0.0356
CCDC7	1.46526	0.502666	-0.229966	-0.732632	-1.00533	0.0357
NFE2L2	1.30043	0.613968	-0.0362482	-0.650216	-1.22794	0.0358
EIF2S3	1.25221	0.660913	0.0116968	-0.695437	-1.22939	0.0361
SRRD	1.60508	0.334976	-0.467563	-0.802539	-0.669952	0.0362
IL9R	1.49238	0.478393	-0.267795	-0.746188	-0.956787	0.0364
NEURL4	1.44101	0.536854	-0.20465	-0.783505	-0.989708	0.0366
PDLIM3	1.41496	0.542226	-0.165256	-0.707481	-1.08445	0.0366
STING1	1.23472	0.657671	0.0297566	-0.649027	-1.27312	0.0366
ZBTB47	1.54942	0.417499	-0.35721	-0.774709	-0.834998	0.0366
CACNB2	1.66498	0.204889	-0.644846	-0.711769	-0.513253	0.0367
HIP1	1.33641	0.593621	-0.0745862	-0.668207	-1.18724	0.0367
SLC4A11	1.51157	0.462468	-0.298675	-0.771862	-0.903499	0.0371
PLEKHS1	1.641	0.246963	-0.573537	-0.8205	-0.493926	0.0372
EPRS1	1.51041	0.460825	-0.294436	-0.755373	-0.921425	0.0375
KYAT3	1.25528	0.637219	0.00957763	-0.627641	-1.27444	0.0377
HNRNPD	1.58276	0.372272	-0.419108	-0.79138	-0.744545	0.0378
TMEM11	1.20502	0.660537	0.0580285	-0.602509	-1.32107	0.0378
SLC16A7	1.62702	0.288082	-0.525426	-0.813508	-0.576164	0.038
MAGI1	1.45671	0.519502	-0.223321	-0.771756	-0.981136	0.0387
ZNF208	1.5551	0.410443	-0.367107	-0.777549	-0.820886	0.039
SYT12	1.60467	0.335725	-0.466612	-0.802336	-0.671449	0.0391
HAVCR2	1.64376	0.245547	-0.578944	-0.803602	-0.506762	0.0392
LARP1B	1.55113	0.415403	-0.360159	-0.775563	-0.830806	0.0393
TNS1	1.49392	0.476932	-0.27003	-0.746962	-0.953864	0.0397
INTS6	1.54578	0.4219	-0.350991	-0.772891	-0.843801	0.0398
GABRA6	1.63521	0.265718	-0.551887	-0.817605	-0.531436	0.0399
MICU1	1.21389	0.656602	0.0496573	-0.606944	-1.3132	0.0399
PAK2	1.16352	0.696645	0.0971003	-0.635109	-1.32216	0.0405
TMEM141	1.57745	0.380169	-0.408556	-0.788725	-0.760338	0.0406
HHEX	1.64487	0.23223	-0.590206	-0.822436	-0.46446	0.041
RBL1	1.56843	0.392918	-0.391297	-0.784215	-0.785836	0.041
COA8	1.18329	0.695942	0.0786512	-0.668582	-1.2893	0.0411
GJB6	1.63605	0.263194	-0.554829	-0.818023	-0.526389	0.0412
NECAB2	1.62186	0.308977	-0.509542	-0.757794	-0.663498	0.0412
PRAC2	1.36044	0.587154	-0.102474	-0.708438	-1.13669	0.0412
DDX41	1.19729	0.663907	0.0652618	-0.598645	-1.32781	0.0415
KRCC1	1.45802	0.508765	-0.220246	-0.729011	-1.01753	0.0417
CASC3	1.56662	0.395384	-0.387926	-0.78331	-0.790768	0.0418
ARL17B	1.43562	0.528111	-0.191517	-0.723262	-1.04895	0.0419
DXO	1.43673	0.525875	-0.192488	-0.718363	-1.05175	0.0419
SMCR8	1.62114	0.30211	-0.50846	-0.81057	-0.60422	0.0419
IDE	1.60455	0.335949	-0.466327	-0.802276	-0.671897	0.0423
PDLIM7	1.24346	0.642931	0.0212003	-0.621731	-1.28586	0.0424
TMEM254	1.46889	0.499552	-0.234895	-0.734447	-0.999104	0.0426
SMARCA2	1.30358	0.612254	-0.0395378	-0.651792	-1.22451	0.0428
STK38L	1.25322	0.638225	0.0116138	-0.626611	-1.27645	0.0428
DOCK8	1.43488	0.537464	-0.194077	-0.759746	-1.01852	0.043
TATDN2	1.47185	0.496986	-0.23894	-0.735926	-0.993972	0.043
RTRAF	1.61335	0.318884	-0.487791	-0.806675	-0.637769	0.0433
NDUFC1	1.33914	0.592005	-0.0775675	-0.669572	-1.18401	0.0436
CYB5A	1.63169	0.275798	-0.540049	-0.815846	-0.551596	0.0438
SCN1B	1.26031	0.648091	0.00422607	-0.671282	-1.24135	0.0439
WASHC3	1.3177	0.604418	-0.054434	-0.658852	-1.20884	0.044
NR4A1	1.13373	0.720564	0.124176	-0.655433	-1.32304	0.0442
LYSMD2	1.41344	0.543328	-0.163393	-0.706721	-1.08666	0.0444
SPIC	1.59103	0.36017	-0.436931	-0.784413	-0.729855	0.0446
TM2D3	1.20687	0.659722	0.0562868	-0.603435	-1.31944	0.0446
GALK2	1.59798	0.347682	-0.451305	-0.798988	-0.695365	0.0447
ZNF460	1.51262	0.458539	-0.297773	-0.756312	-0.917078	0.0447
POLR2M	1.6432	0.238858	-0.582744	-0.821601	-0.477715	0.0452
UCP3	1.42051	0.538156	-0.172101	-0.710257	-1.07631	0.0452
ICE2	1.64632	0.226055	-0.597105	-0.82316	-0.452109	0.0454
SMARCAD1	1.31272	0.632419	-0.0525944	-0.74232	-1.15022	0.0454
SEPHS1	1.39746	0.558268	-0.14487	-0.711956	-1.0989	0.0455
COMMD1	1.23408	0.647363	0.0303235	-0.617039	-1.29473	0.0456
ERI2	1.52419	0.446405	-0.315691	-0.762096	-0.892811	0.0459
ZNHIT3	1.27658	0.659791	-0.0153413	-0.748821	-1.1722	0.0463
PTTG1	1.21101	0.69872	0.0504924	-0.733674	-1.22655	0.0468
SP2	1.63849	0.255472	-0.563775	-0.819247	-0.510945	0.0473
WDFY1	1.64219	0.242658	-0.578439	-0.821096	-0.485315	0.0476
NKX6-1	1.62607	0.300524	-0.520342	-0.758208	-0.64804	0.0478
CCDC82	1.60596	0.333334	-0.469645	-0.802979	-0.666668	0.0484
MARCKSL1	1.50527	0.465938	-0.286699	-0.752637	-0.931876	0.0484
PLAAT4	1.62941	0.285611	-0.531056	-0.800971	-0.582992	0.0485
DOLK	1.50172	0.469433	-0.281429	-0.750861	-0.938865	0.0487
GMPR2	1.23787	0.645585	0.0266517	-0.618933	-1.29117	0.0488
PSD	1.59966	0.344756	-0.455073	-0.799828	-0.689511	0.0488
ABO	1.63538	0.265209	-0.552481	-0.81769	-0.530419	0.0491
FEV	1.5786	0.378489	-0.410811	-0.789299	-0.756977	0.0491
TADA3	1.4072	0.566421	-0.16228	-0.778902	-1.03244	0.0496
TAGLN	1.18631	0.668603	0.0754502	-0.593153	-1.33721	0.0496
H2AC7	1.42641	0.547944	-0.184963	-0.772315	-1.01707	0.0497
METTL7A	1.62504	0.301328	-0.517492	-0.768414	-0.640461	0.0499
MMRN1	1.60656	0.332208	-0.471071	-0.803279	-0.664416	0.0499
RNF169	1.44017	0.523184	-0.196903	-0.720087	-1.04637	0.05
REM1	1.68071	0.148056	-0.689672	-0.689672	-0.449427	0.000157
CACNA1H	1.65549	0.161157	-0.666587	-0.827744	-0.322314	0.000203
ZFP41	1.70683	-0.0647836	-0.722352	-0.722352	-0.197343	0.000208
RBFA	1.68425	0.137929	-0.686463	-0.686463	-0.449249	0.000366
NUDT4B	1.65381	-0.311708	-0.754871	-0.754871	0.167644	0.000431
PLXNB1	1.67155	0.0735459	-0.757476	-0.757476	-0.230144	0.000636
METRNL	1.45034	-0.273349	-0.998519	-0.725171	0.546697	0.000669
THAP12	1.65615	0.140894	-0.687179	-0.828074	-0.281789	0.000675
SVOPL	1.22902	-0.605279	-0.820162	-0.747718	0.94414	0.000703
USP17L17	1.62918	-0.0109958	-0.825588	-0.814592	0.0219915	0.000809
DHX9	1.68852	0.12143	-0.687167	-0.687167	-0.435615	0.000813
WDR73	1.64242	-0.207667	-0.787325	-0.787325	0.139897	0.000858
ANKRD30BL	1.70331	0.0618088	-0.685286	-0.685286	-0.39455	0.000886
DISC1	1.71475	0.00431296	-0.684488	-0.684488	-0.350088	0.000968
RTL6	1.65603	0.127979	-0.700037	-0.828016	-0.255959	0.001
USP17L3	1.30487	-0.394073	-1.04651	-0.652434	0.788146	0.00115
PMP22	1.65611	0.144034	-0.684022	-0.828056	-0.288069	0.00126
FTO	1.65101	0.0732559	-0.752249	-0.825505	-0.146512	0.00127
USP17L12	1.4314	-0.291414	-1.00711	-0.715698	0.582828	0.00141
SSX4B	1.61862	-0.287233	-0.786993	-0.786993	0.2426	0.00166
DACT1	1.70148	0.0693356	-0.68593	-0.68593	-0.398955	0.00172
ELK4	1.65373	0.182038	-0.644825	-0.826863	-0.364076	0.00182
IGLC1	1.41003	-0.310782	-1.0158	-0.705015	0.621563	0.00186
JDP2	1.67992	0.137525	-0.704067	-0.704067	-0.409312	0.00186
PPM1K	1.65613	0.133578	-0.694488	-0.828066	-0.267156	0.00194
DRAM1	1.71775	-0.0160671	-0.685428	-0.685428	-0.330828	0.00201
CPEB3	1.65534	0.163573	-0.664098	-0.827671	-0.327146	0.0021
DNAJC13	1.69842	0.0679272	-0.69738	-0.69738	-0.371587	0.0021
PLAU	1.69019	0.109031	-0.693106	-0.693106	-0.413009	0.0021
DNPEP	1.63131	-0.110297	-0.81128	-0.81128	0.101547	0.00221
TAS2R45	1.67122	0.185219	-0.670831	-0.692514	-0.49309	0.00228
MTREX	1.6942	0.0740938	-0.706273	-0.706273	-0.355747	0.00233
PAGR1	1.6749	0.163263	-0.694084	-0.698189	-0.445895	0.00236
LZTR1	1.6771	0.163046	-0.686449	-0.686449	-0.467249	0.00243
MTHFD2	1.57404	-0.122748	-0.909766	-0.787018	0.245496	0.00249
HUS1B	1.53028	-0.585318	-0.726891	-0.726891	0.508815	0.00274
STRIP1	1.613	-0.0507714	-0.85727	-0.806499	0.101543	0.00279
DIS3L2	1.70292	0.0170355	-0.710981	-0.710981	-0.29799	0.00283
LINGO1	1.64988	0.0104296	-0.79802	-0.79802	-0.0642662	0.00287
TBC1D31	1.25438	-0.494722	-0.96722	-0.678755	0.886316	0.003
FXYD1	1.72613	-0.147619	-0.693565	-0.693565	-0.19138	0.00319
PRKAR2A	1.65054	0.204741	-0.620529	-0.82527	-0.409482	0.0032
STK36	1.70486	-0.0163864	-0.717131	-0.717131	-0.254213	0.00323
ARHGEF6	1.71157	0.0204666	-0.685455	-0.685455	-0.361127	0.00324
KCTD1	1.67802	-0.167279	-0.760318	-0.760318	0.00989409	0.00326
CISD3	1.61433	-0.0877949	-0.827553	-0.827553	0.128567	0.00337
TCTEX1D2	1.53543	-0.417517	-0.79128	-0.79128	0.46465	0.00349
PAWR	1.65425	0.17699	-0.650137	-0.827127	-0.35398	0.00375
MUC20	1.71666	-0.084546	-0.706306	-0.706306	-0.219506	0.00381
GAGE10	1.35649	-0.35539	-1.03364	-0.678246	0.710781	0.00389
FBXW12	1.61617	-0.13836	-0.819428	-0.819428	0.16105	0.00404
KLHL24	1.28592	-0.516818	-0.898649	-0.730005	0.859549	0.00435
ZBTB16	1.59998	-0.190248	-0.821434	-0.821434	0.233132	0.00442
C3orf70	1.64571	-0.199347	-0.786146	-0.786146	0.125933	0.00458
POU5F1	1.65515	0.109479	-0.718097	-0.827576	-0.218958	0.00461
IRAK3	1.27483	-0.636925	-0.76543	-0.76543	0.892953	0.00469
KCNQ5	1.73054	-0.104885	-0.679308	-0.679308	-0.267041	0.00481
OR51E1	1.65602	0.127631	-0.700381	-0.828012	-0.255262	0.00492
VWA2	1.65392	0.198013	-0.630973	-0.812773	-0.408186	0.00495
ZBTB48	1.70285	-0.0794763	-0.730658	-0.730658	-0.162059	0.00509
RBM18	1.669	0.10019	-0.744618	-0.762354	-0.262219	0.00529
SDHD	1.65501	0.168325	-0.65918	-0.827504	-0.336649	0.00547
ANKAR	1.48596	-0.564362	-0.752602	-0.752602	0.583604	0.0056
CCNT2	1.65102	0.201834	-0.623677	-0.825511	-0.403668	0.0057
MAP3K12	1.69182	0.109712	-0.686011	-0.686011	-0.429512	0.00573
ANAPC2	1.71136	0.0131073	-0.690166	-0.690166	-0.344133	0.00578
TSR2	1.65775	-0.148479	-0.783126	-0.783126	0.0569817	0.00584
H3C8	1.72598	-0.0656573	-0.681113	-0.681113	-0.298095	0.00586
ZFAND4	1.69782	0.0843859	-0.686734	-0.686734	-0.408741	0.00594
CDRT15L2	1.48321	-0.415879	-0.811738	-0.811738	0.556146	0.00598
THOC7	1.56364	-0.138778	-0.920597	-0.781819	0.277556	0.00615
KIAA0232	1.43944	-0.633957	-0.735728	-0.735728	0.665972	0.00629
GADD45B	1.65441	0.100364	-0.72684	-0.827205	-0.200729	0.00657
CISD2	1.53676	-0.176333	-0.944714	-0.768381	0.352667	0.00659
UBXN1	1.65263	0.190966	-0.63535	-0.826316	-0.381933	0.00667
KIAA1841	1.20758	-0.530622	-0.96272	-0.661024	0.946782	0.00679
TNFSF12	1.63606	0.00951217	-0.808516	-0.818028	-0.0190243	0.00686
ARHGAP18	1.66871	0.181034	-0.668414	-0.728688	-0.452638	0.00695
TSNARE1	1.67694	0.120998	-0.725605	-0.725605	-0.346729	0.00723
FKBP7	1.71802	-0.0138006	-0.683616	-0.683616	-0.336985	0.00758
ZNF23	1.72566	-0.0830645	-0.686479	-0.686479	-0.269633	0.00769
INPP5F	1.66079	0.188176	-0.649374	-0.780311	-0.419281	0.00785
FAM126A	1.6821	0.122741	-0.709366	-0.709366	-0.386107	0.00802
LSM3	1.65166	0.197784	-0.628045	-0.825829	-0.395568	0.00803
SH3GL2	1.56116	-0.611583	-0.701272	-0.701272	0.452966	0.00804
FEN1	1.65432	0.176286	-0.650875	-0.827161	-0.352573	0.00808
MTOR	1.67254	0.167157	-0.68639	-0.715341	-0.437969	0.00815
BCAM	1.66945	0.130125	-0.714975	-0.762109	-0.322492	0.00833
ERI1	1.50054	-0.351205	-0.827468	-0.827468	0.505604	0.00833
ZNF516	1.598	-0.197217	-0.821287	-0.821287	0.241787	0.00839
MEF2C	1.65509	0.167264	-0.66028	-0.827544	-0.334528	0.00848
METTL22	1.6951	0.0357232	-0.722292	-0.722292	-0.286243	0.00856
H2AC13	1.73685	-0.196104	-0.673572	-0.673572	-0.193607	0.00871
TENT4A	1.2765	-0.414591	-1.05115	-0.638813	0.828054	0.00878
AGAP9	1.60286	-0.0718919	-0.873324	-0.801432	0.143784	0.00883
NFE2L3	1.60268	-0.0722544	-0.873594	-0.80134	0.144509	0.009
PHLPP2	1.47909	-0.608378	-0.735483	-0.735483	0.600257	0.0092
CDC5L	1.67835	0.155698	-0.690582	-0.690582	-0.45288	0.00944
KRTAP5-1	1.22841	-0.523193	-0.952911	-0.675703	0.923394	0.00955
MAGEB4	1.69327	0.103071	-0.686911	-0.686911	-0.42252	0.00962
USP17L11	1.43681	-0.286339	-1.00475	-0.718406	0.572677	0.00977
ANKS3	1.63686	0.0121192	-0.80631	-0.818429	-0.0242384	0.00988
PLCG2	1.65312	0.0848397	-0.741984	-0.824701	-0.171272	0.0101
BCL2L13	1.64088	0.0260905	-0.794349	-0.82044	-0.0521809	0.0102
CHD3	1.61427	-0.0479433	-0.85508	-0.807136	0.0958866	0.0103
CTSW	1.73718	-0.306086	-0.662247	-0.662247	-0.106603	0.0104
FAM236B	1.73655	-0.232202	-0.672781	-0.672781	-0.158784	0.0104
GAPT	1.24984	-0.725515	-0.725515	-0.725515	0.926711	0.0104
LTBP4	1.64201	0.0303446	-0.790661	-0.821006	-0.0606892	0.0104
RGSL1	1.70696	0.0424723	-0.686673	-0.686673	-0.376087	0.0104
DOCK10	1.62056	-0.0333275	-0.843608	-0.81028	0.0666549	0.0106
SPDYE11	1.61664	-0.270697	-0.792488	-0.792488	0.239038	0.0106
SUN5	1.65193	-0.0874006	-0.794633	-0.794633	0.0247377	0.0107
RNF220	1.55554	-0.310683	-0.816453	-0.816453	0.38805	0.011
SURF6	1.72366	-0.0553964	-0.684047	-0.684047	-0.300165	0.0111
CCR10	1.43102	-0.651016	-0.730031	-0.730031	0.680062	0.0112
ZNF584	1.58456	-0.12804	-0.877821	-0.806443	0.227748	0.0114
IPO11	1.64148	0.0283266	-0.792413	-0.82074	-0.0566531	0.0115
PRR20A	1.70618	-0.343716	-0.696378	-0.696378	0.0302901	0.0117
GJE1	1.60745	-0.10548	-0.831467	-0.829641	0.159133	0.0118
KCNA5	1.69981	0.0760022	-0.686538	-0.686538	-0.402737	0.0119
ROBO2	1.46256	-0.698073	-0.698073	-0.698073	0.631657	0.0119
ALK	1.46505	-0.650475	-0.720475	-0.720475	0.626378	0.0124
CDH6	1.69963	0.0735376	-0.689208	-0.689208	-0.394752	0.0125
LRRC37B	1.66197	0.0458021	-0.77886	-0.77886	-0.150051	0.0128
MAML1	1.71251	-0.00243871	-0.694194	-0.694194	-0.321686	0.0129
RBM4B	1.67677	-0.280406	-0.742299	-0.742299	0.0882281	0.0129
VPS26B	1.64572	0.0455997	-0.777258	-0.822858	-0.0911995	0.0129
FAM118A	1.65326	0.0894754	-0.737153	-0.826629	-0.178951	0.0132
CCDC92	1.62789	-0.0823816	-0.817109	-0.817109	0.0887141	0.0135
OR2H1	1.21165	-0.717112	-0.732903	-0.732903	0.971272	0.0136
LRRC73	1.65831	0.142416	-0.688309	-0.818155	-0.294258	0.0137
RDM1	1.73177	-0.117234	-0.678612	-0.678612	-0.25731	0.0138
SPG11	1.65517	0.109801	-0.717786	-0.827587	-0.219603	0.0138
BCL2L15	1.27046	-0.724064	-0.724064	-0.724064	0.901729	0.0139
TRIM64B	1.73798	-0.22692	-0.67044	-0.67044	-0.170179	0.0139
CLCN6	1.73614	-0.328803	-0.65951	-0.65951	-0.0883173	0.014
KIR3DL1	1.58794	-0.0996028	-0.893571	-0.793968	0.199206	0.014
SNAPIN	1.67463	-0.113118	-0.768842	-0.768842	-0.0238327	0.014
AAR2	1.62842	-0.128303	-0.811399	-0.811399	0.12268	0.0143
AIFM1	1.54028	-0.300598	-0.826527	-0.826527	0.413368	0.0143
SMIM29	1.70515	0.0501762	-0.687502	-0.687502	-0.380317	0.0143
NOD1	1.70337	0.0217138	-0.707998	-0.707998	-0.309088	0.0144
OGFRL1	1.63397	0.00297517	-0.814012	-0.816987	-0.00595034	0.0144
RPP21	1.73666	-0.322073	-0.660058	-0.660058	-0.0944707	0.0148
ITIH1	1.68628	0.0962314	-0.715333	-0.715333	-0.351846	0.0149
ADAM33	1.65597	0.125758	-0.702228	-0.827986	-0.251515	0.015
DCDC2	1.73806	-0.243076	-0.669135	-0.669135	-0.156719	0.0151
WDR33	1.65355	0.183551	-0.643227	-0.826777	-0.367101	0.0151
FADD	1.47046	-0.253124	-0.988352	-0.735228	0.506249	0.0153
ITK	1.64649	0.0491146	-0.77413	-0.823245	-0.0982292	0.0153
CALML4	1.71973	-0.0263121	-0.684148	-0.684148	-0.325125	0.0156
HSD17B14	1.66885	0.188672	-0.663267	-0.711819	-0.482434	0.0156
NAXE	1.65581	0.121375	-0.706532	-0.827907	-0.242751	0.0156
CHCHD6	1.49764	-0.369145	-0.822691	-0.822691	0.516889	0.0157
DZIP1	1.67298	0.168056	-0.686532	-0.709796	-0.444705	0.0157
RBM41	1.69349	-0.13015	-0.744897	-0.744897	-0.0735454	0.0159
MRPL28	1.62013	-0.0343618	-0.844428	-0.810066	0.0687235	0.016
TMEM94	1.7352	-0.16592	-0.676209	-0.676209	-0.216863	0.0162
IQCB1	1.22702	-0.538592	-0.931314	-0.687105	0.929993	0.0163
PPP1R21	1.55219	-0.415678	-0.784496	-0.784496	0.432478	0.0163
TNFSF15	1.65112	-0.0783467	-0.796016	-0.796016	0.0192548	0.0165
MOV10	1.70785	0.0403436	-0.6851	-0.6851	-0.377998	0.0167
GRPEL1	1.71407	-0.230036	-0.708738	-0.708738	-0.066557	0.0173
JRK	1.44038	-0.411746	-0.833059	-0.819817	0.62424	0.0174
ZNF507	1.59129	-0.526702	-0.722874	-0.722874	0.38116	0.0175
C13orf46	1.68823	0.117483	-0.692484	-0.692484	-0.420741	0.0176
TMEM120A	1.65284	0.0861195	-0.740303	-0.826422	-0.172239	0.0176
AJM1	1.67279	0.179541	-0.678072	-0.68788	-0.486382	0.0178
UBL7	1.27302	-0.416192	-1.0527	-0.636512	0.832384	0.0181
SLC2A1	1.24158	-0.452107	-1.03822	-0.632348	0.881095	0.0188
PECR	1.73069	-0.284433	-0.676412	-0.676412	-0.0934352	0.0192
CEP57	1.63129	-0.00503008	-0.820673	-0.815643	0.0100602	0.0196
EDARADD	1.6476	0.0543866	-0.769412	-0.823798	-0.108773	0.0196
LRATD1	1.68458	0.0932403	-0.721663	-0.721663	-0.334498	0.0197
PRKD2	1.56238	-0.140648	-0.92184	-0.781192	0.281296	0.0197
AMDHD2	1.58407	-0.106271	-0.898304	-0.792033	0.212543	0.0198
CACNB4	1.71081	-0.300944	-0.700891	-0.700891	-0.00808272	0.0205
POLR3H	1.64719	0.0524117	-0.771183	-0.823595	-0.104823	0.0206
LRSAM1	1.49884	-0.569646	-0.745848	-0.745848	0.562506	0.0208
RAE1	1.61869	-0.0377928	-0.84714	-0.809347	0.0755856	0.0209
PPP1R7	1.28586	-0.40742	-1.05035	-0.642932	0.814841	0.0214
ARHGEF10L	1.54865	-0.160325	-0.934651	-0.774326	0.32065	0.0218
CYP2A6	1.64714	0.0521688	-0.771401	-0.823569	-0.104338	0.0219
POM121L2	1.73777	-0.280254	-0.665422	-0.665422	-0.126671	0.0219
SNX8	1.55202	-0.416686	-0.784225	-0.784225	0.433115	0.0222
AGMO	1.67322	0.112763	-0.737494	-0.741093	-0.307399	0.0224
RPA4	1.73674	-0.308543	-0.662536	-0.662536	-0.103124	0.0224
BCL2L11	1.6047	-0.0682185	-0.87057	-0.802351	0.136437	0.0225
CCDC68	1.41328	-0.426326	-0.857722	-0.798389	0.669156	0.0225
ODAPH	1.53296	-0.601763	-0.718419	-0.718419	0.505646	0.0226
SNTA1	1.7091	0.0105433	-0.697816	-0.697816	-0.324009	0.0228
SRRM5	1.28705	-0.429472	-1.02117	-0.660797	0.824394	0.0229
PTGDR	1.54022	-0.211678	-0.900621	-0.797162	0.369246	0.023
LRP11	1.65891	0.13354	-0.697877	-0.815715	-0.278858	0.0233
YTHDC2	1.63038	-0.00763042	-0.822821	-0.81519	0.0152608	0.0233
CCR9	1.57976	-0.595403	-0.699349	-0.699349	0.414343	0.0234
SCGB3A1	1.65752	0.125537	-0.704289	-0.82131	-0.257461	0.0234
CYB5RL	1.7215	-0.0369014	-0.683411	-0.683411	-0.317776	0.0235
MND1	1.73802	-0.268933	-0.666503	-0.666503	-0.136079	0.0236
RAB43	1.64293	0.0339173	-0.787547	-0.821464	-0.0678345	0.0238
NRROS	1.55103	-0.215366	-0.871727	-0.815234	0.351296	0.024
ZNF675	1.66693	0.187326	-0.660379	-0.733803	-0.460079	0.024
PPP5D1	1.374	-0.651384	-0.743161	-0.743161	0.763704	0.0241
SUCLA2	1.48632	-0.281431	-0.928415	-0.775216	0.498747	0.0241
CCKAR	1.54259	-0.278489	-0.831693	-0.831693	0.399281	0.0242
TCEAL3	1.65293	0.188724	-0.637739	-0.826463	-0.377448	0.0242
DDHD1	1.63609	0.00962394	-0.808421	-0.818045	-0.0192479	0.0243
TLCD5	1.66074	0.16136	-0.673199	-0.801059	-0.347847	0.0243
ANAPC7	1.6564	0.155166	-0.673482	-0.82505	-0.313031	0.0244
OR5T2	1.65354	-0.240172	-0.771745	-0.771745	0.13012	0.0245
SNAP29	1.64837	0.216436	-0.607751	-0.824187	-0.432871	0.0248
CHRNA7	1.30418	-0.648412	-0.756383	-0.756383	0.856996	0.0254
KRT6A	1.46163	-0.670623	-0.711876	-0.711876	0.632745	0.0254
ENHO	1.58446	-0.356404	-0.787891	-0.787891	0.347724	0.0255
RARG	1.68908	-0.0216515	-0.747198	-0.747198	-0.17303	0.0256
INPP1	1.73232	-0.377883	-0.653456	-0.653456	-0.047525	0.0258
PXMP2	1.60398	-0.117844	-0.831326	-0.831326	0.176519	0.0258
SFTPC	1.43851	-0.702819	-0.702819	-0.702819	0.669946	0.0261
TTC1	1.65232	0.193251	-0.632908	-0.826159	-0.386502	0.0262
SPDYE16	1.46711	-0.256571	-0.990125	-0.733554	0.513142	0.0263
LY6G5B	1.19983	-0.59185	-0.87537	-0.705381	0.97277	0.0264
POLD2	1.66017	0.158788	-0.67485	-0.805202	-0.338905	0.0264
DDX59	1.62286	-0.258388	-0.791221	-0.791221	0.217976	0.0265
GPR135	1.62872	-0.0567787	-0.818477	-0.818477	0.065009	0.0265
ARHGAP35	1.65465	0.103097	-0.72423	-0.827327	-0.206193	0.0266
CAMK2G	1.4158	-0.305653	-1.01355	-0.707898	0.611307	0.0266
CBR4	1.66618	0.0728261	-0.766977	-0.766977	-0.205048	0.0266
NOP58	1.53971	-0.172442	-0.942298	-0.769856	0.344883	0.0266
SOX17	1.73077	-0.397707	-0.650072	-0.650072	-0.0329178	0.0266
TTC5	1.71073	0.0204396	-0.688107	-0.688107	-0.354957	0.0267
PNPLA4	1.68597	-0.0187172	-0.75178	-0.75178	-0.163697	0.0268
METTL26	1.44962	-0.274051	-0.998862	-0.724811	0.548103	0.027
ADRA2A	1.49149	-0.230646	-0.97639	-0.745745	0.461291	0.0272
MRM2	1.65674	-0.0920341	-0.789478	-0.789478	0.0142545	0.0272
MS4A4A	1.72964	-0.386353	-0.65497	-0.65497	-0.0333442	0.0277
CYP2D7	1.73672	-0.321968	-0.659976	-0.659976	-0.0948057	0.0278
OR2A7	1.73658	-0.189546	-0.674099	-0.674099	-0.198837	0.028
C2orf92	1.67756	0.162347	-0.685217	-0.685217	-0.46947	0.0281
FBXO39	1.69319	-0.124915	-0.745491	-0.745491	-0.077298	0.0282
TANK	1.61078	-0.0555956	-0.860984	-0.805388	0.111191	0.0283
LPAR2	1.27356	-0.488324	-0.955557	-0.693297	0.863616	0.0284
ZNF559	1.72589	-0.162117	-0.694415	-0.694415	-0.174942	0.0286
PAPOLA	1.25234	-0.42993	-1.0561	-0.626171	0.85986	0.0287
ZNF251	1.67438	0.138461	-0.714392	-0.727566	-0.370886	0.0287
CCDC85A	1.73588	-0.193757	-0.675519	-0.675519	-0.191087	0.0291
DUSP28	1.72284	-0.047729	-0.683679	-0.683679	-0.307752	0.0291
BABAM2	1.64593	0.0465787	-0.776388	-0.822967	-0.0931574	0.0293
ATMIN	1.65573	0.119532	-0.708335	-0.827867	-0.239065	0.0294
POLR3G	1.73616	-0.329162	-0.6594	-0.6594	-0.0881999	0.0294
TRIM14	1.70044	0.072086	-0.687469	-0.687469	-0.397589	0.0294
ANKRD18A	1.6459	0.0464212	-0.776528	-0.822949	-0.0928423	0.0297
FCF1	1.14581	-0.494062	-1.06697	-0.572904	0.988125	0.0297
MEGF11	1.7308	-0.397511	-0.650079	-0.650079	-0.0331346	0.0298
ZNF682	1.6731	0.178026	-0.679747	-0.68798	-0.483398	0.03
ZBTB25	1.73021	-0.127839	-0.683669	-0.683669	-0.235029	0.0301
HINFP	1.67209	0.0818108	-0.753969	-0.753969	-0.24596	0.0302
OR51E2	1.61185	-0.0532713	-0.859198	-0.805927	0.106543	0.0302
PRKX	1.73765	-0.303592	-0.661908	-0.661908	-0.110243	0.0302
TBL1X	1.67343	0.174213	-0.682996	-0.693245	-0.4714	0.0304
SLFN13	1.43739	-0.668288	-0.720071	-0.720071	0.671041	0.0305
MFSD13A	1.36476	-0.683637	-0.729606	-0.729606	0.778091	0.0308
BAP1	1.73116	-0.122029	-0.680776	-0.680776	-0.247576	0.0309
SMIM13	1.48024	-0.242851	-0.982971	-0.74012	0.485702	0.0309
TAF12	1.65498	0.168706	-0.658784	-0.82749	-0.337411	0.0309
PCGF1	1.58159	-0.11044	-0.901236	-0.790796	0.22088	0.031
GPC6	1.73753	-0.199534	-0.672197	-0.672197	-0.193601	0.0311
SARNP	1.52052	-0.196911	-0.957169	-0.760258	0.393822	0.0312
PPEF1	1.38291	-0.711952	-0.711952	-0.711952	0.752943	0.0316
TRANK1	1.65604	0.147609	-0.680412	-0.828021	-0.295218	0.0319
C10orf105	1.7334	-0.362919	-0.655793	-0.655793	-0.0588989	0.0322
CT45A1	1.71878	-0.207923	-0.70431	-0.70431	-0.102239	0.0323
CTNS	1.65432	0.099414	-0.727746	-0.82716	-0.198828	0.0323
C6orf47	1.64944	0.210939	-0.613779	-0.824718	-0.421878	0.0325
CDH19	1.44786	-0.634315	-0.733193	-0.733193	0.652839	0.0329
FBXL8	1.6282	-0.0137119	-0.827811	-0.814099	0.0274237	0.0329
ORC5	1.73721	-0.257841	-0.669235	-0.669235	-0.140904	0.0333
ANKRD23	1.67879	-0.263055	-0.744054	-0.744054	0.0723749	0.0334
CLSTN1	1.65609	0.145293	-0.682753	-0.828046	-0.290586	0.0335
NRXN2	1.65417	0.177836	-0.649249	-0.827085	-0.355671	0.0335
TNNC1	1.60446	-0.0687135	-0.870942	-0.802228	0.137427	0.0335
PAIP2B	1.5345	-0.433279	-0.786071	-0.786071	0.470923	0.0338
HOOK1	1.64622	-0.231323	-0.77962	-0.77962	0.144343	0.0342
CLEC17A	1.64718	0.0523829	-0.771209	-0.823592	-0.104766	0.0346
NUDCD2	1.58597	-0.118407	-0.88274	-0.802534	0.217713	0.0346
MAP3K5	1.56884	-0.130885	-0.915304	-0.784419	0.26177	0.0347
LIMD1	1.53772	-0.17507	-0.943932	-0.768862	0.35014	0.0348
NDUFS1	1.67385	0.100537	-0.743474	-0.743474	-0.287437	0.035
CRACR2A	1.29256	-0.722265	-0.722265	-0.722265	0.874238	0.0352
TRMT13	1.72557	-0.439195	-0.644021	-0.644021	0.00167067	0.0353
GOLGA6L9	1.63378	-0.0882027	-0.81148	-0.81148	0.0773838	0.0356
MTERF4	1.10627	-0.579175	-0.979588	-0.604042	1.05653	0.0357
ATXN1	1.37393	-0.341419	-1.02838	-0.686964	0.682838	0.036
MYO1F	1.70279	0.0572232	-0.690504	-0.690504	-0.379004	0.0363
TRAPPC8	1.65108	0.0703547	-0.755497	-0.823341	-0.142592	0.0363
OTOP1	1.70729	-0.340462	-0.69593	-0.69593	0.0250357	0.0364
IFRD1	1.56124	-0.142347	-0.922965	-0.780618	0.284694	0.0366
SLC30A2	1.33761	-0.369977	-1.03878	-0.668807	0.739953	0.0366
MED12	1.5934	-0.0898498	-0.886551	-0.796701	0.1797	0.0368
HEATR3	1.72248	-0.334383	-0.678329	-0.678329	-0.0314398	0.0371
OR7E24	1.40806	-0.312517	-1.01655	-0.704031	0.625034	0.0372
UBE2Q2L	1.73384	-0.150124	-0.67802	-0.67802	-0.227678	0.0372
ELOA3D	1.56681	-0.133998	-0.917401	-0.783403	0.267996	0.0377
IVD	1.59964	-0.0781691	-0.877991	-0.799822	0.156338	0.0378
OR5H15	1.44627	-0.460416	-0.806871	-0.806871	0.627892	0.0379
OR6X1	1.5281	-0.595864	-0.72309	-0.72309	0.513944	0.0381
RBM23	1.57904	-0.114662	-0.904183	-0.789521	0.229324	0.0381
CCER1	1.60222	-0.224349	-0.812775	-0.812775	0.247677	0.0384
DDI1	1.69065	0.0935833	-0.70413	-0.70413	-0.375971	0.0386
DPPA4	1.24747	-0.613045	-0.783575	-0.774802	0.923954	0.0386
TDP2	1.36157	-0.351374	-1.03216	-0.680784	0.702747	0.0391
NRXN3	1.69861	0.077305	-0.689833	-0.689833	-0.396248	0.0393
SUGP1	1.52671	-0.2708	-0.860261	-0.821322	0.42567	0.0395
DPY19L2	1.65175	0.0577087	-0.770187	-0.811745	-0.12753	0.0397
TLR7	1.73028	-0.221017	-0.684745	-0.684745	-0.139772	0.0397
SLC22A18	1.32542	-0.557821	-0.793715	-0.793715	0.819828	0.0401
COLGALT2	1.72112	-0.468127	-0.639506	-0.639506	0.0260223	0.0402
EGF	1.72112	-0.468127	-0.639506	-0.639506	0.0260223	0.0402
SOX11	1.72112	-0.468127	-0.639506	-0.639506	0.0260223	0.0402
PTPRQ	1.48893	-0.316492	-0.879131	-0.805074	0.511766	0.0406
CD300LB	1.34159	-0.707936	-0.721957	-0.721957	0.810261	0.0407
EPN2	1.65071	0.203757	-0.621595	-0.825353	-0.407514	0.041
KRT37	1.5902	-0.233265	-0.818168	-0.818168	0.279405	0.0412
NUP98	1.44986	-0.273821	-0.99875	-0.724929	0.547643	0.0413
C1orf94	1.72379	-0.451384	-0.642127	-0.642127	0.0118459	0.0414
CELSR2	1.72379	-0.451384	-0.642127	-0.642127	0.0118459	0.0414
ZNF274	1.64732	0.0530612	-0.770601	-0.823662	-0.106122	0.0415
ODF3B	1.71898	-0.479193	-0.638029	-0.638029	0.0362697	0.0416
BIRC8	1.73568	-0.34285	-0.657158	-0.657158	-0.0785106	0.0417
NSDHL	1.31165	-0.389204	-1.04503	-0.655823	0.778408	0.0417
ABCA12	1.70529	0.0530149	-0.68494	-0.68494	-0.388428	0.0423
UAP1L1	1.47551	-0.258436	-0.974038	-0.745137	0.502104	0.0424
GP1BB	1.67206	0.181282	-0.675235	-0.692613	-0.485493	0.0426
MRRF	1.58986	-0.0962111	-0.891143	-0.794932	0.192422	0.0428
SIK2	1.62313	-0.0269838	-0.83855	-0.811566	0.0539677	0.0428
GTDC1	1.40442	-0.38944	-0.925077	-0.757736	0.667831	0.0434
C1QTNF3	1.69885	-0.029165	-0.731566	-0.731566	-0.206557	0.0435
RIN2	1.65552	0.115365	-0.712397	-0.827762	-0.230729	0.0437
DGKG	1.66368	0.00606416	-0.781225	-0.781225	-0.107292	0.0438
MAP3K3	1.65529	0.164342	-0.663303	-0.827646	-0.328685	0.044
ADAT3	1.7086	0.0281691	-0.690295	-0.690295	-0.356183	0.0445
TMEM132D	1.69516	0.070704	-0.705534	-0.705534	-0.354795	0.0445
TM4SF19	1.62428	-0.0831135	-0.820067	-0.820067	0.0989712	0.0447
FAM207A	1.10847	-0.514277	-1.06851	-0.554235	1.02855	0.0448
TMEM114	1.54799	-0.63426	-0.696823	-0.696823	0.479916	0.0451
TUBA3E	1.7141	-0.123051	-0.714243	-0.714243	-0.162565	0.0452
CCNA1	1.71388	-0.507736	-0.632946	-0.632946	0.0597465	0.0456
AIM2	1.72678	-0.430779	-0.64523	-0.64523	-0.00553674	0.0458
CCL13	1.69625	-0.0852244	-0.741269	-0.741269	-0.128489	0.0461
IKZF2	1.63352	-0.108067	-0.809667	-0.809667	0.0938804	0.0462
UBXN4	1.65033	0.0691223	-0.756045	-0.825167	-0.138245	0.0467
LBP	1.709	-0.0795626	-0.720149	-0.720149	-0.189135	0.0469
C7orf33	1.35949	-0.464728	-0.882007	-0.767232	0.754479	0.0471
NLRC5	1.49921	-0.22201	-0.971613	-0.749603	0.44402	0.0472
CHAC1	1.57717	-0.117716	-0.906301	-0.788585	0.235432	0.0474
SPATA6L	1.65473	0.103951	-0.723411	-0.827363	-0.207903	0.0475
HSF5	1.10271	-0.51749	-1.06841	-0.5515	1.03469	0.0479
LRRC25	1.49022	-0.428835	-0.804687	-0.804687	0.547985	0.0483
TIAM1	1.65295	0.00457132	-0.794699	-0.794699	-0.0681244	0.0484
RFFL	1.65217	0.194328	-0.631755	-0.826083	-0.388656	0.0486
SLC17A7	1.24031	-0.694129	-0.741879	-0.741879	0.93758	0.0489
PTPN7	1.60761	-0.0622737	-0.866079	-0.803806	0.124547	0.0492
OVGP1	1.66271	0.0443796	-0.778012	-0.778012	-0.151065	0.0495
CCDC9	1.27963	-0.411706	-1.05152	-0.639813	0.823412	0.0499
ATL3	0.527222	0.877118	0.567835	-0.400627	-1.57155	5.96e-06
SAMHD1	1.12151	0.706775	0.134526	-0.595232	-1.36758	0.00012
SLC25A3	0.369131	0.875146	0.654872	-0.291692	-1.60746	0.000146
ARHGDIA	0.194815	0.827063	0.729655	-0.0974077	-1.65413	0.000148
SLC35F6	1.01366	0.763883	0.226979	-0.59705	-1.40747	0.000213
HDAC7	1.08818	0.706193	0.1621	-0.544092	-1.41239	0.000322
NOTCH3	0.92757	0.753718	0.289933	-0.463785	-1.50744	0.000322
FAM120A	0.636094	0.835673	0.495354	-0.384862	-1.58226	0.000375
CRTAP	0.666972	0.802938	0.469452	-0.333486	-1.60588	0.000423
SNRPG	1.09762	0.702895	0.154087	-0.548808	-1.40579	0.000494
MLEC	0.905405	0.776686	0.309365	-0.496557	-1.4949	0.000508
TNIP1	0.71208	0.796513	0.440473	-0.35604	-1.59303	0.000514
GOLT1B	1.01096	0.770017	0.229484	-0.610643	-1.39982	0.000594
TNS2	0.923161	0.754815	0.293235	-0.46158	-1.50963	0.000606
C16orf72	0.147182	0.907033	0.774661	-0.249933	-1.57894	0.000726
H2AC20	0.391969	0.883873	0.644659	-0.325671	-1.59483	0.000824
DYRK1A	0.895716	0.811805	0.32046	-0.578321	-1.44966	0.000903
AUP1	-0.118061	0.851067	0.878905	-0.034547	-1.57736	0.000925
ARHGEF10	1.07564	0.751375	0.17531	-0.652558	-1.34977	0.00107
PSIP1	0.0416126	0.897378	0.821848	-0.18498	-1.57586	0.0011
SDHA	0.785046	0.784359	0.391836	-0.392523	-1.56872	0.00111
AP2S1	0.0888333	0.822724	0.778307	-0.0444167	-1.64545	0.00129
PLS3	1.09893	0.702431	0.152966	-0.549465	-1.40486	0.00133
SMIM10	1.02347	0.727215	0.215482	-0.511734	-1.45443	0.0016
CLNS1A	0.907397	0.776417	0.307913	-0.498114	-1.49361	0.00165
HEYL	0.340433	0.89523	0.674595	-0.321471	-1.58879	0.00166
RPS27A	0.494371	0.820469	0.573283	-0.247186	-1.64094	0.00183
SF3B6	0.566642	0.865854	0.542705	-0.402803	-1.5724	0.00189
FAM160B1	0.739864	0.845603	0.432015	-0.500899	-1.51658	0.00193
HNRNPU	0.609218	0.810016	0.505407	-0.304609	-1.62003	0.00195
DICER1	-0.0342576	0.870857	0.848637	-0.100918	-1.58432	0.00199
DAD1	0.360499	0.863706	0.656643	-0.26069	-1.62016	0.00206
GPS2	0.898022	0.760879	0.311868	-0.449011	-1.52176	0.00217
HERPUD2	0.157172	0.825909	0.747323	-0.0785861	-1.65182	0.0022
TRAK1	0.679509	0.817842	0.465228	-0.378333	-1.58424	0.00231
CDK16	0.672972	0.80213	0.465644	-0.336486	-1.60426	0.00237
PKDCC	0.752973	0.840989	0.422768	-0.501691	-1.51504	0.00245
PSMD2	0.744138	0.791447	0.419379	-0.372069	-1.58289	0.00245
TMED4	0.81927	0.777869	0.368234	-0.409635	-1.55574	0.00265
BMPR2	0.667642	0.802849	0.469028	-0.333821	-1.6057	0.00273
PLSCR3	0.313301	0.904119	0.69073	-0.326866	-1.58128	0.00275
HMGB1	1.08358	0.70778	0.165989	-0.541791	-1.41556	0.00301
MRPL23	1.06412	0.714331	0.182272	-0.532059	-1.42866	0.00305
RIPOR1	0.781647	0.784975	0.394151	-0.390824	-1.56995	0.00305
LUC7L2	0.903954	0.808765	0.314156	-0.579871	-1.447	0.0031
GPNMB	1.12142	0.718023	0.135117	-0.627301	-1.34726	0.00326
SIAE	0.464923	0.901113	0.607823	-0.414946	-1.55891	0.00332
RNPS1	0.684166	0.800584	0.458501	-0.342083	-1.60117	0.00342
RCN3	0.259037	0.930448	0.724069	-0.360101	-1.55345	0.00349
CLIC1	0.642587	0.806081	0.484788	-0.321293	-1.61216	0.00353
SKI	0.589074	0.812191	0.517654	-0.294537	-1.62438	0.00377
TP53INP2	0.576383	0.89154	0.541211	-0.474605	-1.53453	0.0039
MTSS2	0.784093	0.784532	0.392485	-0.392047	-1.56906	0.00394
SELENON	0.416961	0.824943	0.616462	-0.208481	-1.64989	0.00396
OSMR	0.884426	0.764025	0.321812	-0.442213	-1.52805	0.00407
DCTN2	-0.0948847	0.848403	0.868205	-0.0354791	-1.58624	0.00408
ADGRA2	1.05156	0.718424	0.192643	-0.525781	-1.43685	0.00418
MYL12A	0.319947	0.827778	0.667804	-0.159973	-1.65556	0.00424
VKORC1	0.243222	0.827912	0.706301	-0.121611	-1.65582	0.0043
PTOV1	1.11693	0.695942	0.137475	-0.558467	-1.39188	0.00439
COX6B1	-0.0851137	0.870221	0.87061	-0.083947	-1.57177	0.00443
CREBBP	0.977685	0.740517	0.251674	-0.488843	-1.48103	0.00443
ANP32B	1.08041	0.738531	0.171023	-0.622114	-1.36785	0.00461
MCM5	0.973675	0.741624	0.254786	-0.486838	-1.48325	0.00542
C14orf119	0.733073	0.822202	0.432641	-0.43561	-1.55231	0.00549
NDST1	0.643879	0.80592	0.483981	-0.321939	-1.61184	0.00559
DBNDD2	1.08864	0.706034	0.161712	-0.544322	-1.41207	0.00575
LAMA4	0.158378	0.838813	0.750743	-0.105833	-1.6421	0.00584
NDUFS5	0.712892	0.79639	0.439944	-0.356446	-1.59278	0.00588
DGKD	1.09592	0.706098	0.155821	-0.554915	-1.40292	0.00612
RAC1	0.181036	0.82669	0.736172	-0.0905178	-1.65338	0.00621
ARHGEF17	1.02219	0.770968	0.220441	-0.629395	-1.3842	0.00626
MICOS10	0.499741	0.820083	0.570212	-0.249871	-1.64017	0.00633
NDUFA11	-0.0506951	0.832696	0.844128	-0.0164001	-1.60973	0.00656
TAF9	0.283631	0.917054	0.708805	-0.341114	-1.56838	0.00673
THY1	0.208491	0.841503	0.727403	-0.133809	-1.64359	0.00682
SPTBN1	0.795076	0.782511	0.384973	-0.397538	-1.56502	0.00688
VAMP5	0.975547	0.741108	0.253334	-0.487774	-1.48222	0.00692
PTGES3	0.671266	0.802361	0.466728	-0.335633	-1.60472	0.00699
TAX1BP1	-0.0457916	0.853746	0.848606	-0.0612104	-1.59535	0.007
BTG1	1.06357	0.714511	0.182725	-0.531786	-1.42902	0.00705
BLOC1S1	0.378653	0.847651	0.642948	-0.235456	-1.6338	0.00707
APOOL	0.738807	0.792319	0.422916	-0.369403	-1.58464	0.00721
BMP8A	0.741319	0.821632	0.427264	-0.441785	-1.54843	0.00738
PPP1R12C	0.837213	0.774255	0.355649	-0.418606	-1.54851	0.00738
CALHM3	0.15006	0.92537	0.777404	-0.293838	-1.559	0.00745
WTIP	1.05808	0.737964	0.189498	-0.587321	-1.39822	0.00749
SRP9	1.02101	0.727961	0.217456	-0.510505	-1.45592	0.00751
SDCCAG8	0.772668	0.786579	0.400245	-0.386334	-1.57316	0.00754
DNAJC8	1.12343	0.693541	0.131825	-0.561716	-1.38708	0.00761
PARK7	0.820422	0.777641	0.36743	-0.410211	-1.55528	0.00762
SNX1	0.436618	0.855265	0.613856	-0.287607	-1.61813	0.00766
FAT1	0.741642	0.844845	0.430745	-0.500656	-1.51658	0.00767
HCFC1R1	1.08345	0.707824	0.166097	-0.541727	-1.41565	0.0078
AGPAT1	0.928712	0.753432	0.289076	-0.464356	-1.50686	0.00782
ISCU	1.0281	0.725799	0.211748	-0.514051	-1.4516	0.00786
TOP2B	0.856344	0.770238	0.342066	-0.428172	-1.54048	0.00787
CGGBP1	0.337282	0.827492	0.658851	-0.168641	-1.65498	0.00813
FOXO3	1.12248	0.709336	0.133851	-0.60398	-1.36168	0.00814
RTF2	1.11161	0.697886	0.142083	-0.555803	-1.39577	0.00827
RPL27A	0.144374	0.825419	0.753232	-0.0721869	-1.65084	0.00857
EEF1G	0.072538	0.821758	0.785489	-0.036269	-1.64352	0.00892
TRIM8	-0.0297239	0.84739	0.839595	-0.0531089	-1.60415	0.00901
RPL24	0.11517	0.824117	0.766532	-0.0575851	-1.64823	0.00919
COL18A1	1.08386	0.707684	0.165753	-0.541931	-1.41537	0.0092
KDSR	0.905096	0.759205	0.306657	-0.452548	-1.51841	0.00948
GNL1	0.148456	0.894203	0.770918	-0.221398	-1.59218	0.00958
RUFY3	0.550419	0.8644	0.551915	-0.387036	-1.5797	0.00962
MORN1	-0.0656092	0.882401	0.865659	-0.115836	-1.56661	0.00964
COL5A2	0.68733	0.811179	0.458988	-0.369243	-1.58826	0.00971
RACK1	-0.0113301	0.815533	0.821198	0.00566506	-1.63107	0.00974
THBS2	0.382257	0.876492	0.648202	-0.302614	-1.60434	0.00974
RPL17	1.00206	0.733588	0.232557	-0.501031	-1.46718	0.00979
DAZAP2	0.197353	0.827125	0.728448	-0.0986765	-1.65425	0.01
MRFAP1	0.10546	0.823628	0.770898	-0.05273	-1.64726	0.0101
SCAMP2	0.917191	0.756285	0.297689	-0.458596	-1.51257	0.0101
LZTS2	0.434226	0.878383	0.620486	-0.339467	-1.59363	0.0102
SNHG32	0.994401	0.735803	0.238602	-0.4972	-1.47161	0.0102
BAG2	1.00891	0.731581	0.227128	-0.504453	-1.46316	0.0103
FAM111A	0.649123	0.843119	0.488933	-0.413436	-1.56774	0.0104
RPL21	0.477888	0.82159	0.582646	-0.238944	-1.64318	0.0104
LRRFIP1	0.982151	0.739273	0.248198	-0.491075	-1.47855	0.0106
ZBTB5	1.02966	0.761016	0.213974	-0.611464	-1.39319	0.0106
RAB21	0.967373	0.743346	0.259659	-0.483687	-1.48669	0.0109
GABARAP	0.723716	0.794723	0.432865	-0.361858	-1.58945	0.011
SRM	0.627919	0.807862	0.493903	-0.313959	-1.61572	0.011
ZDHHC1	0.898801	0.799898	0.317095	-0.549607	-1.46619	0.0111
CAV1	1.07275	0.711459	0.175086	-0.536373	-1.42292	0.0112
THUMPD1	1.12078	0.694526	0.134138	-0.560388	-1.38905	0.0112
USP48	1.067	0.724161	0.181093	-0.562205	-1.41005	0.0113
VSIR	0.928845	0.753399	0.288976	-0.464423	-1.5068	0.0113
STMP1	0.723106	0.794818	0.433265	-0.361553	-1.58964	0.0115
MAT2A	0.0319229	0.819005	0.803044	-0.0159615	-1.63801	0.0116
NCK2	0.946545	0.752123	0.276151	-0.481373	-1.49345	0.0119
LOX	0.89892	0.817199	0.31848	-0.597238	-1.43736	0.0121
PTMS	0.780883	0.785113	0.394671	-0.390442	-1.57023	0.0122
DYNLRB1	0.120144	0.824357	0.764285	-0.0600718	-1.64871	0.0123
PTK7	0.430434	0.824308	0.609091	-0.215217	-1.64862	0.0123
PRKAR1A	0.893348	0.761971	0.315297	-0.446674	-1.52394	0.0124
PCNA	0.120684	0.858372	0.774408	-0.131209	-1.62225	0.0126
SH3BGRL	0.776332	0.822138	0.404578	-0.476351	-1.5267	0.0126
BRAP	-0.0489686	0.885995	0.859391	-0.128783	-1.56763	0.0127
SPTAN1	0.793805	0.782747	0.385845	-0.396902	-1.56549	0.0128
MMP28	0.626428	0.884199	0.509563	-0.497482	-1.52271	0.0129
BAZ1B	0.583206	0.812797	0.521194	-0.291603	-1.62559	0.0131
EP300	0.810596	0.779563	0.374265	-0.405298	-1.55913	0.0131
CARNMT1	0.758145	0.809166	0.414155	-0.42689	-1.55458	0.0132
DPP7	0.824078	0.791227	0.367647	-0.446662	-1.53629	0.0132
SNRPD3	0.00853162	0.866914	0.828459	-0.106835	-1.59707	0.014
TRAPPC3	0.622182	0.834398	0.503426	-0.370733	-1.58927	0.0141
NREP	0.500252	0.908812	0.588803	-0.459775	-1.53809	0.0142
MDH2	0.991009	0.736772	0.241268	-0.495505	-1.47354	0.0147
RPL13A	0.540784	0.816807	0.546416	-0.270392	-1.63361	0.0148
ELMSAN1	0.518714	0.818642	0.559284	-0.259357	-1.63728	0.0149
NDUFAF2	0.0374965	0.828175	0.803517	-0.0364772	-1.63271	0.0149
KLHL12	0.734127	0.809505	0.429527	-0.405807	-1.56735	0.015
NDUFA10	0.306665	0.855869	0.682499	-0.213444	-1.63159	0.015
SNX5	0.400102	0.825654	0.625603	-0.200051	-1.65131	0.015
OLFML2B	0.916683	0.756409	0.298068	-0.458341	-1.51282	0.0151
TACC1	1.13078	0.690788	0.125396	-0.565392	-1.38158	0.0152
SEC23A	0.744715	0.791352	0.418995	-0.372358	-1.5827	0.0154
MYH9	0.605622	0.810415	0.507605	-0.302811	-1.62083	0.0161
SEPTIN8	1.06128	0.715264	0.184623	-0.530641	-1.43053	0.0161
AEBP2	1.06067	0.715464	0.185129	-0.530336	-1.43093	0.0162
RBBP4	0.390653	0.826011	0.630685	-0.195327	-1.65202	0.0162
COL5A3	0.601007	0.893162	0.526435	-0.499175	-1.52143	0.0164
DHDDS	0.0153848	0.922361	0.839958	-0.231824	-1.54588	0.0168
ANXA6	1.0429	0.721188	0.19974	-0.521448	-1.44238	0.0173
CDC123	0.888719	0.816368	0.325947	-0.582545	-1.44849	0.0173
METTL1	1.06582	0.742966	0.183434	-0.612774	-1.37945	0.0173
OXR1	-0.0707713	0.816028	0.847332	0.0231401	-1.61573	0.0173
RPL35A	0.621812	0.80858	0.497674	-0.310906	-1.61716	0.0173
FAU	-0.0517429	0.811786	0.837658	0.0258714	-1.62357	0.0174
GNG11	0.365382	0.833117	0.645928	-0.196186	-1.64824	0.0174
GDI1	0.410302	0.825235	0.620084	-0.205151	-1.65047	0.0175
MAP4	0.70246	0.797951	0.446721	-0.35123	-1.5959	0.0175
PTMA	0.972893	0.741839	0.255392	-0.486447	-1.48368	0.0175
RGL1	0.62939	0.905943	0.510035	-0.558336	-1.48703	0.0177
AK3	0.839778	0.790492	0.356978	-0.460763	-1.52649	0.0179
SEC11A	0.458546	0.822789	0.593516	-0.229273	-1.64558	0.0179
TMEM88B	1.02534	0.755549	0.21712	-0.589944	-1.40807	0.0181
PAF1	0.962052	0.744782	0.263756	-0.481026	-1.48956	0.0182
POLR2J	0.143362	0.862732	0.764925	-0.150058	-1.62096	0.0183
FAM114A1	0.806773	0.780299	0.376912	-0.403387	-1.5606	0.0185
TMC8	1.07	0.746458	0.18006	-0.629189	-1.36733	0.0189
FGFR1	0.367891	0.826755	0.642809	-0.183945	-1.65351	0.0192
UBE2B	0.866701	0.767991	0.334641	-0.43335	-1.53598	0.0192
NAP1L1	0.988711	0.737425	0.24307	-0.494356	-1.47485	0.0195
PITPNB	0.711418	0.796613	0.440904	-0.355709	-1.59323	0.0195
WFDC1	1.03094	0.735537	0.210823	-0.543201	-1.4341	0.0201
RXRB	1.02516	0.7267	0.21412	-0.512579	-1.4534	0.0204
MTMR9	0.104932	0.915015	0.796712	-0.249976	-1.56668	0.021
RPRD2	0.590535	0.812039	0.516771	-0.295268	-1.62408	0.0212
TRAPPC5	0.0679033	0.861036	0.799754	-0.115945	-1.61275	0.0214
MAP4K4	0.355183	0.827097	0.649506	-0.177591	-1.65419	0.0218
PBX2	0.464838	0.822413	0.589994	-0.232419	-1.64483	0.0218
SSNA1	0.419402	0.824832	0.615131	-0.209701	-1.64966	0.022
COL6A2	0.811928	0.779305	0.373341	-0.405964	-1.55861	0.0221
POLR2K	1.06171	0.736463	0.18643	-0.588385	-1.39622	0.0221
POMZP3	1.05329	0.717866	0.191221	-0.526645	-1.43573	0.0222
SIPA1L1	-0.14822	0.855051	0.892832	-0.0348769	-1.56479	0.0222
STAMBP	0.93937	0.755133	0.28179	-0.480659	-1.49563	0.0224
TUSC3	-0.110682	0.805448	0.860789	0.0553409	-1.6109	0.0229
ATF4	0.861307	0.769168	0.338514	-0.430654	-1.53834	0.023
NES	0.912334	0.757466	0.301299	-0.456167	-1.51493	0.023
DAPK3	0.86957	0.822904	0.340396	-0.577954	-1.45492	0.0231
EMC4	0.108055	0.823761	0.769734	-0.0540276	-1.64752	0.0232
TNIP2	0.136997	0.825115	0.756616	-0.0684983	-1.65023	0.0233
SLC15A4	1.00222	0.733543	0.232435	-0.501108	-1.46709	0.0235
VIM	0.0551998	0.820643	0.793043	-0.0275999	-1.64129	0.0236
CNIH1	0.243936	0.827919	0.705951	-0.121968	-1.65584	0.0237
RPL30	0.388524	0.826088	0.631826	-0.194262	-1.65218	0.0239
MFN2	0.776105	0.808974	0.402494	-0.443333	-1.54424	0.0242
SRSF3	0.421695	0.824727	0.613879	-0.210847	-1.64945	0.0242
ITFG2	0.985341	0.738377	0.245707	-0.492671	-1.47675	0.0244
TMSB4X	0.269163	0.828071	0.69349	-0.134582	-1.65614	0.0244
UBE2Z	1.10947	0.698662	0.143929	-0.554733	-1.39732	0.0247
MAP7D3	0.0994061	0.823308	0.773605	-0.049703	-1.64662	0.0248
GASK1B	0.491898	0.901893	0.592563	-0.43609	-1.55026	0.025
SLC25A5	1.08692	0.70663	0.163169	-0.543461	-1.41326	0.025
HIPK2	0.908852	0.758306	0.30388	-0.454426	-1.51661	0.0251
MRPS2	1.09525	0.731556	0.158163	-0.624932	-1.36004	0.0253
ZMIZ2	0.14063	0.825267	0.754952	-0.070315	-1.65053	0.0257
NDUFB10	0.786244	0.78414	0.391018	-0.393122	-1.56828	0.0258
TBCB	0.758974	0.788959	0.409472	-0.379487	-1.57792	0.0259
PTGER4	0.240769	0.891014	0.724833	-0.257773	-1.59884	0.0263
CYC1	0.268268	0.884765	0.709458	-0.257652	-1.60484	0.0266
SLFN12	0.403868	0.933322	0.647181	-0.454554	-1.52982	0.0266
COL1A2	0.967179	0.745834	0.260202	-0.489716	-1.4835	0.027
PTPRG	0.519222	0.818601	0.55899	-0.259611	-1.6372	0.027
OR1B1	0.973809	0.741587	0.254683	-0.486904	-1.48317	0.0271
EEF1D	0.705041	0.797569	0.445048	-0.35252	-1.59514	0.0272
PARVB	0.474724	0.865618	0.595282	-0.336282	-1.59934	0.0276
ADAMTS10	-0.092752	0.884619	0.878017	-0.112558	-1.55733	0.0277
UBE2W	0.835508	0.774605	0.356851	-0.417754	-1.54921	0.0277
RNF152	0.352381	0.912587	0.671799	-0.369983	-1.56678	0.0281
MARF1	0.467308	0.898773	0.606065	-0.410816	-1.56133	0.0285
FAM168A	0.290535	0.828046	0.682779	-0.145267	-1.65609	0.0289
ERBIN	0.981603	0.788329	0.253652	-0.622429	-1.40116	0.029
GDI2	0.559311	0.815135	0.535479	-0.279656	-1.63027	0.029
LASP1	0.686352	0.800276	0.4571	-0.343176	-1.60055	0.029
VAT1	0.220899	0.827609	0.71716	-0.11045	-1.65522	0.0291
KIF5B	0.0809958	0.829011	0.783938	-0.0542249	-1.63972	0.0292
SELENOH	1.03933	0.722311	0.202644	-0.519667	-1.44462	0.0294
FADS2	1.09824	0.702675	0.153556	-0.549119	-1.40535	0.0295
TUBA1C	0.0112572	0.817416	0.811787	-0.00562858	-1.63483	0.03
BCAR1	1.06497	0.714048	0.181561	-0.532487	-1.4281	0.0301
TNFRSF12A	0.545893	0.816358	0.543412	-0.272946	-1.63272	0.0301
TMEM179B	0.74808	0.81028	0.420817	-0.420307	-1.55887	0.0303
NGRN	0.134134	0.824992	0.757925	-0.0670669	-1.64998	0.0304
NUAK1	0.874803	0.819789	0.336355	-0.575497	-1.45545	0.0304
DYNC1LI2	0.463895	0.82247	0.590523	-0.231948	-1.64494	0.0305
GLT8D2	0.129468	0.941034	0.790577	-0.321903	-1.53918	0.0305
MID1IP1	1.12329	0.693593	0.131946	-0.561647	-1.38719	0.0305
PCGF2	1.06615	0.71366	0.180586	-0.533074	-1.42732	0.0306
H3C15	0.638939	0.859292	0.498083	-0.444688	-1.55163	0.0308
PRKAG1	0.534759	0.817325	0.549946	-0.267379	-1.63465	0.0309
SELENOM	0.959038	0.745589	0.26607	-0.479519	-1.49118	0.0311
CNIH4	0.115461	0.824132	0.766401	-0.0577303	-1.64826	0.0312
CTNND1	1.08183	0.710867	0.167751	-0.547512	-1.41294	0.0314
TNRC6A	0.61958	0.808839	0.499049	-0.30979	-1.61768	0.0314
NUP153	0.783909	0.801759	0.396077	-0.433136	-1.54861	0.0317
PLBD2	-0.136312	0.850106	0.886308	-0.0277051	-1.5724	0.0318
PRKACA	1.14633	0.684829	0.111666	-0.573163	-1.36966	0.0318
DARS1	0.955928	0.784562	0.273318	-0.577804	-1.436	0.032
UBE2M	1.08146	0.708508	0.16778	-0.540728	-1.41702	0.0322
C4orf3	0.385664	0.826189	0.633357	-0.192832	-1.65238	0.0324
CIB1	-0.0572087	0.876527	0.860335	-0.105786	-1.57387	0.0334
CPXM2	0.764128	0.858841	0.417351	-0.560343	-1.47998	0.0337
SIAH1	1.06885	0.712762	0.178339	-0.534424	-1.42552	0.0338
GTPBP4	0.272566	0.856929	0.700078	-0.197988	-1.63159	0.034
KHNYN	0.55408	0.837451	0.543964	-0.32638	-1.60911	0.0344
C11orf68	0.886551	0.76354	0.320264	-0.443276	-1.52708	0.0346
TAF15	1.01672	0.729254	0.220893	-0.50836	-1.45851	0.0346
R3HDM2	1.0278	0.729096	0.212438	-0.522178	-1.44715	0.0348
HEG1	-0.0852751	0.808307	0.850945	0.0426376	-1.61661	0.0349
MIER1	1.14008	0.687245	0.117204	-0.570041	-1.37449	0.0353
ZNF138	0.705064	0.797565	0.445033	-0.352532	-1.59513	0.0353
RPS9	-0.0689537	0.810042	0.844519	0.0344768	-1.62008	0.0356
ACTN4	0.721208	0.795113	0.43451	-0.360604	-1.59023	0.0357
PFKP	0.255586	0.860988	0.709701	-0.198274	-1.628	0.0364
ASH1L	0.735853	0.792797	0.424871	-0.367927	-1.58559	0.037
PDGFRB	0.779195	0.785417	0.395819	-0.389597	-1.57083	0.0372
SEPTIN2	1.06447	0.714215	0.18198	-0.532235	-1.42843	0.0372
UGCG	0.924622	0.754453	0.292142	-0.462311	-1.50891	0.0373
MLXIP	0.385477	0.864457	0.643619	-0.277037	-1.61652	0.0376
SMIM26	0.654728	0.804545	0.477181	-0.327364	-1.60909	0.0379
RAPH1	0.982853	0.76904	0.251431	-0.569974	-1.43335	0.0381
NRP1	0.361577	0.843567	0.650808	-0.2167	-1.63925	0.0383
SNU13	0.0959297	0.82312	0.775155	-0.0479649	-1.64624	0.0384
COL6A3	-0.00337771	0.838136	0.825032	-0.0426895	-1.6171	0.0385
RFTN1	0.718709	0.816976	0.440737	-0.410008	-1.56641	0.0395
CCDC91	0.144669	0.938558	0.782731	-0.32281	-1.54315	0.0397
ARPC3	0.569145	0.814198	0.529625	-0.284572	-1.6284	0.0401
RPS18	-0.0493353	0.812023	0.836691	0.0246676	-1.62405	0.0403
TRIM28	0.959942	0.745348	0.265377	-0.479971	-1.4907	0.0404
COL1A1	0.790627	0.820252	0.394805	-0.485715	-1.51997	0.0405
KLF3	0.195568	0.827081	0.729297	-0.0977842	-1.65416	0.0405
ADA2	0.694938	0.887192	0.466059	-0.568462	-1.47973	0.0408
RTL8A	0.870137	0.808665	0.338607	-0.540036	-1.47737	0.0409
WWP2	1.03704	0.736155	0.206126	-0.553045	-1.42628	0.0409
CTNNB1	1.0299	0.725246	0.210296	-0.51495	-1.45049	0.0412
SBDS	0.556776	0.815371	0.536983	-0.278388	-1.63074	0.0412
HLCS	1.13706	0.688405	0.119878	-0.568528	-1.37681	0.0416
C1QBP	0.799526	0.781676	0.381913	-0.399763	-1.56335	0.0417
THAP9	0.621936	0.906	0.51477	-0.551753	-1.49095	0.0417
HLA-F	-0.0531449	0.831425	0.844783	-0.0130693	-1.60999	0.0418
NDRG3	0.121144	0.887438	0.782215	-0.194527	-1.59627	0.0418
SDC2	0.985917	0.738215	0.245257	-0.492959	-1.47643	0.0418
BCL9L	0.164707	0.826174	0.743821	-0.0823537	-1.65235	0.0421
RPL14	0.226182	0.827695	0.714604	-0.113091	-1.65539	0.0422
SUMO4	0.162685	0.826105	0.744763	-0.0813423	-1.65221	0.0428
RPL22	0.261228	0.828045	0.69743	-0.130614	-1.65609	0.043
CAMKK2	0.671148	0.802377	0.466803	-0.335574	-1.60475	0.0432
COL3A1	0.99933	0.741444	0.235743	-0.517771	-1.45875	0.0439
GNA13	-0.095199	0.807213	0.854813	0.0475995	-1.61443	0.0439
RRAS	-0.0738702	0.809528	0.846463	0.0369351	-1.61906	0.0444
KARS1	0.992054	0.760547	0.24356	-0.558906	-1.43725	0.0446
PIP5K1C	0.901276	0.760112	0.309474	-0.450638	-1.52022	0.0446
WDR1	0.954835	0.746706	0.269288	-0.477418	-1.49341	0.0447
VCL	0.848699	0.771864	0.347515	-0.424349	-1.54373	0.0448
IFI16	0.503953	0.819774	0.567797	-0.251977	-1.63955	0.0457
RND3	0.213494	0.827475	0.720728	-0.106747	-1.65495	0.0465
GOLPH3	0.349738	0.827228	0.652359	-0.174869	-1.65446	0.0467
TPST2	0.979275	0.740075	0.250438	-0.489637	-1.48015	0.0469
MCM3	0.533187	0.817458	0.550864	-0.266594	-1.63492	0.047
ANO10	0.225144	0.827679	0.715107	-0.112572	-1.65536	0.0472
STMN3	0.908793	0.806655	0.310415	-0.579929	-1.44593	0.0472
MAN2C1	1.00743	0.780899	0.23271	-0.637138	-1.3839	0.0479
PITPNM3	0.832464	0.810799	0.365147	-0.504493	-1.50392	0.0483
SF3B1	0.821279	0.777472	0.366832	-0.41064	-1.55494	0.0485
H2AC17	0.073921	0.940474	0.816896	-0.296812	-1.53448	0.0487
RETREG3	0.0460715	0.82002	0.796984	-0.0230357	-1.64004	0.049
CAVIN1	0.651195	0.804998	0.4794	-0.325598	-1.61	0.0491
H2BC10	0.57113	0.892413	0.544501	-0.472606	-1.53544	0.0492
IFITM3	0.0120261	0.817477	0.811464	-0.00601306	-1.63495	0.0495
RPS16	-1.56532	0.136257	0.918915	0.782658	-0.272513	0.0002
SSB	-0.747844	0.732314	1.06631	0.254146	-1.30493	0.000305
SH2B3	-0.267169	0.857221	0.941874	-0.0132117	-1.51871	0.000702
HDAC1	-0.588455	0.761117	1.02639	0.207351	-1.4064	0.000772
GRIA4	-1.52674	0.11564	0.950247	0.798989	-0.338136	0.000929
GAR1	-0.174458	0.876877	0.910258	-0.0743142	-1.53836	0.000953
PPP1CA	-0.982957	0.575221	1.0667	0.491478	-1.15044	0.00109
CAPNS1	-0.482236	0.740931	0.982049	0.241118	-1.48186	0.00126
TMEM59	-1.56866	0.131161	0.91549	0.784329	-0.262322	0.00128
RNF31	-1.05294	0.588326	1.1363	0.381251	-1.05294	0.0013
SDHB	-0.580096	0.71643	1.00648	0.290048	-1.43286	0.00132
SERF2	-0.474401	0.742749	0.979949	0.237201	-1.4855	0.00133
EDF1	-0.537579	0.727488	0.996277	0.268789	-1.45498	0.00149
SLC7A6	-0.891375	0.692695	1.09197	0.306436	-1.19972	0.00149
SEC22C	-0.150273	0.810909	0.879311	0.0549328	-1.59488	0.00179
RPL28	-0.481288	0.741152	0.981796	0.240644	-1.4823	0.00183
UQCRB	-0.474075	0.742824	0.979862	0.237038	-1.48565	0.00207
LYPD6B	-1.09546	0.413077	1.09443	0.614543	-1.02659	0.00216
DDX53	-1.59054	0.0950154	0.890283	0.795268	-0.190031	0.00219
CD59	-1.39499	0.323843	1.02134	0.697495	-0.647685	0.00229
YWHAG	-0.857525	0.627064	1.05583	0.428763	-1.25413	0.00287
PKM	-0.696386	0.682776	1.03097	0.348193	-1.36555	0.00304
GPX1	-1.32146	0.382049	1.04278	0.660728	-0.764098	0.00308
ZFAND5	-1.63348	-0.0014545	0.815283	0.816738	0.00290901	0.0034
STARD3NL	-1.61444	0.0475788	0.854797	0.807218	-0.0951575	0.00342
GSTO1	-0.215805	0.872701	0.925966	-0.0560116	-1.52685	0.00346
VTI1A	-1.05866	0.475617	1.12473	0.516974	-1.05866	0.00367
ERGIC1	-1.34563	0.363845	1.03666	0.672817	-0.72769	0.00368
PGAM5	-1.05671	0.535703	1.13175	0.445965	-1.05671	0.00384
NIBAN2	-1.50774	0.212188	0.96606	0.753871	-0.424377	0.00414
CHMP2A	-0.517881	0.837145	1.02842	0.0559527	-1.40364	0.00415
ACTR1A	-0.811919	0.687608	1.0679	0.328955	-1.27254	0.00424
SELENOT	-0.217734	0.851965	0.920476	-0.0122012	-1.54251	0.00426
CUEDC2	-0.544081	0.76588	1.0131	0.197578	-1.43248	0.00497
KDM2A	-0.394454	0.833687	0.983176	0.0540117	-1.47642	0.00546
SLC10A3	-0.796107	0.649633	1.04769	0.398054	-1.29927	0.00559
ZMAT1	-0.950008	0.638555	1.08563	0.391205	-1.16538	0.0057
RPL8	-1.24663	0.433642	1.05696	0.623316	-0.867285	0.0059
RPL13	-0.176505	0.797138	0.88539	0.0882523	-1.59428	0.00601
TRAF3	-1.03146	0.57824	1.07996	0.473712	-1.10045	0.00601
SYK	-1.20113	0.191289	1.105	0.757138	-0.852303	0.00605
SNRPB	-0.40329	0.838825	0.988091	0.0445089	-1.46814	0.00611
RND1	-1.04744	0.307392	1.1322	0.655284	-1.04744	0.00618
DNAJC15	-0.778067	0.655941	1.04497	0.389033	-1.31188	0.00631
SH3BGRL3	-1.21286	0.454921	1.06135	0.606428	-0.909842	0.00645
RNASE8	-1.05306	0.501521	1.15104	0.453551	-1.05306	0.00659
TMBIM1	-0.908621	0.606925	1.06124	0.45431	-1.21385	0.00679
CDK2AP1	-0.504376	0.73568	0.987868	0.252188	-1.47136	0.007
PSMD7	-1.62739	0.0159001	0.829596	0.813696	-0.0318003	0.00732
WWTR1	-0.479264	0.741623	0.981255	0.239632	-1.48325	0.00749
HGSNAT	-0.503402	0.735914	0.987615	0.251701	-1.47183	0.00752
ARIH2	-0.534034	0.77444	1.01276	0.180929	-1.4341	0.00832
MAPT	-1.05918	0.499073	1.12281	0.496476	-1.05918	0.00853
POLDIP3	-1.18327	0.472674	1.06431	0.591633	-0.945348	0.00862
KCTD12	-1.49457	0.227227	0.974511	0.747284	-0.454454	0.00903
TANC2	-0.893333	0.679275	1.08725	0.330601	-1.2038	0.00909
SEC11C	-1.61044	0.00692808	0.849902	0.824097	-0.0704868	0.0092
LSM6	-1.2455	0.434373	1.05712	0.622751	-0.868745	0.00951
MOB4	-1.34328	0.365657	1.0373	0.671638	-0.731315	0.0103
PSMB3	-0.224313	0.806416	0.908124	0.0808101	-1.57104	0.0104
UBA52	-1.01101	0.562457	1.06796	0.505504	-1.12491	0.0105
SYT4	-1.06057	0.418393	1.10205	0.600696	-1.06057	0.0109
BAX	-1.23429	0.441551	1.05869	0.617143	-0.883102	0.0112
TK1	-1.08459	0.473883	1.0824	0.575406	-1.0471	0.0116
CD55	-1.48562	0.198031	0.981282	0.76303	-0.456727	0.012
USP11	-0.458481	0.774001	0.985964	0.177407	-1.47889	0.0122
ORAI1	-0.696803	0.705116	1.04012	0.308201	-1.35663	0.0124
MT2A	-1.60185	0.0738856	0.874811	0.800926	-0.147771	0.0126
NUTF2	-0.78061	0.655061	1.04537	0.390305	-1.31012	0.0128
UTP18	-1.15373	0.489633	1.0665	0.576867	-0.979265	0.0132
FBXL5	-0.669554	0.691	1.02578	0.334777	-1.382	0.0134
DDX43	-1.05394	0.412138	1.14007	0.555678	-1.05394	0.0135
ARPC5	-0.965994	0.582721	1.06572	0.482997	-1.16544	0.0136
JAK1	-0.441938	0.765577	0.976874	0.191952	-1.49247	0.014
RPS13	-0.593955	0.712685	1.00966	0.296978	-1.42537	0.014
RPL10A	-0.154926	0.800006	0.877469	0.0774632	-1.60001	0.0141
RPL37A	-0.371429	0.764745	0.95046	0.185714	-1.52949	0.0142
RPS14	-0.318548	0.774705	0.933979	0.159274	-1.54941	0.0146
DGCR6L	-0.612943	0.70744	1.01391	0.306472	-1.41488	0.0147
IFI27L1	-0.597821	0.762312	1.02995	0.205079	-1.39952	0.0149
UBE2S	-0.271547	0.807619	0.927387	0.0877558	-1.55121	0.0152
ZGRF1	-1.33407	0.257766	1.0549	0.732083	-0.710672	0.0152
MRTFA	-0.806285	0.646012	1.04915	0.403142	-1.29202	0.0154
HOXC9	-1.51746	-0.092205	0.926004	0.88847	-0.204807	0.0156
GPR108	-0.223257	0.872248	0.928847	-0.0534605	-1.52438	0.0157
OAZ1	-0.67045	0.69073	1.02595	0.335225	-1.38146	0.016
PFDN5	-1.01267	0.561686	1.06802	0.506335	-1.12337	0.0161
SDCBP	-0.800444	0.648096	1.04832	0.400222	-1.29619	0.0161
CSNK2B	-0.73929	0.669026	1.03867	0.369645	-1.33805	0.0163
EDEM3	-1.53412	0.179774	0.946834	0.767061	-0.359547	0.0163
GGA1	-0.876751	0.626605	1.06102	0.42648	-1.23735	0.0165
RPS21	-0.762627	0.661227	1.04254	0.381314	-1.32245	0.0171
CDC42BPB	-0.487682	0.739655	0.983496	0.243841	-1.47931	0.0175
RPLP0	-1.05308	0.542419	1.06896	0.526541	-1.08484	0.0176
ATG13	-0.530427	0.729285	0.994498	0.265213	-1.45857	0.0179
ZYX	-0.521528	0.731496	0.99226	0.260764	-1.46299	0.0183
NIN	-0.481861	0.789802	1	0.148734	-1.45667	0.0186
RUFY1	-0.316267	0.775115	0.933249	0.158134	-1.55023	0.0186
UBB	-0.214507	0.791743	0.898997	0.107254	-1.58349	0.0187
ZMPSTE24	-0.957058	0.586606	1.06514	0.478529	-1.17321	0.0187
MRPS24	-1.11089	0.512996	1.06844	0.555447	-1.02599	0.0192
PGD	-0.635362	0.701075	1.01876	0.317681	-1.40215	0.0199
MRPL51	-0.242845	0.787434	0.908857	0.121422	-1.57487	0.0201
TGOLN2	-1.05187	0.543011	1.06895	0.525937	-1.08602	0.0209
ETHE1	-1.21082	0.456168	1.06158	0.60541	-0.912336	0.021
CWF19L2	-0.930711	0.699645	1.10484	0.28487	-1.15864	0.0212
DDX24	-0.304016	0.777287	0.929295	0.152008	-1.55457	0.0214
CXorf56	-0.924367	0.642823	1.08074	0.389381	-1.18858	0.0215
EMP3	-0.525859	0.730423	0.993353	0.262929	-1.46085	0.0216
SAR1A	-0.993249	0.570591	1.06722	0.496625	-1.14118	0.022
COPS5	-1.29807	0.398902	1.04793	0.649033	-0.797803	0.0223
IQGAP1	-0.912809	0.605217	1.06162	0.456404	-1.21043	0.0223
SACS	-0.741308	0.675932	1.04215	0.357332	-1.3341	0.0232
RPL27	-0.679746	0.687909	1.02778	0.339873	-1.37582	0.0233
SMOC1	-0.838075	0.691181	1.07677	0.318688	-1.24856	0.0235
ZNFX1	-0.175242	0.868672	0.90818	-0.0567178	-1.54489	0.0235
MMD	-1.53617	0.17711	0.945194	0.768084	-0.35422	0.0244
CREB3	-0.266005	0.783729	0.916732	0.133003	-1.56746	0.0245
CSNK1D	-0.914498	0.604525	1.06177	0.457249	-1.20905	0.0245
GHITM	-1.57736	0.117414	0.906092	0.788678	-0.234827	0.0247
PTPN1	-0.868834	0.622717	1.05713	0.434417	-1.24543	0.025
ADD1	-0.442366	0.749968	0.971151	0.221183	-1.49994	0.0255
GUK1	-0.713609	0.677346	1.03415	0.356804	-1.35469	0.0262
RSPO3	-0.646173	0.72997	1.03367	0.264913	-1.38238	0.0262
TRDN	-1.05826	0.40285	1.11136	0.602304	-1.05826	0.0262
BSND	-1.03722	0.268659	1.17287	0.6329	-1.03722	0.0263
KIAA1522	-1.55993	0.1402	0.923988	0.781877	-0.286132	0.0263
ECPAS	-0.514279	0.76203	1.00135	0.203693	-1.4528	0.0268
ZNF581	-1.47071	0.252863	0.988217	0.735354	-0.505727	0.0269
PSMA6	-0.248099	0.8191	0.922006	0.0606188	-1.55363	0.0271
ANXA2	-1.0876	0.525128	1.06893	0.543801	-1.05026	0.0283
ZNF146	-1.37727	0.338684	1.02732	0.688634	-0.677369	0.0283
RPL36	-0.44752	0.748829	0.972589	0.22376	-1.49766	0.029
APEX1	-0.65365	0.695742	1.02257	0.326825	-1.39148	0.0292
ATP5F1D	-0.321429	0.774186	0.9349	0.160714	-1.54837	0.0293
FAF2	-0.791715	0.679221	1.05864	0.34654	-1.29269	0.0294
MTMR3	-0.961349	0.584746	1.06542	0.480674	-1.16949	0.0294
PSMD8	-0.724907	0.673719	1.03617	0.362454	-1.34744	0.0296
TIAL1	-0.667403	0.691647	1.02535	0.333702	-1.38329	0.0296
HENMT1	-1.57609	-0.104251	0.85809	0.875192	-0.0529453	0.0299
RPL39	-0.678812	0.688194	1.0276	0.339406	-1.37639	0.03
CDK5R1	-1.05243	0.572305	1.14236	0.390205	-1.05243	0.0308
H1-2	-0.652899	0.695963	1.02241	0.326449	-1.39193	0.0308
SRPX2	-0.635184	0.795595	1.05389	0.139711	-1.35402	0.0308
REXO4	-1.59866	0.0672502	0.87727	0.804675	-0.150534	0.0321
ROMO1	-1.483	0.2399	0.981398	0.741498	-0.479799	0.033
IFNAR2	-1.3779	0.338168	1.02712	0.688948	-0.676336	0.0332
TGFBR2	-1.60803	0.0614131	0.865426	0.804013	-0.122826	0.0335
CHRNA6	-0.758227	0.751647	1.0765	0.216337	-1.28626	0.0336
EMP1	-1.07026	0.533912	1.06904	0.535132	-1.06782	0.0338
STK40	-0.149906	0.800653	0.875606	0.0749531	-1.60131	0.034
ABCC12	-1.26112	0.320388	1.07273	0.691451	-0.823452	0.0342
CRYBG1	-1.43326	0.147866	1.01378	0.791272	-0.519664	0.0346
NAA20	-0.743742	0.667556	1.03943	0.371871	-1.33511	0.0351
ECI1	-1.39958	0.319901	1.01969	0.699792	-0.639802	0.0363
TMEM87B	-0.715208	0.780313	1.07368	0.1649	-1.30369	0.0363
SNRNP200	-0.497987	0.737212	0.986206	0.248993	-1.47442	0.0365
NUB1	-0.161294	0.801891	0.880773	0.0753517	-1.59672	0.0366
NPTN	-0.18938	0.795359	0.890049	0.09469	-1.59072	0.0374
GARS1	-1.06464	0.503197	1.09392	0.532173	-1.06464	0.0376
TINF2	-0.700974	0.681341	1.03183	0.350487	-1.36268	0.0378
WTAP	-0.18265	0.796295	0.88762	0.091325	-1.59259	0.0385
ILF2	-0.312217	0.818739	0.94708	0.0728067	-1.52641	0.0387
BET1	-0.536967	0.727642	0.996126	0.268483	-1.45528	0.0388
TRIM6	-1.2597	0.425093	1.05495	0.629852	-0.850186	0.0388
MRPL32	-0.48002	0.741447	0.981457	0.24001	-1.48289	0.0391
GPR68	-1.25907	0.414028	1.05734	0.636422	-0.848725	0.0392
TPI1	-0.256145	0.785327	0.913399	0.128072	-1.57065	0.0392
SLC44A1	-1.05221	0.50779	1.15415	0.442484	-1.05221	0.0395
TOP1MT	-1.29747	0.374111	1.05253	0.663577	-0.792756	0.0399
RIPK4	-1.48538	-0.041506	0.964466	0.87433	-0.311914	0.0401
LAMTOR1	-0.76534	0.660306	1.04298	0.38267	-1.32061	0.0403
ABHD17C	-0.664238	0.789507	1.06107	0.150442	-1.33678	0.0405
BTBD3	-0.391715	0.760687	0.956544	0.195858	-1.52137	0.0408
RPL35	-0.436414	0.751271	0.969478	0.218207	-1.50254	0.0414
ARL5A	-0.393208	0.883686	0.997811	-0.050833	-1.43745	0.0421
NOSIP	-0.753394	0.66434	1.04104	0.376697	-1.32868	0.0421
HIVEP2	-0.591025	0.713483	1.009	0.295512	-1.42697	0.0422
H1-10	-0.790131	0.722528	1.07513	0.267665	-1.27519	0.0427
ABTB1	-0.201175	0.817965	0.902698	0.0530221	-1.57251	0.0437
BLOC1S2	-1.16306	0.484355	1.06589	0.58153	-0.968711	0.0438
POLR2F	-0.364535	0.766094	0.948362	0.182268	-1.53219	0.0445
SPRYD3	-0.291432	0.845978	0.947903	0.0143446	-1.51679	0.0449
STX16	-0.450723	0.748118	0.973479	0.225361	-1.49624	0.0451
PTPRE	-0.59127	0.797629	1.04026	0.136628	-1.38325	0.0453
TAF10	-0.630723	0.702408	1.01777	0.315361	-1.40482	0.0453
CDK12	-0.8989	0.610856	1.06031	0.44945	-1.22171	0.046
ILVBL	-1.32441	0.379873	1.04208	0.662203	-0.759746	0.0463
SEC61A1	-1.32888	0.37655	1.04099	0.664439	-0.7531	0.0464
SETD3	-0.275152	0.78222	0.919796	0.137576	-1.56444	0.0465
FAM131A	-0.39098	0.874786	0.994468	-0.0319336	-1.44634	0.0466
PPP4C	-0.69873	0.682044	1.03141	0.349365	-1.36409	0.0466
RGS10	-1.54365	0.167172	0.938995	0.771823	-0.334344	0.0466
TMED10	-0.68599	0.685996	1.02899	0.342995	-1.37199	0.0469
CYBRD1	-0.389871	0.761061	0.955997	0.194936	-1.52212	0.0474
RANBP9	-0.425979	0.767241	0.971666	0.187294	-1.50022	0.0477
BCAP29	-1.25873	0.425735	1.0551	0.629366	-0.85147	0.0478
CAPZB	-0.15794	0.799614	0.878584	0.0789699	-1.59923	0.0482
RHOB	-0.889169	0.614744	1.05933	0.444584	-1.22949	0.0482
HPS4	-1.05733	0.482753	1.13179	0.500116	-1.05733	0.0483
SULF1	-0.311074	0.799194	0.939904	0.111056	-1.53908	0.0485
ARL6IP1	-0.298748	0.778207	0.927581	0.149374	-1.55641	0.0487
PPDPF	-0.386738	0.761695	0.955064	0.193369	-1.52339	0.0492
MS4A7	-0.462367	0.831559	1.00718	0.0645076	-1.44088	0.0496
CFL1	-0.732633	0.671208	1.03752	0.366316	-1.34242	0.05
WFDC6	-0.799047	-0.781767	-0.382243	0.399523	1.56353	1.15e-06
LGALS14	-1.0436	-0.720965	-0.199164	0.521801	1.44193	3.19e-05
SLC27A6	-0.784402	-0.784476	-0.392275	0.392201	1.56895	3.4e-05
KRT80	-1.05506	-0.724099	-0.184172	0.533728	1.4296	3.79e-05
NRK	-0.797217	-0.78211	-0.383502	0.398609	1.56422	7.3e-05
BARX2	-0.94239	-0.749956	-0.278761	0.471195	1.49991	8.78e-05
NT5C1B	-1.02385	-0.727099	-0.215174	0.511925	1.4542	0.000104
TMEM208	-0.954738	-0.746731	-0.269362	0.477369	1.49346	0.000141
PYGO2	-0.650425	-0.805096	-0.479883	0.325212	1.61019	0.000181
NOC4L	-1.38385	-0.563877	0.12805	0.691927	1.12775	0.00026
NASP	-1.42664	-0.533588	0.17973	0.713318	1.06718	0.0003
IFNA13	-1.4781	-0.519546	0.296654	0.777624	0.923364	0.000326
FAM71A	-1.46753	-0.500731	0.233032	0.733763	1.00146	0.00033
PAPPA2	-0.742614	-0.791698	-0.420391	0.371307	1.5834	0.00035
TUBB1	-1.24227	-0.643501	-0.0223677	0.621133	1.287	0.000459
FNDC11	-0.875448	-0.766053	-0.32833	0.437724	1.53211	0.000482
EFHC2	-1.10259	-0.701129	-0.149832	0.551297	1.40226	0.000494
NPM2	-1.05668	-0.716766	-0.188424	0.528342	1.43353	0.000505
GATA4	-1.42464	-0.535089	0.17723	0.712319	1.07018	0.000563
OLIG3	-1.49186	-0.478881	0.267049	0.745929	0.957761	0.000637
USP50	-1.17317	-0.674083	-0.0874993	0.586584	1.34817	0.000655
RASSF7	-0.939926	-0.750589	-0.280627	0.469963	1.50118	0.000717
OPN5	-0.745499	-0.791223	-0.418473	0.37275	1.58245	0.000795
MPIG6B	-1.10609	-0.699878	-0.146833	0.553045	1.39976	0.000884
SYNDIG1	-0.852895	-0.770975	-0.344527	0.426448	1.54195	0.000884
ATP6V1C1	-0.800464	-0.781499	-0.381267	0.400232	1.563	0.000918
TAT	-1.11992	-0.718982	-0.113595	0.582674	1.36983	0.001
UGDH	-1.19636	-0.664309	-0.0661295	0.59818	1.32862	0.00105
TMPRSS3	-0.844612	-0.772722	-0.350416	0.422306	1.54544	0.00127
ZNF649	-1.47934	-0.490368	0.249301	0.739668	0.980735	0.0013
CPS1	-1.29212	-0.618431	0.0276269	0.646058	1.23686	0.00132
TRMT2B	-1.12273	-0.6938	-0.132433	0.561367	1.3876	0.00132
PSEN1	-1.20615	-0.660038	-0.0569617	0.603076	1.32008	0.00134
KRTAP6-2	-0.99613	-0.735306	-0.237241	0.498065	1.47061	0.00139
PIGZ	-1.04091	-0.721815	-0.20136	0.520455	1.44363	0.00153
NIPAL2	-0.76207	-0.788428	-0.407393	0.381035	1.57686	0.0016
LRRC61	-1.41083	-0.545213	0.160202	0.705415	1.09043	0.00164
SMIM2	-0.872797	-0.766645	-0.330246	0.436398	1.53329	0.00164
WNT10B	-0.737449	-0.792539	-0.423815	0.368724	1.58508	0.00175
TSPAN33	-1.41695	-0.540775	0.1677	0.708476	1.08155	0.00193
CRYBA4	-1.27814	-0.625745	0.0133224	0.639068	1.25149	0.002
TPP2	-1.34475	-0.612642	0.111803	0.698411	1.14718	0.00206
GDAP1L1	-1.27334	-0.628199	0.00847312	0.636672	1.2564	0.00217
CUX1	-1.16178	-0.678713	-0.097821	0.580892	1.35743	0.00221
DCAF17	-1.0569	-0.716696	-0.188246	0.52845	1.43339	0.00226
MINDY3	-1.31492	-0.605982	0.0514804	0.657462	1.21196	0.00228
SLC9C1	-1.02685	-0.726183	-0.212758	0.513425	1.45237	0.00252
CSNK2A2	-0.793753	-0.782757	-0.38588	0.396876	1.56551	0.00266
MIP	-1.56156	-0.402134	0.378644	0.780778	0.804268	0.00274
ERMP1	-0.704326	-0.797675	-0.445512	0.352163	1.59535	0.00278
SMIM4	-1.37072	-0.572483	0.112875	0.685358	1.14497	0.00332
MVK	-1.08411	-0.707597	-0.16554	0.542057	1.41519	0.00333
ADAM28	-1.59159	-0.358393	0.437402	0.795795	0.716786	0.00344
HBB	-1.57251	-0.393258	0.590938	0.885227	0.489607	0.00372
TEP1	-1.63587	-0.263742	0.554192	0.817933	0.527483	0.00392
STEAP2	-1.41449	-0.552685	0.17808	0.719004	1.07009	0.00393
AAGAB	-1.64842	-0.216222	0.607986	0.824208	0.432445	0.00395
UPK3B	-1.47857	-0.491058	0.248224	0.739283	0.982117	0.00403
GJA4	-0.954745	-0.746729	-0.269357	0.477373	1.49346	0.00405
ELOVL7	-0.664429	-0.803277	-0.471063	0.332214	1.60655	0.00414
SIGLEC16	-1.2836	-0.622915	0.018883	0.641798	1.24583	0.00455
RANBP3	-1.65524	-0.110774	0.716846	0.82762	0.221548	0.00472
FAIM	-1.60403	-0.336909	0.465106	0.802015	0.673818	0.00482
SRA1	-1.55578	-0.409581	0.368309	0.77789	0.819162	0.00487
CASP5	-1.38459	-0.563388	0.128906	0.692294	1.12678	0.00493
FAM216B	-1.23646	-0.646246	-0.0280157	0.61823	1.29249	0.00506
PSMA5	-1.65595	-0.151016	0.676957	0.827973	0.302032	0.00527
GPR180	-0.693317	-0.799283	-0.452625	0.346659	1.59857	0.0053
NYNRIN	-0.964445	-0.744138	-0.261916	0.482222	1.48828	0.00534
HSD11B1	-1.47605	-0.493296	0.24473	0.738025	0.986591	0.00536
APOBEC1	-1.22373	-0.652147	-0.0402802	0.611866	1.30429	0.00559
CLDN25	-0.835791	-0.774547	-0.356651	0.417896	1.54909	0.00562
ZNF3	-0.868471	-0.767602	-0.333367	0.434235	1.5352	0.00566
CYP2U1	-0.934147	-0.752063	-0.284989	0.467074	1.50413	0.00567
RNF14	-1.53312	-0.436588	0.329972	0.76656	0.873176	0.00577
SRRM4	-0.979264	-0.740078	-0.250446	0.489632	1.48016	0.00586
OVCA2	-0.986134	-0.738154	-0.245087	0.493067	1.47631	0.00591
NCOA3	-0.840951	-0.773484	-0.353008	0.420475	1.54697	0.00599
KCNK18	-1.07197	-0.711718	-0.175732	0.535986	1.42344	0.00603
GLYATL3	-0.682829	-0.800771	-0.459357	0.341414	1.60154	0.0062
CWF19L1	-0.981834	-0.739362	-0.248445	0.490917	1.47872	0.00635
JADE1	-0.940498	-0.750443	-0.280194	0.470249	1.50089	0.00635
CCDC38	-1.0799	-0.70904	-0.169092	0.539948	1.41808	0.00655
ENO2	-0.975593	-0.741096	-0.253299	0.487796	1.48219	0.00681
LBHD1	-1.25017	-0.639709	-0.0146255	0.625084	1.27942	0.00682
KRT26	-1.10965	-0.698594	-0.143768	0.554826	1.39719	0.00683
L2HGDH	-1.22829	-0.650052	-0.0359065	0.614145	1.3001	0.00686
ATP6V0B	-1.27726	-0.626197	0.0124316	0.638629	1.25239	0.00694
GPRC5A	-1.63835	-0.246895	0.594534	0.830302	0.46041	0.00701
NLGN3	-1.42519	-0.562711	0.217921	0.746613	1.02336	0.00738
THAP7	-1.23772	-0.645654	-0.026794	0.61886	1.29131	0.00756
ZNF17	-1.22494	-0.651595	-0.0391269	0.612468	1.30319	0.00791
DR1	-1.27831	-0.625654	0.0135028	0.639156	1.25131	0.00792
TMEM30A	-0.664675	-0.803244	-0.470906	0.332338	1.60649	0.00805
HUS1	-0.972038	-0.742073	-0.256054	0.486019	1.48415	0.0082
KRT12	-1.28111	-0.624208	0.0163479	0.640556	1.24842	0.00822
NCOA7	-1.37131	-0.572102	0.113551	0.685653	1.1442	0.00832
TIGAR	-1.44686	-0.517879	0.205552	0.72343	1.03576	0.00857
CD177	-1.00317	-0.733264	-0.231677	0.501587	1.46653	0.00876
KRT25	-0.862874	-0.768827	-0.337391	0.431437	1.53765	0.00937
KIAA0319L	-1.43679	-0.525821	0.192576	0.718397	1.05164	0.0105
CHRNE	-1.58262	-0.372483	0.418828	0.791311	0.744966	0.0107
ARMH3	-1.33102	-0.596782	0.0687301	0.665512	1.19356	0.0109
NUDT12	-0.980644	-0.739694	-0.249372	0.490322	1.47939	0.0109
FGF14	-1.31446	-0.606243	0.0509864	0.657229	1.21249	0.0112
NKPD1	-0.739991	-0.792127	-0.422131	0.369995	1.58425	0.0116
ZNF442	-1.13086	-0.69076	-0.125332	0.565428	1.38152	0.0118
CHGB	-0.661302	-0.803689	-0.473038	0.330651	1.60738	0.0119
PYCR1	-1.6556	-0.159141	0.668659	0.8278	0.318282	0.012
TAS2R3	-1.46306	-0.504535	0.226996	0.731532	1.00907	0.0123
TSGA10	-1.59388	-0.354631	0.442306	0.796938	0.709263	0.0123
THOC3	-1.10079	-0.701771	-0.151376	0.550395	1.40354	0.0126
NAA40	-1.14109	-0.686859	-0.116316	0.570543	1.37372	0.0128
C8A	-1.2004	-0.662556	-0.0623537	0.600202	1.32511	0.0129
MPP3	-1.00109	-0.733871	-0.233327	0.500544	1.46774	0.0129
PPID	-0.670583	-0.802453	-0.467162	0.335292	1.60491	0.0136
BOLA3	-1.15406	-0.681793	-0.104762	0.57703	1.36359	0.014
CABP7	-1.28124	-0.624143	0.0164744	0.640618	1.24829	0.014
SLC35D2	-1.654	-0.0962104	0.730792	0.827002	0.192421	0.0141
TJP3	-0.874559	-0.766252	-0.328972	0.43728	1.5325	0.0145
PLEKHG6	-1.2627	-0.653897	0.0186068	0.651926	1.24606	0.0146
POLR2C	-0.87507	-0.766138	-0.328603	0.437535	1.53228	0.0147
ADAMTS1	-1.65237	-0.0825361	0.743651	0.826187	0.165072	0.0148
PLEKHF1	-1.65549	-0.161182	0.666561	0.827744	0.322364	0.0148
ANKRD13C	-1.09532	-0.703704	-0.156044	0.54766	1.40741	0.015
DNTT	-1.26365	-0.633084	-0.00125785	0.631826	1.26617	0.0153
KRT77	-0.94195	-0.750069	-0.279094	0.470975	1.50014	0.0156
NNAT	-1.58875	-0.362975	0.431398	0.794373	0.72595	0.0158
DCTPP1	-1.00452	-0.73287	-0.23061	0.50226	1.46574	0.0159
KIF21A	-1.57473	-0.399336	0.483814	0.835258	0.654996	0.016
VAPA	-1.2145	-0.656325	-0.0490733	0.607252	1.31265	0.016
C1QL2	-1.23719	-0.645902	-0.0273059	0.618596	1.2918	0.0162
ZFHX4	-1.08848	-0.706091	-0.161851	0.54424	1.41218	0.0168
ASB18	-0.979546	-0.74	-0.250227	0.489773	1.48	0.017
C11orf1	-0.958704	-0.745678	-0.266326	0.479352	1.49136	0.017
CDKN2D	-0.900052	-0.760401	-0.310375	0.450026	1.5208	0.0171
PCSK1	-1.09828	-0.702659	-0.153518	0.549141	1.40532	0.0171
HBA1	-1.51192	-0.501322	0.399262	0.828271	0.785707	0.0177
TMED5	-1.64816	-0.0571942	0.766885	0.824079	0.114388	0.0177
TMED7	-1.33103	-0.596781	0.0687317	0.665513	1.19356	0.0183
MROH8	-1.46379	-0.503916	0.227982	0.731897	1.00783	0.0184
KHK	-1.12574	-0.69268	-0.129809	0.562871	1.38536	0.0185
TEX30	-1.61675	-0.311778	0.496599	0.808377	0.623556	0.0195
BTBD6	-1.43736	-0.525382	0.193298	0.71868	1.05076	0.0198
KLHL8	-1.48088	-0.488981	0.251459	0.74044	0.977962	0.0198
B3GAT3	-1.14214	-0.686453	-0.115385	0.571068	1.37291	0.02
SLC6A20	-0.672225	-0.802231	-0.466119	0.336112	1.60446	0.02
AURKC	-1.49617	-0.493062	0.30688	0.774014	0.908341	0.0201
METTL4	-1.28439	-0.622503	0.0196907	0.642194	1.24501	0.0203
ITPKC	-1.57819	-0.379093	0.410001	0.789093	0.758186	0.0204
MPPED2	-1.65615	-0.140244	0.687831	0.828076	0.280489	0.021
SGCG	-0.669369	-0.802617	-0.467932	0.334685	1.60523	0.021
VIL1	-0.787304	-0.783946	-0.390294	0.393652	1.56789	0.0217
RAI1	-1.33166	-0.596409	0.0694232	0.665832	1.19282	0.0218
FKBP3	-1.11821	-0.695473	-0.136368	0.559105	1.39095	0.022
SLC49A3	-0.923532	-0.754723	-0.292957	0.461766	1.50945	0.0225
FXYD5	-1.65359	-0.183222	0.643575	0.826796	0.366443	0.0228
GIPR	-0.860645	-0.769311	-0.338989	0.430322	1.53862	0.0231
SLIT2	-1.34098	-0.590914	0.0795734	0.670488	1.18183	0.0235
SPATA12	-1.0061	-0.732406	-0.229356	0.503051	1.46481	0.0235
ADRA1A	-1.57326	-0.386183	0.400449	0.786632	0.772366	0.0238
WLS	-1.27213	-0.628819	0.0072437	0.636063	1.25764	0.0241
THSD4	-1.44026	-0.523119	0.197009	0.720128	1.04624	0.0246
GPX6	-0.990539	-0.736906	-0.241636	0.49527	1.47381	0.0249
CD40LG	-1.2281	-0.650138	-0.0360867	0.614052	1.30028	0.025
SNCA	-1.24731	-0.641087	-0.0174313	0.623656	1.28217	0.0251
ZNF157	-1.24107	-0.644071	-0.0235368	0.620534	1.28814	0.0254
IFNB1	-1.00281	-0.733371	-0.231967	0.501404	1.46674	0.0258
MCPH1	-1.26839	-0.630711	0.00348175	0.634193	1.26142	0.0267
N4BP3	-1.42452	-0.53518	0.177078	0.712258	1.07036	0.0273
CD1C	-1.00389	-0.733056	-0.231112	0.501943	1.46611	0.0274
CCDC59	-1.21686	-0.655265	-0.0468341	0.608431	1.31053	0.0276
GPR157	-0.678622	-0.801356	-0.462044	0.339311	1.60271	0.0277
QRFPR	-0.676169	-0.801693	-0.463609	0.338085	1.60339	0.0279
CFAP100	-1.23569	-0.646608	-0.0287631	0.617845	1.29322	0.0281
SLC37A3	-1.51974	-0.451149	0.308722	0.75987	0.902297	0.0282
FAM83E	-0.753742	-0.789847	-0.412976	0.376871	1.57969	0.0284
USP9X	-1.6479	-0.0558755	0.768073	0.823948	0.111751	0.0288
RNPEP	-1.51735	-0.453654	0.305023	0.758677	0.907308	0.0292
SERPINA7	-1.30256	-0.612814	0.0384649	0.651278	1.22563	0.0292
CLPTM1L	-1.26859	-0.630607	0.0036896	0.634297	1.26121	0.0297
OR7A5	-0.812907	-0.779115	-0.372662	0.406453	1.55823	0.0297
MAP6D1	-0.914221	-0.757009	-0.299898	0.45711	1.51402	0.0298
TNFRSF10C	-1.34297	-0.589723	0.081761	0.671484	1.17945	0.0299
BTN1A1	-1.00618	-0.732384	-0.229296	0.503088	1.46477	0.03
TSNAX	-1.29092	-0.619063	0.0263986	0.645462	1.23813	0.03
RFX2	-0.681118	-0.80101	-0.460451	0.340559	1.60202	0.0305
CSGALNACT1	-1.5951	-0.33744	0.617658	0.876325	0.438559	0.0306
CCNYL1	-1.50992	-0.462031	0.295039	0.756015	0.920899	0.0308
WDCP	-1.48921	-0.481353	0.263254	0.744607	0.962705	0.031
SLC16A12	-0.848581	-0.771889	-0.347599	0.42429	1.54378	0.0313
MCEE	-0.770499	-0.786961	-0.401712	0.38525	1.57392	0.0316
GDPD1	-1.06335	-0.714584	-0.182908	0.531676	1.42917	0.0334
R3HDM4	-1.64871	-0.214718	0.609639	0.824357	0.429436	0.0336
TPBG	-1.09094	-0.705235	-0.159763	0.545471	1.41047	0.0336
BARHL2	-1.33225	-0.596065	0.0700625	0.666127	1.19213	0.0337
TRMT10A	-1.13425	-0.689475	-0.122351	0.567124	1.37895	0.034
TAS2R42	-1.35511	-0.582327	0.0952289	0.677556	1.16465	0.0347
MUC12	-1.63829	-0.256144	0.563	0.819144	0.512288	0.0349
TMEM37	-1.56463	-0.398063	0.384252	0.782315	0.796126	0.0349
RAB24	-0.68912	-0.799884	-0.455324	0.34456	1.59977	0.0352
OAF	-1.51327	-0.45788	0.298755	0.756634	0.915759	0.0364
SOST	-1.47579	-0.493522	0.244376	0.737897	0.987044	0.0364
PMFBP1	-1.5828	-0.372213	0.419187	0.7914	0.744426	0.0371
P4HA3	-1.54081	-0.456615	0.42985	0.828435	0.73914	0.0372
GFER	-1.36667	-0.575074	0.108261	0.683334	1.15015	0.0373
GRIA1	-1.0425	-0.721314	-0.200064	0.52125	1.44263	0.0384
IGDCC4	-1.64001	-0.0229317	0.797074	0.820005	0.0458634	0.0393
ARL9	-0.750277	-0.790429	-0.41529	0.375139	1.58086	0.0394
CSTF3	-0.92559	-0.754212	-0.291418	0.462795	1.50842	0.0394
ABHD18	-1.00754	-0.731983	-0.228211	0.503771	1.46397	0.0397
SAMD7	-0.982642	-0.739135	-0.247814	0.491321	1.47827	0.0405
GCG	-1.24174	-0.643754	-0.0228861	0.620868	1.28751	0.0409
PISD	-1.65488	-0.169996	0.657443	0.827439	0.339992	0.0414
PLXNA2	-1.61927	-0.306301	0.503335	0.809636	0.612602	0.0415
FAM43B	-1.62585	-0.109924	0.780148	0.851499	0.104128	0.0417
C8B	-1.65481	-0.170775	0.656632	0.827407	0.34155	0.0427
CDIP1	-1.42583	-0.534196	0.178718	0.712914	1.06839	0.0432
FOXO4	-1.65611	-0.144206	0.683849	0.828055	0.288413	0.0435
INHA	-1.18308	-0.669962	-0.0784207	0.591541	1.33992	0.0452
ADIG	-1.24953	-0.640015	-0.0152479	0.624767	1.28003	0.0453
GALNT2	-1.50594	-0.465274	0.287697	0.752972	0.930548	0.0458
PPP4R4	-1.62812	-0.285273	0.528789	0.814061	0.570546	0.0461
CCR7	-1.35911	-0.57984	0.0997155	0.679556	1.15968	0.0469
SAP30BP	-1.61477	-0.315951	0.491436	0.807387	0.631902	0.0469
FPGT	-1.65095	-0.202277	0.623198	0.825475	0.404555	0.0472
CLPSL1	-1.24803	-0.640739	-0.0167224	0.624017	1.28148	0.0477
HBA2	-1.16674	-0.676709	-0.0933374	0.583372	1.35342	0.0483
RAB18	-1.33999	-0.591499	0.0784978	0.669997	1.183	0.0485
ZAR1	-1.63684	-0.0723278	0.780223	0.835486	0.09346	0.049
LILRA2	-0.727558	-0.79412	-0.430341	0.363779	1.58824	0.0496
ZXDB	-1.62434	-0.294635	0.517536	0.812171	0.58927	0.0499
UTP6	-0.504942	-0.8197	-0.567229	0.252471	1.6394	1.27e-05
TMEM121B	-0.165798	-0.7221	-0.7221	-0.0987734	1.70877	0.000109
RASGEF1C	-0.433534	-0.824153	-0.607386	0.216767	1.64831	0.00011
ZDBF2	-0.0653821	-0.821309	-0.788618	0.032691	1.64262	0.000164
CYP1B1	-0.485811	-0.821063	-0.578157	0.242906	1.64213	0.000173
OPRD1	0.696916	-0.809827	-0.829284	-0.458125	1.40032	0.000282
KLHL6	-0.0435654	-0.819844	-0.798062	0.0217827	1.63969	0.000296
GPR82	0.295741	-0.817224	-0.817224	-0.24737	1.58608	0.000315
MFAP3L	-0.523681	-0.818244	-0.556403	0.26184	1.63649	0.000347
MBLAC2	0.105415	-0.806056	-0.858764	-0.0527073	1.61211	0.000407
SHISA6	-0.469973	-0.822096	-0.587109	0.234987	1.64419	0.00055
MXI1	-0.130336	-0.824826	-0.759658	0.0651678	1.64965	0.000992
OR2J3	0.751652	-0.771303	-0.876229	-0.466126	1.36201	0.000992
PIH1D3	0.133591	-0.803362	-0.803362	-0.159624	1.63276	0.00105
SP6	-0.446394	-0.823478	-0.600281	0.223197	1.64696	0.00106
ZNF74	0.322458	-0.797475	-0.797475	-0.316244	1.58874	0.00107
EDN2	-0.457003	-0.822879	-0.594378	0.228501	1.64576	0.00109
TCF23	-0.120072	-0.824354	-0.764318	0.0600359	1.64871	0.00115
ANAPC15	0.212028	-0.792109	-0.898123	-0.106014	1.58422	0.00129
RAG2	0.176227	-0.797175	-0.885289	-0.0881134	1.59435	0.00131
SMN1	-0.427578	-0.824447	-0.610659	0.213789	1.64889	0.00155
C14orf177	-0.136713	-0.745875	-0.745875	-0.0640351	1.6925	0.00165
ACE2	0.22087	-0.790797	-0.901232	-0.110435	1.58159	0.00185
CALML6	0.596665	-0.711945	-1.01028	-0.298332	1.42389	0.00186
FASLG	-0.133513	-0.824965	-0.758209	0.0667566	1.64993	0.00186
DKKL1	0.993691	-0.570391	-1.06724	-0.496846	1.14078	0.00197
LAMB4	0.244718	-0.725538	-0.725538	-0.435968	1.64233	0.00207
PANK3	-0.563889	-0.814703	-0.532759	0.281944	1.62941	0.00208
MYOZ1	0.149034	-0.825939	-0.835712	-0.0960982	1.60872	0.00213
TYSND1	-0.0184537	-0.817984	-0.808757	0.00922683	1.63597	0.00218
IL7	0.366406	-0.820303	-0.863592	-0.229841	1.54733	0.00221
ADAMTSL3	0.0911527	-0.785784	-0.785784	-0.1711	1.65152	0.00253
PRSS3	0.0222346	-0.81457	-0.825687	-0.0111173	1.62914	0.00256
OCSTAMP	0.309669	-0.776291	-0.931125	-0.154835	1.55258	0.0026
ACADL	-0.344546	-0.827344	-0.655071	0.172273	1.65469	0.00262
CCNE2	0.173329	-0.753567	-0.753567	-0.319179	1.65298	0.00294
SCRIB	-0.60517	-0.810465	-0.50788	0.302585	1.62093	0.00302
ELFN2	-0.0615044	-0.821059	-0.790307	0.0307522	1.64212	0.00304
KY	-0.427294	-0.824461	-0.610814	0.213647	1.64892	0.00308
KRTAP5-3	0.434878	-0.781741	-0.923167	-0.242777	1.51281	0.00319
TSC1	-0.206944	-0.827343	-0.72387	0.103472	1.65469	0.00325
RFX5	0.511374	-0.733985	-0.989672	-0.255687	1.46797	0.00338
GJB3	-0.172079	-0.816932	-0.747249	0.0815788	1.65468	0.00341
FBXO42	0.337453	-0.819183	-0.865111	-0.209659	1.5565	0.00363
ACTR5	-0.400039	-0.825656	-0.625637	0.200019	1.65131	0.00371
BTK	0.175024	-0.797339	-0.884851	-0.0875121	1.59468	0.00375
METTL3	0.41658	-0.75553	-0.96382	-0.20829	1.51106	0.00382
MINDY1	0.371537	-0.764724	-0.950493	-0.185769	1.52945	0.00412
C10orf53	-0.152037	-0.825719	-0.7497	0.0760184	1.65144	0.00415
PIP4K2C	0.546268	-0.72528	-0.998414	-0.273134	1.45056	0.00433
MACROH2A2	-0.453336	-0.82309	-0.596422	0.226668	1.64618	0.00435
KRT10	0.217837	-0.730938	-0.730938	-0.405158	1.6492	0.00448
MROH5	-0.217507	-0.82755	-0.718797	0.108753	1.6551	0.00453
RSPH1	-0.523127	-0.818288	-0.556725	0.261563	1.63658	0.00456
POLI	0.0854689	-0.808286	-0.851021	-0.0427345	1.61657	0.0047
USP49	0.266203	-0.783697	-0.916798	-0.133102	1.56739	0.00475
ZNF30	-0.0598322	-0.791882	-0.791882	-0.0123357	1.65593	0.00476
CYP2D6	0.260226	-0.784669	-0.914782	-0.130113	1.56934	0.00493
PRR23A	0.123895	-0.788622	-0.788622	-0.191118	1.64447	0.00494
PA2G4	-0.532498	-0.817516	-0.551267	0.266249	1.63503	0.00501
DCST2	0.812308	-0.799597	-0.800748	-0.541155	1.32919	0.0052
CHKA	-0.261568	-0.828046	-0.697262	0.130784	1.65609	0.00526
ZFP69B	0.770529	-0.658535	-1.0438	-0.385264	1.31707	0.0053
CALCR	-0.326988	-0.827673	-0.664179	0.163494	1.65535	0.00534
EML6	0.508656	-0.801284	-0.801284	-0.417106	1.51102	0.00534
HRH3	0.566782	-0.773508	-0.921845	-0.328409	1.45698	0.00541
GLRA4	0.772851	-0.780815	-0.851711	-0.491602	1.35128	0.00546
TERT	-0.45738	-0.822857	-0.594167	0.22869	1.64571	0.00567
OR5L1	0.895766	-0.612113	-1.06	-0.447883	1.22423	0.00569
GPR158	0.164481	-0.798753	-0.880994	-0.0822406	1.59751	0.00575
MYL2	0.150388	-0.800591	-0.875785	-0.0751939	1.60118	0.00604
PLEKHA8	0.814214	-0.662914	-1.02204	-0.4231	1.29384	0.00617
FLT3	0.739153	-0.799415	-0.799415	-0.520424	1.3801	0.00638
MYBPC3	0.180554	-0.768874	-0.768874	-0.286824	1.64402	0.00643
CXorf21	0.441755	-0.750102	-0.970979	-0.220878	1.5002	0.00644
RFLNA	-0.422158	-0.824705	-0.613626	0.211079	1.64941	0.00653
CATSPERG	-0.249299	-0.827968	-0.703319	0.124649	1.65594	0.00678
CSTA	0.183582	-0.750071	-0.750071	-0.335303	1.65186	0.00681
CDPF1	-0.539294	-0.816937	-0.54729	0.269647	1.63387	0.00713
CRHBP	0.172357	-0.7977	-0.883878	-0.0861784	1.5954	0.00725
OR4A47	0.448387	-0.755727	-0.962234	-0.230089	1.49966	0.0075
DENND1C	-0.529576	-0.81776	-0.552972	0.264788	1.63552	0.00776
IZUMO1	-0.572096	-0.81391	-0.527862	0.286048	1.62782	0.00779
MYOT	0.837864	-0.787663	-0.787663	-0.576053	1.31352	0.00785
MS4A2	-0.117514	-0.759848	-0.759848	-0.0448829	1.68209	0.00811
NHS	0.58488	-0.818651	-0.818651	-0.412869	1.46529	0.00834
EPS8L2	-0.251708	-0.827987	-0.702133	0.125854	1.65597	0.00848
LLGL1	-0.574769	-0.813646	-0.526262	0.287385	1.62729	0.00905
HCN4	0.226582	-0.819955	-0.856324	-0.138931	1.58863	0.00916
TAB3	0.148345	-0.819895	-0.819895	-0.12644	1.61788	0.00919
PRKCZ	-0.233731	-0.773917	-0.749921	0.0915371	1.66603	0.00928
GJB7	-0.0477624	-0.820137	-0.796256	0.0238812	1.64027	0.00933
CTPS2	-0.277487	-0.828078	-0.689335	0.138744	1.65616	0.00991
CAMKV	-0.388126	-0.826102	-0.632039	0.194063	1.6522	0.00993
HEMGN	-0.114858	-0.783549	-0.783549	0.0210922	1.66086	0.01
MORN2	-0.0786861	-0.822132	-0.782789	0.0393431	1.64426	0.0101
CCDC34	-0.577882	-0.813336	-0.524395	0.288941	1.62667	0.0102
PRR29	-0.620169	-0.808771	-0.498686	0.310085	1.61754	0.0104
ASB4	0.983517	-0.740083	-0.740083	-0.704019	1.20067	0.0106
CDK1	-0.18622	-0.826837	-0.733727	0.0931101	1.65367	0.0107
INHBB	0.365751	-0.765857	-0.948733	-0.182876	1.53171	0.0108
SLC22A24	0.498133	-0.787716	-0.787716	-0.443843	1.52114	0.0108
OR11H6	-0.12976	-0.8248	-0.75992	0.0648802	1.6496	0.0111
ZBTB7C	0.00166341	-0.816358	-0.817189	-0.000831704	1.63272	0.0114
C1orf146	-0.387019	-0.826141	-0.632632	0.19351	1.65228	0.0115
PDZD9	-0.47612	-0.745186	-0.642553	0.201125	1.66273	0.0115
E2F5	0.378255	-0.836276	-0.836276	-0.253021	1.54732	0.0117
FGG	-0.328607	-0.827647	-0.663343	0.164304	1.65529	0.0119
RIN1	0.0975001	-0.806955	-0.855705	-0.04875	1.61391	0.0121
CR1	-0.319443	-0.770581	-0.710434	0.132565	1.66789	0.0124
MARK4	0.842709	-0.693164	-0.965195	-0.471129	1.28678	0.0125
OGDHL	0.549588	-0.785134	-0.906096	-0.326071	1.46771	0.0133
GABRG1	0.612164	-0.707658	-1.01374	-0.306082	1.41532	0.0134
SIX6	0.387757	-0.761489	-0.955368	-0.193879	1.52298	0.0135
CBFA2T2	0.795793	-0.80087	-0.806234	-0.52874	1.34005	0.0136
PPARGC1B	0.586975	-0.71458	-1.00807	-0.293487	1.42916	0.0136
RETREG1	-0.566224	-0.81448	-0.531368	0.283112	1.62896	0.0139
TPPP	-0.0500748	-0.820296	-0.795259	0.0250374	1.64059	0.0139
NPFFR1	0.616931	-0.706322	-1.01479	-0.308465	1.41264	0.0141
ANKRD13D	0.893083	-0.613185	-1.05973	-0.446542	1.22637	0.0142
ADAM22	0.731191	-0.719227	-0.966919	-0.404896	1.35985	0.0144
SELL	0.637174	-0.752478	-0.752478	-0.587148	1.45493	0.0144
ABCD3	-0.425632	-0.689852	-0.689852	0.116086	1.68925	0.0148
RAP2C	0.705534	-0.792741	-0.856065	-0.449248	1.39252	0.0148
OR10R2	0.625627	-0.749656	-0.749656	-0.588574	1.46226	0.015
PYM1	-0.322477	-0.827742	-0.666504	0.161238	1.65548	0.015
HCG22	-0.581199	-0.786697	-0.543847	0.277577	1.63417	0.0158
ZNF19	-0.0298363	-0.81885	-0.803932	0.0149182	1.6377	0.0159
ELAVL4	0.413135	-0.813232	-0.813232	-0.334223	1.54755	0.016
TRIM21	-0.0486225	-0.820196	-0.795885	0.0243112	1.64039	0.0162
FOXI2	0.0252899	-0.814294	-0.826939	-0.0126449	1.62859	0.0166
ZIK1	0.036879	-0.813221	-0.83166	-0.0184395	1.62644	0.017
GAGE1	0.787204	-0.652764	-1.04637	-0.393602	1.30553	0.0171
GP1BA	0.504923	-0.735548	-0.988009	-0.252462	1.4711	0.0172
CA5A	0.966216	-0.755445	-0.755445	-0.670186	1.21486	0.0173
TAAR9	0.298717	-0.778212	-0.927571	-0.149358	1.55642	0.0174
GAB2	-0.186805	-0.826853	-0.733451	0.0934026	1.65371	0.0178
ZNF576	-0.149449	-0.82562	-0.750895	0.0747244	1.65124	0.0179
C12orf76	0.0919462	-0.807575	-0.853548	-0.0459731	1.61515	0.0185
EMSY	0.240093	-0.787863	-0.90791	-0.120047	1.57573	0.0185
BSPRY	0.421868	-0.754407	-0.965341	-0.210934	1.50881	0.019
CERS4	0.454606	-0.777269	-0.928975	-0.252502	1.50414	0.0192
DAOA	0.0428943	-0.812648	-0.834095	-0.0214472	1.6253	0.0195
RIOX2	-0.595753	-0.811487	-0.51361	0.297877	1.62297	0.0197
DIP2B	-0.524729	-0.818159	-0.555794	0.262364	1.63632	0.0205
CBFA2T3	0.120239	-0.804322	-0.864441	-0.0601195	1.60864	0.0208
GK	0.755576	-0.663608	-1.0414	-0.377788	1.32722	0.021
IFNA8	0.587848	-0.823737	-0.823737	-0.401837	1.46146	0.0212
PGK2	-0.636343	-0.806849	-0.488678	0.318171	1.6137	0.0223
GRM4	-0.50828	-0.81945	-0.565309	0.25414	1.6389	0.0225
LHCGR	-0.524286	-0.818195	-0.556051	0.262143	1.63639	0.0228
RIDA	1.04171	-0.610563	-0.980141	-0.57128	1.12028	0.023
RNF148	-0.640315	-0.806362	-0.486205	0.320157	1.61272	0.0231
AJUBA	-0.0360345	-0.813267	-0.805503	0.0152208	1.63958	0.0236
DNASE2B	0.114153	-0.720359	-0.720359	-0.353883	1.68045	0.024
LONRF2	-0.222484	-0.827636	-0.716394	0.111242	1.65527	0.0242
PAFAH2	-0.41293	-0.825121	-0.618656	0.206465	1.65024	0.0244
CD36	-0.248277	-0.827959	-0.703821	0.124138	1.65592	0.0248
ERCC8	0.633123	-0.701719	-1.01828	-0.316561	1.40344	0.0253
UBTD1	-0.454112	-0.823046	-0.59599	0.227056	1.64609	0.0253
C9orf135	-0.22312	-0.827646	-0.716086	0.11156	1.65529	0.0254
CETN2	0.822478	-0.640154	-1.05139	-0.411239	1.28031	0.0256
IL22RA1	0.0623857	-0.810718	-0.841911	-0.0311929	1.62144	0.0258
KCNMA1	0.541946	-0.726382	-0.997355	-0.270973	1.45276	0.0258
OGT	-0.56077	-0.814998	-0.534613	0.280385	1.63	0.0258
ATL1	-0.286256	-0.828062	-0.684934	0.143128	1.65612	0.0264
KRT72	-0.412967	-0.82512	-0.618636	0.206483	1.65024	0.0264
NWD1	0.204683	-0.829298	-0.829298	-0.146458	1.60037	0.0264
SLC9A4	1.05819	-0.730048	-0.730048	-0.730048	1.13196	0.0264
BCAN	-0.538793	-0.81698	-0.547584	0.269396	1.63396	0.0267
OR4S1	0.304971	-0.816618	-0.868055	-0.186168	1.56587	0.0267
TMOD2	1.04862	-0.729906	-0.729906	-0.729906	1.1411	0.0273
RAB38	-0.0197303	-0.773509	-0.773509	-0.104214	1.67096	0.0274
HHAT	0.301027	-0.77781	-0.928324	-0.150513	1.55562	0.0275
C18orf54	-0.318777	-0.827794	-0.668405	0.159388	1.65559	0.0276
COA3	-0.176476	-0.826554	-0.738316	0.0882378	1.65311	0.0282
TSNAXIP1	0.833307	-0.755399	-0.755399	-0.644831	1.32232	0.0284
NOL6	-0.132315	-0.824913	-0.758756	0.0661573	1.64983	0.0289
IL1RN	0.269188	-0.783207	-0.917801	-0.134594	1.56641	0.029
COL22A1	0.727816	-0.78071	-0.868966	-0.455792	1.37765	0.0295
PJA1	-0.331623	-0.827596	-0.661784	0.165812	1.65519	0.0296
OR5P3	0.143375	-0.795284	-0.795284	-0.189449	1.63664	0.0297
COX6B2	0.940501	-0.72624	-0.72624	-0.72624	1.23822	0.0301
SCN3A	-0.459866	-0.822711	-0.592778	0.229933	1.64542	0.0305
TNFAIP8L2	-0.20775	-0.82736	-0.723485	0.103875	1.65472	0.0306
ABHD10	0.0388404	-0.747587	-0.747587	-0.225842	1.68218	0.0309
CEP76	0.271441	-0.816661	-0.816661	-0.231498	1.59338	0.0313
LDLRAD1	0.29172	-0.77942	-0.92528	-0.14586	1.55884	0.0313
PCNX1	0.55743	-0.722405	-1.00112	-0.278715	1.44481	0.0313
STXBP4	0.261316	-0.784492	-0.915151	-0.130658	1.56898	0.0316
MED13L	0.649425	-0.696985	-1.0217	-0.324713	1.39397	0.0319
CUBN	0.985177	-0.728199	-0.728199	-0.728199	1.19942	0.0322
ASF1B	0.807005	-0.797774	-0.797774	-0.545131	1.33367	0.0323
PIAS1	0.846278	-0.631327	-1.05447	-0.423139	1.26265	0.0341
MMP24	1.04293	-0.729807	-0.729807	-0.729807	1.14649	0.0361
BIN3	-0.0862412	-0.822576	-0.779455	0.0431206	1.64515	0.0364
THOC1	-0.195263	-0.827074	-0.729442	0.0976316	1.65415	0.0368
KIAA1211L	-0.167054	-0.826253	-0.742727	0.0835268	1.65251	0.0379
TBX15	0.037874	-0.736802	-0.736802	-0.252226	1.68796	0.0383
KLHL26	-0.0627745	-0.821141	-0.789754	0.0313872	1.64228	0.0389
DRC1	1.03188	-0.729583	-0.729583	-0.729583	1.15687	0.0394
GPN3	0.0978153	-0.80692	-0.855828	-0.0489076	1.61384	0.0396
ZNF41	-0.330016	-0.827623	-0.662616	0.165008	1.65525	0.0396
GJC2	0.0510056	-0.811859	-0.837362	-0.0255028	1.62372	0.0399
TECRL	0.299772	-0.778029	-0.927915	-0.149886	1.55606	0.0401
ACAP3	-0.283683	-0.82807	-0.686228	0.141842	1.65614	0.0404
EEF1AKNMT	0.678286	-0.688354	-1.0275	-0.339143	1.37671	0.0408
DIS3L	0.567331	-0.719818	-1.00348	-0.283665	1.43964	0.0411
FAM3D	1.03368	-0.644329	-0.933869	-0.592607	1.13712	0.0411
METTL15	0.153432	-0.822829	-0.84143	-0.0960875	1.60691	0.0411
SPAG16	0.717832	-0.675996	-1.03491	-0.358916	1.35199	0.0413
GRK7	0.282756	-0.780946	-0.922323	-0.141378	1.56189	0.0414
ZNF678	0.0805684	-0.808816	-0.8491	-0.0402842	1.61763	0.0415
DDX51	0.180062	-0.796651	-0.886682	-0.090031	1.5933	0.0417
XPNPEP2	0.875781	-0.722372	-0.722372	-0.722372	1.29133	0.0418
SSX2	0.422997	-0.832095	-0.832095	-0.292101	1.53329	0.0422
CDH16	-0.175795	-0.826533	-0.738636	0.0878973	1.65307	0.0425
CENPW	0.407388	-0.78064	-0.925919	-0.223166	1.52234	0.0425
LPCAT4	-0.432917	-0.824184	-0.607726	0.216458	1.64837	0.0425
CPEB2	-0.467193	-0.822269	-0.588672	0.233597	1.64454	0.0427
FBXW9	-0.169718	-0.727541	-0.727541	-0.0799511	1.70475	0.043
OR10G9	0.0911364	-0.807665	-0.853233	-0.0455682	1.61533	0.043
ESYT3	0.0893158	-0.807865	-0.852523	-0.0446579	1.61573	0.0431
ZNF185	0.449768	-0.786335	-0.786335	-0.421049	1.54395	0.0432
LRRC74A	-0.406327	-0.825402	-0.622238	0.203164	1.6508	0.0441
PDXP	0.404706	-0.758018	-0.960371	-0.202353	1.51604	0.0441
WHAMM	0.027156	-0.814124	-0.827702	-0.013578	1.62825	0.0441
SLC2A2	0.78952	-0.667957	-1.02382	-0.407727	1.30998	0.0447
OR5D18	0.668763	-0.793173	-0.866685	-0.421338	1.41243	0.0448
GSDMA	0.978059	-0.727927	-0.727927	-0.727927	1.20572	0.045
TMEM63C	-0.624779	-0.808233	-0.495844	0.312389	1.61647	0.0456
MEOX1	0.772199	-0.79821	-0.821443	-0.507055	1.35451	0.0459
OR2T34	1.08395	-0.681014	-0.833503	-0.671806	1.10237	0.0468
ASPSCR1	0.304033	-0.777284	-0.929301	-0.152016	1.55457	0.0471
C2CD6	-0.145895	-0.82548	-0.752533	0.0729474	1.65096	0.0476
DZANK1	0.988202	-0.75839	-0.769317	-0.655159	1.19466	0.0481
TMPRSS11A	-0.58945	-0.812152	-0.517427	0.294725	1.6243	0.0483
ONECUT1	-0.534575	-0.817341	-0.550053	0.267288	1.63468	0.0485
REG4	0.55366	-0.746297	-0.966057	-0.295853	1.45455	0.0485
ADH7	-0.499505	-0.8201	-0.570348	0.249752	1.6402	0.0496
DOP1A	0.496974	-0.772103	-0.933446	-0.277535	1.48611	0.0499

## Sheet: Panel o-pathways
Pathway		delta=1	delta=2	delta=3	delta=4	delta=5
TRANSLATIONAL INITIATION	Mean Expression	0.0983799	0.615926	0.575077	-0.0521004	-1.23728
	Standard Error	0.140725	0.0538263	0.0888585	0.0707038	0.101829
NOTCH SIGNALING	Mean Expression	1.34461	0.306225	-0.241268	-0.654868	-0.754696
	Standard Error	0.0935368	0.160963	0.13688	0.0412252	0.246257
