# Supplementary material for: A spatially resolved timeline of the human maternal–fetal interface
Source: Nature. 2023 Jul 19;619(7970):595–605. doi: 10.1038/s41586-023-06298-9 (PMC10356615; doi:10.1038/s41586-023-06298-9)
Supplement: Supplementary file 20 — Source Data Fig. 4 [file 41586_2023_6298_MOESM20_ESM.xlsx]

## Sheet: Panel a
patient	GA	fetal	immune	stroma
31725	6	0.00148945	0.332892	0.665619
31726	6	0.0543819	0.388919	0.556699
31727	6	0.00441104	0.229701	0.765888
31728	6	0.0817767	0.205648	0.712575
31729	6	0.0119177	0.451239	0.536843
31730	6	0.00236005	0.373269	0.624371
31731	6	0.109249	0.25996	0.630791
31732	6	0.00597774	0.242545	0.751477
31733	6	0.0212392	0.237622	0.741138
31734	8	0.0599955	0.228913	0.711091
31735	8	0.151617	0.3153	0.533084
31736	8	0.307037	0.228676	0.464287
31737	8	0.0461372	0.271414	0.682449
31738	8	0.0123226	0.17177	0.815907
31739	10	0.00513208	0.476981	0.517887
31740	10	0.00940666	0.18191	0.808683
31741	10	0.2502	0.258207	0.491593
31742	10	0.139	0.308986	0.552014
31743	10	0.00389864	0.254711	0.741391
31744	10	0.00445525	0.322803	0.672742
31745	10	0.309158	0.256988	0.433855
31747	10	0.00404245	0.202628	0.79333
31748	12	0.205381	0.25853	0.536089
31749	12	0.0120339	0.294068	0.693898
31750	12	0.0124673	0.268893	0.718639
31751	12	0.497034	0.12159	0.381376
31754	12	0.0105319	0.362401	0.627067
31755	14	0.0503396	0.356372	0.593288
31756	14	0.0164852	0.445412	0.538103
31757	14	0.00244798	0.334965	0.662587
31758	14	0.0177991	0.38114	0.601061
31759	14	0.00380711	0.393613	0.60258
31760	14	0.00241255	0.457579	0.540008
31761	14	0.00728889	0.446578	0.546133
31762	16	0.30507	0.26025	0.43468
31763	16	0.763182	0.0101758	0.226642
31765	16	0.354975	0.210718	0.434307
31766	16	0.3543	0.249465	0.396234
31767	16	0.411513	0.195686	0.392801
31768	16	0.166578	0.231014	0.602408
31769	16	0.0711187	0.352764	0.576118
31770	16	0.330991	0.21703	0.451979
31771	16	0.28913	0.249652	0.461218
31772	16	0.00249543	0.383796	0.613708
31773	16	0.247004	0.214996	0.538001
31774	16	0.0110778	0.287111	0.701812
31775	16	0.000327118	0.353942	0.645731
31776	18	0.00414805	0.318762	0.67709
31779	18	0.0570125	0.354238	0.58875
31780	18	0.185503	0.162136	0.652361
31782	18	0.441073	0.200423	0.358504
31783	18	0.00342502	0.299189	0.697386
31784	18	0.444213	0.0575191	0.498267
31785	18	0.17836	0.236046	0.585594
31786	20	0.641344	0.0445581	0.314098
31787	20	0.52213	0.129134	0.348735
31788	20	0.162198	0.215371	0.622431
31789	20	0.255618	0.242607	0.501774
31790	20	0.599507	0.0768473	0.323645
31791	20	0.190089	0.173639	0.636271
31792	20	0.120658	0.199269	0.680073
31793	20	0.226358	0.290209	0.483432
31794	20	0.0593271	0.282286	0.658387
31795	20	0.230732	0.179835	0.589433
31797	20	0.165224	0.266595	0.568182
31798	20	0.854077	0.00257511	0.143348

## Sheet: Panel b
patient	GA	CD4T	CD8T	DC	Mac	Mast	NK	NKT	Treg
31725	6	0.0141685	0.0295799	0.0134228	0.264976	0.00894855	0.641561	0.0273428	0
31726	6	0.00403014	0.0112143	0.00700894	0.275802	0.000700894	0.646925	0.054144	0.000175223
31727	6	0.0128023	0.00960171	0.012091	0.316145	0.000355619	0.621977	0.027027	0
31728	6	0.013907	0.0360713	0.0152108	0.197306	0.00260756	0.724468	0.00999565	0.000434594
31729	6	0.0150921	0.0750075	0.0129792	0.210383	0.000301841	0.669333	0.0169031	0
31730	6	0.0205486	0.0803347	0.0181311	0.39563	9.298e-05	0.448629	0.0357973	0.00083682
31731	6	0.0141402	0.0135163	0.00644625	0.341027	0.00457476	0.556873	0.0634227	0
31732	6	0.0107649	0.0252125	0.0164306	0.404533	0.000849858	0.507082	0.0339943	0.00113314
31733	6	0.0079984	0.0531894	0.00539892	0.211958	0.00459908	0.667467	0.0493901	0
31734	8	0.0246694	0.0373002	0.0373002	0.439116	0.00769686	0.431222	0.0223012	0.000394711
31735	8	0.0201351	0.042021	0.0113807	0.341421	0.00525263	0.57091	0.008004	0.000875438
31736	8	0.028433	0.0473884	0.0473884	0.274853	0.00400168	0.585931	0.0113732	0.000631845
31737	8	0.0189918	0.0347011	0.0121923	0.395311	0.00586166	0.492849	0.0391559	0.000937866
31738	8	0.0304348	0.21087	0.0173913	0.502174	0	0.230435	0.00434783	0.00434783
31739	10	0.00949367	0.0879747	0.00537975	0.75	0.00474684	0.132278	0.00981013	0.000316456
31740	10	0.08035	0.237868	0.089101	0.324582	0.0676213	0.194113	0.00397772	0.00238663
31741	10	0.00310078	0.0124031	0	0.694574	0	0.271318	0.0186047	0
31742	10	0.00573066	0.0100287	0.0114613	0.737822	0	0.226361	0.00859599	0
31743	10	0.00680272	0.0187075	0.0255102	0.362245	0.0144558	0.563776	0.0085034	0
31744	10	0.0125471	0.0175659	0.00752823	0.154329	0	0.769134	0.0388959	0
31745	10	0.02216	0.133724	0.0140092	0.381049	0.00789608	0.406266	0.0331126	0.00178299
31747	10	0.102244	0.0997506	0.0199501	0.431421	0.0448878	0.281796	0.0199501	0
31748	12	0.0126904	0.0444162	0.00761421	0.480964	0.00507614	0.428934	0.0164975	0.00380711
31749	12	0.00979827	0.0582133	0.0172911	0.45245	0.000576369	0.429395	0.0322767	0
31750	12	0.0131654	0.060103	0.00744133	0.704637	0.00171723	0.193475	0.0194619	0
31751	12	0	0.0146341	0.0097561	0.531707	0.00487805	0.395122	0.0439024	0
31754	12	0.00755594	0.0133682	0.0162743	0.604185	0.00174368	0.314443	0.0424295	0
31755	14	0.0201794	0.0213004	0.00672646	0.543722	0	0.353139	0.0538117	0.00112108
31756	14	0.00628492	0.0321229	0.0104749	0.659218	0.0027933	0.278631	0.0104749	0
31757	14	0.00974421	0.0426309	0	0.679659	0	0.243605	0.0231425	0.00121803
31758	14	0.00583745	0.0107768	0.00404131	0.488999	0	0.482712	0.00718455	0.000449035
31759	14	0.0107469	0.0349275	0.015583	0.540032	0.00376142	0.387963	0.00644815	0.000537346
31760	14	0.0219684	0.0650264	0.00175747	0.833919	0	0.0711775	0.00527241	0.000878735
31761	14	0.00238854	0.0107484	0.000398089	0.649283	0.000398089	0.313296	0.0230892	0.000398089
31762	16	0.00734049	0.0112931	0.00338792	0.691135	0.00282326	0.280068	0.00395257	0
31763	16	0	0	0.0909091	0.727273	0	0.181818	0	0
31765	16	0.00911577	0.0419325	0.00182315	0.510483	0.0100273	0.399271	0.0273473	0
31766	16	0.00343053	0.00686106	0.0102916	0.473413	0	0.463122	0.0428816	0
31767	16	0.000729927	0.0116788	0.00145985	0.542336	0.00291971	0.40073	0.0394161	0.000729927
31768	16	0.00306513	0.016092	0.000766284	0.816092	0.00306513	0.155556	0.00536398	0
31769	16	0.00481283	0.00962567	0.00855615	0.599465	0.00374332	0.358824	0.0149733	0
31770	16	0.00863465	0.00971398	0.00323799	0.635186	0.00107933	0.336212	0.00593632	0
31771	16	0.00890869	0.018931	0.00111359	0.828508	0.0111359	0.120267	0.0111359	0
31772	16	0.0082358	0.0439965	0.008886	0.495232	0.0136541	0.41244	0.0162549	0.00130039
31773	16	0.0217539	0.0489463	0.00611829	0.654657	0.00611829	0.259007	0.00135962	0.00203943
31774	16	0.0236042	0.055379	0.0149796	0.611439	0.00317749	0.262823	0.0236042	0.00499319
31775	16	0.0101664	0.0138632	0.00554529	0.708872	0.00184843	0.237523	0.0221811	0
31776	18	0.003003	0.035035	0.00800801	0.717718	0.001001	0.229229	0.00600601	0
31779	18	0.00643777	0.0600858	0.00214592	0.888412	0.00321888	0.0343348	0.00107296	0.00429185
31780	18	0.00882353	0.0529412	0.00294118	0.752941	0.00588235	0.170588	0.00294118	0.00294118
31782	18	0.0223005	0.0669014	0.0246479	0.639671	0.00704225	0.2277	0.00704225	0.00469484
31783	18	0.00228954	0.0195491	0.00704473	0.665551	0.00528355	0.290595	0.00951039	0.000176118
31784	18	0.0240964	0.0722892	0	0.771084	0	0.13253	0	0
31785	18	0.0138705	0.0310436	0.00528402	0.719947	0.00792602	0.209379	0.011889	0.000660502
31786	20	0	0.0327869	0.163934	0.672131	0	0.131148	0	0
31787	20	0.00376648	0.00188324	0.0131827	0.783427	0.00376648	0.193974	0	0
31788	20	0.0145228	0.0186722	0.00207469	0.612033	0.00829876	0.327801	0.0165975	0
31789	20	0.00758397	0.0184182	0.00975081	0.68364	0.0249187	0.254605	0.000541712	0.000541712
31790	20	0.00641026	0.0128205	0.00641026	0.711538	0	0.262821	0	0
31791	20	0.00584795	0.0105263	0.019883	0.617544	0.00350877	0.328655	0.0140351	0
31792	20	0.0137615	0.016055	0	0.580275	0.0229358	0.360092	0.00688073	0
31793	20	0.00460167	0.0198447	0.00431406	0.832614	0.00201323	0.127121	0.00949094	0
31794	20	0.00640752	0.0243486	0.0119607	0.745835	0.00341734	0.200769	0.00683469	0.000427168
31795	20	0.00269542	0.0134771	0.0619946	0.566038	0.00808625	0.347709	0	0
31797	20	0.0108254	0.0487145	0.00270636	0.814614	0.0067659	0.11502	0.00135318	0
31798	20	0	0	1	0	0	0	0	0

## Sheet: Panel i
Actual GA	Predicted GA
141	109.506
126	118.552
46	70.2885
47	42.9784
56	66.5245
60	80.2607
46	57.8077
46	52.2977
99	76.9068
90	85.7065
112	108.332
47	45.3126
88	83.7964
114	87.2427
128	103.854
112	108.371
118	107.312
46	57.9369
61	60.9087
56	66.9196
112	84.2593
72	77.2931
146	122.294
47	47.3711
74	114.541
84	96.5962
42	66.8282
112	116.568
118	109.895
42	49.8113
46	49.1244
144	113.942
118	103.208
115	83.6993
98	95.6062
126	111.004
72	72.8224
144	129.768
126	102.684
60	85.9163
115	87.451
46	82.8083
46	55.7212
76	72.9485
72	83.9946
42	66.1718
46	66.0941
115	78.7361
128	144.161
76	63.0014
47	55.2015
42	51.856
146	110.744
115	87.36
71	46.9697
61	77.0712
129	123.345
87	63.8042
146	134.412
46	69.9828

## Sheet: Panel j
feature	coefficient
I_sumT	-52.9904
I_sumNK	-24.0472
M_DCSIGN_macs	4.47122
T_NKT	7.586
T_CD8T	10.452
N_CD11_NK	27.1723
I_sumMAC	63.3298
