# Supplementary material for: A spatially resolved timeline of the human maternal–fetal interface
Source: Nature. 2023 Jul 19;619(7970):595–605. doi: 10.1038/s41586-023-06298-9 (PMC10356615; doi:10.1038/s41586-023-06298-9)
Supplement: Supplementary file 21 — Source Data Fig. 5 [file 41586_2023_6298_MOESM21_ESM.xlsx]

## Sheet: Panel a
Feature	log2_ratio_R_squared	minimal_p_val	Max_R_squared	Trend_size
Galectin-9_binary_in_Mac2a	-3.36737	2.75e-13	0.231705	0.647482
TIM-3_binary_in_Mac2a	-2.16125	3.35e-11	0.195144	0.592189
Galectin-9_binary_in_Mac2c	-2.40179	1.51e-08	0.181969	0.96414
IDO-1_binary_in_Glandular	-1.87559	2.33e-05	0.131919	-0.95944
TIM-3_binary_in_Mac2b	-2.50818	2.88e-05	0.0959062	0.40279
PD-L1_binary_in_EVT1c	-0.143954	0.00841883	0.0937698	0.635373
Ki67_binary_in_NK1	4.50512	0.000222936	0.0905904	1.4359
iNOS_binary_in_NK2	-1.47196	3.7e-05	0.0841909	2.09276
TIM-3_binary_in_Mac2c	-0.0334547	0.000300069	0.0786739	0.713048
Galectin-9_binary_in_Mac1a	-8.52847	0.000101755	0.0750861	0.510067
Galectin-9_binary_in_Mac2b	-5.59641	0.000240579	0.0747738	0.372584
IDO-1_binary_in_Endothelial	0.142127	0.000418658	0.0670714	1.75777
IDO-1_binary_in_DC	4.40499	0.00284075	0.0659741	-1.52334
Galectin-9_binary_in_Mac1b	-6.28124	0.00072246	0.0556847	0.546221
TIM-3_binary_in_DC	0.108838	0.00204838	0.0556194	-0.841973
PD-L1_binary_in_EVT1b	-0.149049	0.00135135	0.0533047	0.813387

## Sheet: Panel b
	6	8	10	12	14	16	18	20
IDO endo	-1.9324	-1.36965	-1.05634	-1.02287	-1.2527	-0.812114	-1.27953	-0.417087
IDO glands	0.301414	0.133916	0.0271261	-0.986377	-0.658722	-1.19247	-0.936331	-1.43777
TIM3 Macs	0.593856	1.10764	1.40032	0.930051	1.35133	1.08276	0.940283	1.00538
G9 Mac	0.895731	1.03127	0.777168	1.41523	0.992046	1.2737	1.26564	1.25758
G9 stroma	0.141396	-0.903174	-1.14827	-0.33604	-0.431946	-0.351874	0.0099407	-0.4081

## Sheet: Panel e
point	Tim3+ mac frequency	Galectin-9+ mac frequency
'10_31739_6_13'	0.551227	0.383838
'10_31739_6_14'	0.526379	0.378897
'10_31739_6_15'	0.246774	0.390323
'10_31740_16_6'	0.319588	0.164948
'10_31740_6_11'	0	0.0243902
'10_31740_6_12'	0.165289	0.0413223
'10_31741_1_1'	0.517544	0.789474
'10_31742_1_2'	0.542929	0.489899
'10_31743_16_7'	0.0994764	0.146597
'10_31743_16_8'	0.285714	0.182857
'10_31744_1_3'	0.434783	0.492754
'10_31745_16_10'	0.591837	0.336735
'10_31745_16_9'	0.756757	0.441441
'10_31745_1_4'	0.727273	0.727273
'10_31745_1_5'	0.785311	0.740113
'10_31745_1_6'	0.886598	0.505155
'10_31747_1_7'	0.542373	0.305085
'12_31748_1_8'	0.64	0.556923
'12_31749_16_11'	0.753799	0.665653
'12_31749_1_9'	0.567251	0.567251
'12_31750_16_12'	0.397351	0.701987
'12_31750_1_10'	0.38172	0.666667
'12_31750_1_11'	0.5	0.889706
'12_31751_1_12'	0.488372	0.767442
'12_31754_16_13'	0.850962	0.745192
'12_31754_16_14'	0.54	0.74
'12_31754_16_15'	0.688525	0.782787
'12_31754_18_2'	0.633406	0.661605
'12_31754_1_14'	0.794444	0.883333
'14_31755_18_1'	0.817121	0.299611
'14_31756_20_2'	0.81791	0.922388
'14_31757_20_3'	0.929448	0.960123
'14_31758_16_17'	0.768061	0.585551
'14_31758_20_4'	0.862534	0.331536
'14_31758_20_5'	0.710345	0.427586
'14_31759_16_18'	0.726415	0.943396
'14_31759_20_6'	0.878261	0.971014
'14_31760_16_19'	0.635403	0.727873
'14_31761_16_20'	0.754438	0.773669
'14_31761_20_7'	0.839034	0.818913
'16_31762_16_21'	0.402332	0.390671
'16_31762_20_8'	0.591241	0.562044
'16_31762_20_9'	0.633562	0.744863
'16_31763_20_10'	0.25	0.5
'16_31765_19_1'	0.758621	0.931034
'16_31765_20_11'	1	1
'16_31765_3_1'	0.675159	0.815287
'16_31766_3_2'	0.62069	0.557471
'16_31767_17_1'	0.684685	0.720721
'16_31767_3_3'	0.289474	0.526316
'16_31767_3_4'	0.769231	0.817308
'16_31768_17_2'	0.533981	0.592233
'16_31768_3_5'	0.611632	0.870544
'16_31768_3_6'	0.608696	0.826087
'16_31769_18_11'	0.728767	0.682192
'16_31769_3_7'	0.600442	0.792494
'16_31770_14_15'	0.772397	0.590799
'16_31770_14_16'	0.626794	0.476077
'16_31770_4_1'	0.4	0.266667
'16_31770_4_2'	0.557377	0.368852
'16_31771_14_14'	0.772043	0.756989
'16_31771_4_3'	0.794595	0.789189
'16_31772_4_4'	0.4677	0.806202
'16_31772_4_5'	0.560071	0.743816
'16_31772_4_6'	0.28972	0.261682
'16_31772_4_7'	0.188437	0.342612
'16_31773_4_10'	0.714286	0.285714
'16_31773_4_8'	0.854167	0.96875
'16_31773_4_9'	0.58042	0.755245
'16_31774_14_13'	0.88642	0.898765
'16_31774_4_11'	0.635417	0.416667
'16_31774_4_12'	0.746637	0.836323
'16_31775_5_1'	0.806228	0.868512
'18_31776_14_12'	0.41791	0.283582
'18_31776_5_2'	0.714286	0.576623
'18_31779_5_4'	0.854484	0.76819
'18_31780_5_5'	0.581081	0.581081
'18_31782_5_6'	0.823529	1
'18_31782_5_7'	0.795567	0.935961
'18_31783_14_10'	0.648903	0.830721
'18_31783_14_11'	0.763754	0.977346
'18_31783_14_7'	0.65371	0.961131
'18_31783_14_8'	0.792244	0.961219
'18_31783_14_9'	0.596875	0.91875
'18_31783_5_10'	0.795276	0.948819
'18_31783_5_11'	0.710145	0.927536
'18_31783_5_8'	0.844394	0.990847
'18_31783_5_9'	0.856589	0.972868
'18_31784_14_6'	0.65	0.4
'18_31784_5_12'	NaN	NaN
'18_31785_5_13'	0.748768	0.827586
'18_31785_5_14'	0.928571	0.798701
'18_31785_5_15'	0.751866	0.940299
'20_31786_14_5'	0.05	0.25
'20_31787_14_3'	NaN	NaN
'20_31787_14_4'	0.52549	0.568627
'20_31787_5_16'	0.714286	0.666667
'20_31788_5_17'	0.836364	0.8
'20_31788_5_18'	0.551724	0.586207
'20_31789_14_1'	0.837696	0.842932
'20_31789_14_2'	0.726027	0.43379
'20_31789_5_19'	0.798701	0.814935
'20_31789_5_20'	0.742775	0.676301
'20_31790_13_14'	0.571429	0.678571
'20_31790_18_12'	0.315789	0.368421
'20_31791_13_11'	0.6	0.682353
'20_31791_13_12'	0.851852	0.851852
'20_31791_13_13'	0.794224	0.963899
'20_31791_18_13'	0.652174	0.826087
'20_31792_18_14'	0.655914	0.731183
'20_31793_13_10'	0.579634	0.537859
'20_31793_13_8'	0.658945	0.723295
'20_31793_13_9'	0.650519	0.657439
'20_31793_6_1'	0.738095	0.761905
'20_31793_6_2'	0.739691	0.902062
'20_31793_6_3'	0.68	0.8448
'20_31794_13_6'	0.632353	0.855042
'20_31794_13_7'	0.608974	0.705128
'20_31794_6_4'	0.755245	0.853147
'20_31794_6_6'	0.451923	0.56891
'20_31795_13_4'	0.512346	0.82716
'20_31795_6_7'	0.375	0.5
'20_31797_13_3'	0.209302	0.135659
'20_31797_6_9'	0.432258	0.322581
'20_31798_13_1'	NaN	NaN
'20_31798_6_10'	NaN	NaN
'6_31725_15_1'	0.25	0.867647
'6_31725_15_2'	0.474453	0.70073
'6_31725_8_2'	0.257009	0.649533
'6_31725_8_3'	0.283019	0.830189
'6_31726_8_4'	0.621951	0.615854
'6_31726_8_5'	0.571429	0.428571
'6_31726_8_6'	0.526316	0.442105
'6_31726_8_7'	0.773399	0.694581
'6_31726_8_8'	0.75463	0.884259
'6_31727_15_3'	0.0714286	0.142857
'6_31727_8_10'	0.09375	0.5625
'6_31727_8_11'	0	0.333333
'6_31727_8_12'	0.245902	0.295082
'6_31727_8_9'	0.292887	0.384937
'6_31728_15_4'	NaN	NaN
'6_31728_15_5'	0	0.0416667
'6_31728_15_6'	0.0434783	0.217391
'6_31728_9_2'	0.390728	0.695364
'6_31728_9_3'	0.125	0.625
'6_31729_10_1'	0.692308	0.230769
'6_31729_10_2'	0.647059	0.411765
'6_31729_10_3'	0.729412	0.470588
'6_31729_10_4'	0.725191	0.854962
'6_31729_10_5'	0.830065	0.784314
'6_31729_9_4'	0.833333	0.348485
'6_31730_10_10'	0.752809	0.187266
'6_31730_10_11'	0.460957	0.526448
'6_31730_10_12'	0.592381	0.500952
'6_31730_10_6'	0.216279	0.104651
'6_31730_10_7'	0.242424	0.199134
'6_31730_10_8'	0.190813	0.116608
'6_31730_10_9'	0.301527	0.122137
'6_31730_11_1'	0.388514	0.253378
'6_31730_18_15'	0.542805	0.437158
'6_31731_11_2'	0.778571	0.628571
'6_31731_11_4'	0.621622	0.432432
'6_31731_11_5'	0.575472	0.415094
'6_31731_11_6'	0.333333	0.5
'6_31731_11_7'	0.06	0.12
'6_31731_11_8'	0.717647	0.729412
'6_31731_15_7'	NaN	NaN
'6_31731_15_8'	0.46875	0.125
'6_31732_11_10'	0.287179	0.328205
'6_31732_11_11'	0.380952	0.309524
'6_31732_11_12'	0.189189	0.148649
'6_31732_11_9'	0.565966	0.657744
'6_31732_15_9'	0.0550459	0.0183486
'6_31733_11_13'	0.0434783	0.434783
'6_31733_11_14'	0	0.0769231
'6_31733_11_15'	0	0.111111
'6_31733_11_16'	0.109091	0.309091
'6_31733_11_17'	0	0.25
'6_31733_15_10'	0	0
'6_31733_15_11'	0.212687	0.212687
'6_31733_15_12'	0.0465116	0.534884
'8_31734_11_18'	0.627692	0.793846
'8_31734_12_1'	0.606195	0.309735
'8_31734_12_2'	0.560748	0.626168
'8_31734_12_3'	0.285714	0.417582
'8_31734_12_4'	0.666667	0.589744
'8_31734_12_5'	0.402367	0.56213
'8_31734_16_1'	0.259669	0.104972
'8_31734_16_2'	0.748954	0.619247
'8_31735_12_10'	0.308458	0.482587
'8_31735_12_11'	0.186667	0.4
'8_31735_12_12'	0.480952	0.385714
'8_31735_12_13'	0.376344	0.365591
'8_31735_12_14'	0.444444	0.722222
'8_31735_12_6'	0.400943	0.325472
'8_31735_12_7'	0.708197	0.622951
'8_31735_12_8'	0.387205	0.505051
'8_31735_12_9'	0.278481	0.291139
'8_31736_12_15'	0.511111	0.392593
'8_31736_12_16'	0.748344	0.231788
'8_31736_12_17'	0.791045	0.447761
'8_31736_12_18'	0.541436	0.19337
'8_31736_12_19'	0.907216	0.773196
'8_31736_16_3'	0.642857	0.452381
'8_31736_16_4'	0.507463	0.440299
'8_31736_16_5'	0.8	0.666667
'8_31737_12_20'	0.417582	0.615385
'8_31737_12_22'	0.729885	0.925287
'8_31737_12_23'	0.359307	0.450216
'8_31737_6_18'	0.145522	0.656716
'8_31738_6_17'	0.358824	0.494118

## Sheet: Panel f lineage comp
	Mac2a	NK1	NKT	Mac1a	EVT1a	Mac1b	CD8T	EVT1b	Mac2c	NK2	NK3	Mac2b	DC	CD4T	NK4	Mast	Treg
A	0.699946	0.356072	-0.340447	-0.427873	-0.50452	-0.0269634	0.333602	-0.521692	-0.568722	0.215887	-0.155759	-0.633059	-0.228499	3.6568	-0.394264	-0.684648	-0.775857
B	0.314901	3.61554	0.920361	-0.190178	-0.506848	-0.094012	-0.260775	-0.494938	-0.171883	0.563274	-0.379447	-0.590674	-0.418864	-0.554679	-0.466088	-0.632375	-0.653316
C	0.00911817	-0.0655337	-0.736029	-0.452004	-0.437517	-0.557531	0.178755	-0.626575	-1.04248	0.16264	2.72152	1.26057	0.866499	-0.477608	1.36858	-1.05329	-1.11913
D	0.289578	0.298651	-0.457342	-0.413644	2.88964	-0.405116	-0.488693	2.37311	-0.296035	-0.47782	-0.141889	-0.370385	-0.44809	-0.571466	-0.543128	-0.596974	-0.640394
E	0.79869	0.325034	-0.356737	2.44416	-0.616865	2.58243	-0.342627	-0.619674	-0.593697	0.214525	-0.310133	-0.52682	-0.473357	-0.549289	-0.609319	-0.653681	-0.712637
F	3.94065	0.0971464	-0.305135	-0.213992	-0.240551	-0.0458171	-0.141959	-0.302784	-0.286824	0.110741	-0.144625	-0.323719	-0.397852	-0.428313	-0.361422	-0.445768	-0.50977
G	0.448527	0.471107	-0.187727	-0.142819	-0.494651	0.0330708	-0.180613	-0.507373	-0.511197	3.80807	-0.154236	-0.489016	-0.393654	-0.39894	-0.205494	-0.503661	-0.591397
H	0.322773	0.747967	-0.178927	-0.367473	-0.186476	-0.306281	-0.382708	-0.168088	3.80454	-0.261327	-0.35392	-0.371544	-0.473681	-0.422983	-0.458028	-0.445741	-0.498105
I	0.391703	-0.259436	-0.371824	-0.324827	-0.290139	-0.18755	-0.241517	-0.311673	-0.383539	0.0533005	-0.151653	-0.413596	-0.345969	-0.19286	-0.397759	3.91914	-0.491807
J	0.358473	-0.106525	-0.323416	-0.345667	-0.3534	-0.248222	-0.0713609	-0.414474	-0.452909	-0.128508	-0.0988098	-0.444446	-0.38032	-0.126076	-0.302186	-0.481361	3.91921

## Sheet: Panel f G9
	G9_5
A	-0.191323
B	0.264093
C	-1.06279
D	-1.88268
E	0.991429
F	0.238292
G	1.79609
H	-0.660949
I	-0.186654
J	0.69449
