# Supplementary material for: A spatially resolved timeline of the human maternal–fetal interface
Source: Nature. 2023 Jul 19;619(7970):595–605. doi: 10.1038/s41586-023-06298-9 (PMC10356615; doi:10.1038/s41586-023-06298-9)
Supplement: Supplementary file 22 — Source Data Fig. 6 [file 41586_2023_6298_MOESM22_ESM.xlsx]

## Sheet: Panel d
% arteries ≤ delta, with EVT	Perivascular EVT	Intravascular EVT
1	0	0
1.21053	0	0
1.42105	0	0
1.63158	1.52672	0
1.84211	2.10843	0
2.05263	4.34783	0.217391
2.26316	4.90798	0.204499
2.47368	6.15079	0.396825
2.68421	7.52896	0.3861
2.89474	8.5389	0.56926
3.10526	8.78505	0.747664
3.31579	10.2752	1.65138
3.52632	11.1511	3.23741
3.73684	11.5658	4.27046
3.94737	12.0629	5.94406
4.15789	12.9534	7.08117
4.36842	13.253	7.40103
4.57895	13.5274	7.70548
4.78947	13.6519	8.02048
5	13.6054	8.33333

## Sheet: Panel e
	Anchoring	Interstitial	Perivascular	Intravascular
PD-L1	-1.10775	-0.4622	0.380688	1.18926
Ki67	1.48885	-0.629931	-0.523418	-0.335497
CD56	-0.864114	-0.368758	-0.207377	1.44025
CD57	1.48123	-0.317134	-0.700037	-0.464054
HLAG	-1.49973	0.474772	0.520554	0.504404

## Sheet: Panel f
	intravascular_1	intravascular_2	intravascular_3	interstitial_1	interstitial_2	interstitial_3	interstitial_4	interstitial_5
Symbol
C5ORF30	-0.136079	0.075252	0.193143	-0.685554	-0.688237	-0.778819	-0.917664	-0.763119
DKK3	-0.295579	0.852163	-1.17308	-0.984714	-1.13191	-0.92793	-0.844045	-1.06231
TFPI	1.5508	1.86445	1.48786	-0.0202489	0.490082	0.120357	-0.332291	0.145804
NOS2	0.0330607	0.327604	0.33113	-0.860089	-0.817601	-0.579194	-0.747879	-0.476316
FLT4	0.307053	0.401111	0.54135	-0.866202	-0.567487	-0.560695	-0.793554	-0.838185
HEXB	-0.790912	-0.904301	-0.92831	1.07516	0.609482	0.987346	0.85076	0.858043
JAG1	0.202794	0.672625	0.406209	-0.866202	-0.867413	-0.728277	-0.867374	-0.880163
FLT1	-0.0214576	-1.18913	-0.728942	1.24083	1.14318	1.02998	1.06846	1.32147
MMP15	1.0593	0.903569	0.877485	-0.400852	0.151288	-0.460248	-0.099251	-0.0696025
EBI3	0.00373646	-0.681776	-0.26475	0.712751	0.371775	0.666406	0.870733	0.798693
SERPINE1	-0.778604	-0.5685	-0.257125	1.24829	0.895813	1.16138	1.21777	1.02289
LDHB	0.0752626	0.368534	0.673134	-0.778468	-0.716711	-0.52526	-0.926614	-0.799284
ADGRG6	0.729956	0.896668	0.799893	-0.745185	-0.699502	-0.618119	-0.747879	-0.697623
FN1	1.38274	1.01416	1.56596	2.14027	2.49681	2.0153	2.16878	2.13357
PAPPA2	-0.719786	-1.0827	-1.29528	0.798469	0.740155	0.595578	0.745651	0.743874
IL6ST	-0.22178	-0.547616	-0.284079	0.752563	0.529392	0.8916	0.838275	1.13066
CGA	0.501372	-0.423633	0.500305	-1.00957	-0.50246	-0.92793	-0.891873	-0.90262
PLAC8	-0.815969	-1.33852	-1.31018	0.488013	0.264779	0.272536	0.468405	0.210216
ADM	-1.13434	-1.33852	-1.45886	0.508311	0.514442	0.294497	0.173802	0.199572
NCAM1	0.0706547	0.918881	0.302538	-0.872297	-0.990236	-0.805736	-0.821779	-0.90262
GGTLC1	-0.664681	-0.0155943	-0.505386	-0.848323	-1.03717	-1.17704	-0.993892	-1.20522
ADAMTS4	-1.31681	0.969503	-0.0670713	-0.836776	-1.08796	-0.86369	-0.908875	-0.880163
MXRA8	-0.153736	0.640001	0.676496	-0.705871	-0.777828	-0.387835	-0.667484	-0.186149
ADORA1	-0.456532	-0.0882179	-0.565318	-1.05459	-1.31616	-1.1274	-0.926614	-1.20522
HTRA1	0.249005	-1.12351	-0.0352562	0.841307	0.635567	0.569061	0.748289	0.817632
FBN1	-0.439851	-1.59379	-0.554048	0.648885	0.123467	0.268053	0.484212	0.475703
RRAD	-1.78224	-1.71482	-2.19903	-0.0521016	-0.238437	0.175522	-0.121261	-0.517906
TAC3	-1.70855	-1.42519	-1.64363	0.275308	-0.337275	-0.374318	0.623414	-0.517906
IGF2	1.75205	1.29388	1.78533	1.79949	1.90314	2.21261	1.95778	1.91483
CORO6	-1.01485	-0.904301	-1.18576	0.318507	0.0175676	0.481504	0.261138	0.361856
PRG2	1.41786	0.603516	0.948699	2.44498	2.69779	2.81807	2.59964	2.60433
ADGRG1	-0.499653	0.536117	0.431233	-1.13828	-1.24382	-1.03949	-0.944892	-1.16565
MMP12	2.76464	2.03965	1.38159	-1.05459	0.389577	-1.03949	-0.983775	-0.551479
CD24	-0.482136	-0.263716	-0.0409526	-0.938985	-1.08796	-0.999802	-1.04852	-0.838185
LAIR2	1.33325	0.826131	1.59469	-0.574231	0.133867	-0.638533	-0.491595	-0.279423

## Sheet: Panel h ligands
ligand	Pearson
CLEC11A	0.0235429
CD24	0.0204176
CXCL12	0.0201948
NCAM1	0.0183435
ICAM1	0.0178352
TFPI	0.0175823
CDH5	0.0167546
CGA	0.0161353
JAG1	0.0112452
LEP	0.00415953

## Sheet: Panel h heatmap
ligand	AHSA1	ACE2	MYOZ1	OR51E2	OR7A5	CD36	COL1A1	COL1A2	KRT10	GADD45B	MT2A	MTOR	CALML6	CD40LG	DNTT	IL1RN	ITK	KCNE4	SYT4	DDX43	FADS2	PGK2	SLC2A1	SLC2A2	CRHBP	HBB	MAPT	RAG2	SUMO4	ZNF157	CCND2	AFAP1L2	FOXS1	LHCGR	PLAU
CLEC11A	0	0	0	0	0	0	0	0	0	0.00169495	0	0	0	0	0	0	0	0	0	0	0	0	0.00130189	0	0	0	0	0	0	0	0	0	0	0	0
CD24	0	0	0.00628537	0.00704906	0.0113924	0	0	0	0	0	0	0	0	0	0.00608064	0	0	0	0	0.00643942	0	0.00587176	0	0	0.00613215	0.0061265	0	0.00604476	0	0.00839221	0	0	0	0	0
CXCL12	0	0	0	0	0	0	0	0	0	0.00129663	0.00431805	0	0	0.00263993	0	0	0.00268502	0	0	0	0	0	0	0	0	0	0	0	0	0	0.00114912	0	0	0	0
NCAM1	0	0	0	0	0	0	0	0	0	0.00137215	0	0	0	0	0	0	0	0	0	0	0	0	0	0	0	0	0	0	0	0	0.00127592	0	0	0	0
ICAM1	0	0	0	0	0	0	0	0	0	0.00150718	0	0	0	0	0	0	0	0	0	0	0	0	0	0	0	0	0	0	0	0	0	0	0	0	0
TFPI	0	0	0	0	0	0	0	0	0	0.00265252	0	0	0	0	0	0	0	0	0	0	0	0	0	0	0	0	0	0	0	0	0.00138521	0	0	0	0.00132933
CDH5	0	0	0	0	0	0	0	0	0	0.00123623	0	0	0	0	0	0	0	0	0	0	0	0	0	0	0	0	0	0	0	0	0.00129348	0	0	0	0
CGA	0.00439036	0	0	0	0	0.00430568	0	0	0	0.00177345	0	0	0	0	0	0	0	0	0	0	0	0	0	0	0	0	0	0	0	0	0.00418551	0	0	0.00542204	0.00433597
JAG1	0	0	0	0	0	0	0	0	0.00600575	0	0	0	0.00833477	0	0	0	0	0.005828	0.00592244	0.00669579	0	0	0	0	0	0	0	0.00670881	0.00797576	0.00849811	0	0.00576678	0.00598703	0	0
LEP	0	0.00673452	0	0	0	0.00447951	0.004215	0.00435406	0	0	0	0.00431292	0	0	0	0.00273206	0	0	0	0	0.00443818	0	0.00465866	0.00538597	0	0	0.00436624	0	0	0	0	0	0	0	0
