# Supplementary material for: A spatially resolved timeline of the human maternal–fetal interface
Source: Nature. 2023 Jul 19;619(7970):595–605. doi: 10.1038/s41586-023-06298-9 (PMC10356615; doi:10.1038/s41586-023-06298-9)
Supplement: Supplementary file 23 — Source Data Extended Data Fig. 2 [file 41586_2023_6298_MOESM23_ESM.xlsx]

## Sheet: Panel a
patient	CD57+CD49a-	CD57+CD49a+	% CD49a+	% CD49a-
31729	6	169	96.5714	3.42857
31772	3	15	83.3333	16.6667
31725	3	36	92.3077	7.69231
31734	2	79	97.5309	2.46914
31743	0	15	100	0
31735	2	91	97.8495	2.15054
31758	4	26	86.6667	13.3333
31728	1	143	99.3056	0.694444

## Sheet: Panel c - scatter
Point	delta	NK2 enrichment around arteries
'10_31739_6_14'	1.59888	-1.68485
'10_31739_6_15'	NaN	NaN
'10_31740_16_6'	NaN	NaN
'10_31740_6_11'	NaN	NaN
'10_31740_6_12'	1.79755	-0.182144
'10_31741_1_1'	3.22501	-0.739969
'10_31742_1_2'	1.64558	-0.226991
'10_31743_16_7'	1.52385	-1.41141
'10_31743_16_8'	1.58588	2.20521
'10_31744_1_3'	NaN	NaN
'10_31745_16_10'	2.2339	-1.09709
'10_31745_16_9'	3.29757	-0.288213
'10_31745_1_4'	2.98834	-0.854982
'10_31745_1_5'	2.05448	1.31963
'10_31745_1_6'	2.08601	-0.375714
'10_31747_1_7'	1.94861	1.92703
'12_31748_1_8'	3.61759	-1.77022
'12_31749_16_11'	1.7703	0.978846
'12_31749_1_9'	NaN	NaN
'12_31750_16_12'	1.70908	3.41733
'12_31750_1_10'	1.84512	1.95375
'12_31750_1_11'	2.18882	-1.12389
'12_31751_1_12'	3.55504	-0.500169
'12_31754_16_13'	NaN	NaN
'12_31754_16_14'	2.91878	0.50467
'12_31754_16_15'	1.95605	-0.417688
'12_31754_18_2'	1.4894	-0.166581
'12_31754_1_14'	1.61066	0.843233
'14_31755_18_1'	4.25556	-0.623763
'14_31756_20_2'	1.78231	4.08258
'14_31757_20_3'	1.47864	0.00846129
'14_31758_16_17'	2.04128	2.1159
'14_31758_20_4'	NaN	NaN
'14_31758_20_5'	1.76774	-0.720255
'14_31759_16_18'	NaN	NaN
'14_31759_20_6'	1.77068	3.06683
'14_31760_16_19'	2.0497	-0.405426
'14_31761_16_20'	NaN	NaN
'14_31761_20_7'	1.85375	-0.378651
'16_31762_16_21'	1.92062	-0.71848
'16_31762_20_8'	4.15659	-0.207625
'16_31762_20_9'	2.61416	-0.285596
'16_31763_20_10'	3.79588	NaN
'16_31765_19_1'	4.01156	-0.169725
'16_31765_20_11'	2.26557	NaN
'16_31765_3_1'	1.87056	-0.780523
'16_31766_3_2'	NaN	NaN
'16_31767_17_1'	2.57351	-0.0379145
'16_31767_3_3'	4.08496	NaN
'16_31767_3_4'	1.85981	-0.895892
'16_31768_17_2'	3.30959	-0.0548546
'16_31768_3_5'	1.74668	-0.600374
'16_31768_3_6'	NaN	-0.199692
'16_31769_18_11'	4.12664	0.41752
'16_31769_3_7'	1.81356	-1.60988
'16_31770_14_15'	2.31664	-1.36923
'16_31770_14_16'	2.16647	-0.958141
'16_31770_4_1'	NaN	NaN
'16_31770_4_2'	4.42217	-1.60376
'16_31771_14_14'	NaN	NaN
'16_31771_4_3'	NaN	NaN
'16_31772_4_4'	1.94291	-3.59812
'16_31772_4_5'	1.81956	2.71687
'16_31772_4_6'	1.85919	2.0868
'16_31772_4_7'	NaN	1.36553
'16_31773_4_10'	NaN	NaN
'16_31773_4_8'	3.32531	-0.581
'16_31773_4_9'	2.27548	0.436745
'16_31774_14_13'	NaN	NaN
'16_31774_4_11'	NaN	NaN
'16_31774_4_12'	1.87757	0.0226675
'16_31775_5_1'	1.76568	0.874609
'18_31776_14_12'	NaN	-0.217072
'18_31776_5_2'	1.66194	-0.496016
'18_31779_5_4'	3.96512	NaN
'18_31780_5_5'	5	-0.196014
'18_31782_5_6'	NaN	NaN
'18_31782_5_7'	2.81579	-0.457973
'18_31783_14_10'	NaN	NaN
'18_31783_14_11'	2.28772	0.581186
'18_31783_14_7'	1.77662	-0.596217
'18_31783_14_8'	NaN	NaN
'18_31783_14_9'	NaN	NaN
'18_31783_5_10'	NaN	NaN
'18_31783_5_11'	1.79829	1.2076
'18_31783_5_8'	1.74253	-0.913729
'18_31783_5_9'	1.83436	-0.565504
'18_31784_14_6'	3.79129	NaN
'18_31785_5_13'	3.40852	3.62239
'18_31785_5_14'	NaN	NaN
'18_31785_5_15'	1.64752	1.56735
'20_31786_14_5'	4.1404	NaN
'20_31787_14_4'	4.74769	-0.101944
'20_31787_5_16'	4.23851	NaN
'20_31788_5_17'	NaN	NaN
'20_31788_5_18'	3.8522	-0.48602
'20_31789_14_1'	NaN	-0.0952981
'20_31789_14_2'	NaN	-0.290957
'20_31789_5_19'	1.97444	-0.238919
'20_31789_5_20'	3.9369	-0.442519
'20_31790_13_14'	NaN	NaN
'20_31790_18_12'	NaN	NaN
'20_31791_13_11'	NaN	-0.139169
'20_31791_13_12'	NaN	-0.0952981
'20_31791_13_13'	2.40011	0.0857213
'20_31791_18_13'	NaN	-0.219586
'20_31792_18_14'	1.56814	-0.464555
'20_31793_13_10'	3.57552	-1.16599
'20_31793_13_8'	2.32698	-0.503551
'20_31793_13_9'	NaN	NaN
'20_31793_6_1'	NaN	-0.119159
'20_31793_6_2'	NaN	-0.496096
'20_31793_6_3'	NaN	NaN
'20_31794_13_6'	1.92271	4.94278
'20_31794_13_7'	3.90034	-0.910838
'20_31794_6_4'	4.85424	-0.456801
'20_31794_6_6'	1.87361	-0.872699
'20_31795_13_4'	2.52435	-0.239522
'20_31795_6_7'	NaN	NaN
'20_31797_13_3'	NaN	NaN
'20_31797_6_9'	NaN	NaN
'20_31798_13_1'	NaN	NaN
'6_31725_15_1'	1.89898	1.7989
'6_31725_15_2'	1.88499	4.81021
'6_31725_8_2'	1.82646	2.92898
'6_31725_8_3'	1.83901	1.892
'6_31726_8_4'	1.97844	2.79995
'6_31726_8_5'	NaN	NaN
'6_31726_8_6'	1.86288	5.35746
'6_31726_8_7'	1.63488	3.34168
'6_31726_8_8'	NaN	NaN
'6_31727_15_3'	1.81818	-0.427822
'6_31727_8_10'	NaN	NaN
'6_31727_8_11'	1.7215	0.951442
'6_31727_8_12'	1.62404	-0.00919076
'6_31727_8_9'	1.67568	1.07533
'6_31728_15_4'	NaN	NaN
'6_31728_15_5'	1.62686	3.19986
'6_31728_15_6'	1.71028	1.9021
'6_31728_9_2'	NaN	NaN
'6_31728_9_3'	NaN	NaN
'6_31729_10_1'	NaN	NaN
'6_31729_10_2'	1.86101	3.0217
'6_31729_10_3'	NaN	NaN
'6_31729_10_4'	1.73222	0.667947
'6_31729_10_5'	1.36386	1.67784
'6_31729_9_4'	1.71011	0.653221
'6_31730_10_10'	NaN	-0.646084
'6_31730_10_11'	1.47225	2.85398
'6_31730_10_12'	1.90353	-0.653894
'6_31730_10_6'	1.64892	4.20564
'6_31730_10_7'	1.63073	4.41591
'6_31730_10_8'	1.67759	-0.9087
'6_31730_10_9'	1.72975	2.52554
'6_31730_11_1'	1.53541	0.173902
'6_31730_18_15'	1.695	4.95188
'6_31731_11_2'	1.33082	-0.262177
'6_31731_11_4'	1.74524	-0.589621
'6_31731_11_5'	NaN	-0.539969
'6_31731_11_6'	2.07244	0.789862
'6_31731_11_7'	NaN	-0.3012
'6_31731_11_8'	NaN	NaN
'6_31731_15_7'	3.66438	-0.0776931
'6_31731_15_8'	1.87635	2.71301
'6_31732_11_10'	1.68561	0.297546
'6_31732_11_11'	1.44757	0.435351
'6_31732_11_12'	NaN	NaN
'6_31732_11_9'	1.72164	2.66411
'6_31732_15_9'	1.60494	-0.559935
'6_31733_11_13'	NaN	-0.378464
'6_31733_11_14'	1.69123	-0.373933
'6_31733_11_15'	NaN	3.27807
'6_31733_11_16'	1.79325	0.707965
'6_31733_11_17'	1.62824	-0.827658
'6_31733_15_10'	1.69171	0.455767
'6_31733_15_11'	1.89911	1.49768
'6_31733_15_12'	1.55131	3.63781
'8_31734_11_18'	2.25597	-1.37503
'8_31734_12_1'	1.48979	-0.495231
'8_31734_12_2'	NaN	-0.0708881
'8_31734_12_3'	1.63736	-0.387945
'8_31734_12_4'	1.969	-0.943656
'8_31734_12_5'	1.60538	-0.042394
'8_31734_16_1'	1.83604	-0.54387
'8_31734_16_2'	1.57757	-0.00407827
'8_31735_12_10'	1.97048	2.07691
'8_31735_12_11'	1.97011	-0.0396809
'8_31735_12_12'	1.85085	5.01554
'8_31735_12_13'	NaN	NaN
'8_31735_12_14'	3.31006	-0.360855
'8_31735_12_6'	1.98958	7.07844
'8_31735_12_7'	2.26807	0.837323
'8_31735_12_8'	1.52298	-0.653943
'8_31735_12_9'	1.66089	2.03666
'8_31736_12_15'	NaN	NaN
'8_31736_12_16'	NaN	NaN
'8_31736_12_17'	3.28628	-0.190734
'8_31736_12_18'	NaN	NaN
'8_31736_12_19'	2.53743	0.384251
'8_31736_16_3'	2.2525	-0.0316386
'8_31736_16_4'	1.77058	-0.467127
'8_31736_16_5'	2.68037	-0.272239
'8_31737_12_20'	1.66278	3.08005
'8_31737_12_22'	1.85985	-3.30961
'8_31737_12_23'	NaN	-1.25982
'8_31737_6_18'	1.97334	-0.24003
'8_31738_6_17'	1.94214	-0.502128

## Sheet: Panel c- violin
Point	NK2 enrichment around arteries	Category
10_31739_6_14'	-1.68485	'Early'
'10_31740_6_12'	-0.182144	'Early'
'10_31742_1_2'	-0.226991	'Early'
'10_31743_16_7'	-1.41141	'Early'
'10_31743_16_8'	2.20521	'Early'
'10_31745_16_10'	-1.09709	'Early'
'10_31745_1_5'	1.31963	'Early'
'10_31745_1_6'	-0.375714	'Early'
'10_31747_1_7'	1.92703	'Early'
'12_31748_1_8'	-1.77022	'Late'
'12_31749_16_11'	0.978846	'Early'
'12_31750_16_12'	3.41733	'Early'
'12_31750_1_10'	1.95375	'Early'
'12_31750_1_11'	-1.12389	'Early'
'12_31751_1_12'	-0.500169	'Late'
'12_31754_16_15'	-0.417688	'Early'
'12_31754_18_2'	-0.166581	'Early'
'12_31754_1_14'	0.843233	'Early'
'14_31755_18_1'	-0.623763	'Late'
'14_31756_20_2'	4.08258	'Early'
'14_31757_20_3'	0.00846129	'Early'
'14_31758_16_17'	2.1159	'Early'
'14_31758_20_5'	-0.720255	'Early'
'14_31759_20_6'	3.06683	'Early'
'14_31760_16_19'	-0.405426	'Early'
'14_31761_20_7'	-0.378651	'Early'
'16_31762_16_21'	-0.71848	'Early'
'16_31762_20_8'	-0.207625	'Late'
'16_31763_20_10'	NaN	'Late'
'16_31765_19_1'	-0.169725	'Late'
'16_31765_20_11'	NaN	'Early'
'16_31765_3_1'	-0.780523	'Early'
'16_31767_3_3'	NaN	'Late'
'16_31767_3_4'	-0.895892	'Early'
'16_31768_3_5'	-0.600374	'Early'
'16_31769_18_11'	0.41752	'Late'
'16_31769_3_7'	-1.60988	'Early'
'16_31770_14_15'	-1.36923	'Early'
'16_31770_14_16'	-0.958141	'Early'
'16_31770_4_2'	-1.60376	'Late'
'16_31772_4_4'	-3.59812	'Early'
'16_31772_4_5'	2.71687	'Early'
'16_31772_4_6'	2.0868	'Early'
'16_31773_4_9'	0.436745	'Early'
'16_31774_4_12'	0.0226675	'Early'
'16_31775_5_1'	0.874609	'Early'
'18_31776_5_2'	-0.496016	'Early'
'18_31779_5_4'	NaN	'Late'
'18_31780_5_5'	-0.196014	'Late'
'18_31783_14_11'	0.581186	'Early'
'18_31783_14_7'	-0.596217	'Early'
'18_31783_5_11'	1.2076	'Early'
'18_31783_5_8'	-0.913729	'Early'
'18_31783_5_9'	-0.565504	'Early'
'18_31784_14_6'	NaN	'Late'
'18_31785_5_15'	1.56735	'Early'
'20_31786_14_5'	NaN	'Late'
'20_31787_14_4'	-0.101944	'Late'
'20_31787_5_16'	NaN	'Late'
'20_31788_5_18'	-0.48602	'Late'
'20_31789_5_19'	-0.238919	'Early'
'20_31789_5_20'	-0.442519	'Late'
'20_31791_13_13'	0.0857213	'Early'
'20_31792_18_14'	-0.464555	'Early'
'20_31793_13_10'	-1.16599	'Late'
'20_31793_13_8'	-0.503551	'Early'
'20_31794_13_6'	4.94278	'Early'
'20_31794_13_7'	-0.910838	'Late'
'20_31794_6_4'	-0.456801	'Late'
'20_31794_6_6'	-0.872699	'Early'
'6_31725_15_1'	1.7989	'Early'
'6_31725_15_2'	4.81021	'Early'
'6_31725_8_2'	2.92898	'Early'
'6_31725_8_3'	1.892	'Early'
'6_31726_8_4'	2.79995	'Early'
'6_31726_8_6'	5.35746	'Early'
'6_31726_8_7'	3.34168	'Early'
'6_31727_15_3'	-0.427822	'Early'
'6_31727_8_11'	0.951442	'Early'
'6_31727_8_12'	-0.00919076	'Early'
'6_31727_8_9'	1.07533	'Early'
'6_31728_15_5'	3.19986	'Early'
'6_31728_15_6'	1.9021	'Early'
'6_31729_10_2'	3.0217	'Early'
'6_31729_10_4'	0.667947	'Early'
'6_31729_10_5'	1.67784	'Early'
'6_31729_9_4'	0.653221	'Early'
'6_31730_10_11'	2.85398	'Early'
'6_31730_10_12'	-0.653894	'Early'
'6_31730_10_6'	4.20564	'Early'
'6_31730_10_7'	4.41591	'Early'
'6_31730_10_8'	-0.9087	'Early'
'6_31730_10_9'	2.52554	'Early'
'6_31730_11_1'	0.173902	'Early'
'6_31730_18_15'	4.95188	'Early'
'6_31731_11_2'	-0.262177	'Early'
'6_31731_11_4'	-0.589621	'Early'
'6_31731_11_6'	0.789862	'Early'
'6_31731_15_7'	-0.0776931	'Late'
'6_31731_15_8'	2.71301	'Early'
'6_31732_11_10'	0.297546	'Early'
'6_31732_11_11'	0.435351	'Early'
'6_31732_11_9'	2.66411	'Early'
'6_31732_15_9'	-0.559935	'Early'
'6_31733_11_14'	-0.373933	'Early'
'6_31733_11_16'	0.707965	'Early'
'6_31733_11_17'	-0.827658	'Early'
'6_31733_15_10'	0.455767	'Early'
'6_31733_15_11'	1.49768	'Early'
'6_31733_15_12'	3.63781	'Early'
'8_31734_11_18'	-1.37503	'Early'
'8_31734_12_1'	-0.495231	'Early'
'8_31734_12_3'	-0.387945	'Early'
'8_31734_12_4'	-0.943656	'Early'
'8_31734_12_5'	-0.042394	'Early'
'8_31734_16_1'	-0.54387	'Early'
'8_31734_16_2'	-0.00407827	'Early'
'8_31735_12_10'	2.07691	'Early'
'8_31735_12_11'	-0.0396809	'Early'
'8_31735_12_12'	5.01554	'Early'
'8_31735_12_6'	7.07844	'Early'
'8_31735_12_7'	0.837323	'Early'
'8_31735_12_8'	-0.653943	'Early'
'8_31735_12_9'	2.03666	'Early'
'8_31736_16_3'	-0.0316386	'Early'
'8_31736_16_4'	-0.467127	'Early'
'8_31737_12_20'	3.08005	'Early'
'8_31737_12_22'	-3.30961	'Early'
'8_31737_6_18'	-0.24003	'Early'
'8_31738_6_17'	-0.502128	'Early'
