# Supplementary material for: A spatially resolved timeline of the human maternal–fetal interface
Source: Nature. 2023 Jul 19;619(7970):595–605. doi: 10.1038/s41586-023-06298-9 (PMC10356615; doi:10.1038/s41586-023-06298-9)
Supplement: Supplementary file 24 — Source Data Extended Data Fig. 3 [file 41586_2023_6298_MOESM24_ESM.xlsx]

## Sheet: Panel b
Stage 1 frequency	Stage 2 frequency	Stage 3 frequency	Stage 4 frequency	Stage 5 frequency	Patient
0.0869565	0.913043	0	0	0	'31725'
0.25	0.75	0	0	0	'31726'
0.214286	0.785714	0	0	0	'31727'
0.5	0.5	0	0	0	'31728'
0.454545	0.545455	0	0	0	'31729'
0.483871	0.483871	0.0322581	0	0	'31730'
0.34375	0.5	0.03125	0.125	0	'31731'
0.689655	0.310345	0	0	0	'31732'
0.214286	0.785714	0	0	0	'31733'
0.666667	0.333333	0	0	0	'31734'
0.255814	0.627907	0.0465116	0.0697674	0	'31735'
0.176471	0.117647	0.352941	0.294118	0.0588235	'31736'
0.214286	0.785714	0	0	0	'31737'
0	1	0	0	0	'31738'
0.636364	0.363636	0	0	0	'31739'
0.5	0.5	0	0	0	'31740'
0	0	0.333333	0.666667	0	'31741'
0.666667	0.333333	0	0	0	'31742'
0.888889	0.111111	0	0	0	'31743'
0.210526	0.157895	0.526316	0.105263	0	'31745'
0	1	0	0	0	'31747'
0	0	0	1	0	'31748'
0.454545	0.545455	0	0	0	'31749'
0	0.818182	0.181818	0	0	'31750'
0	0	0	1	0	'31751'
0.461538	0.384615	0.153846	0	0	'31754'
0	0	0	0	1	'31755'
0	1	0	0	0	'31756'
0.8	0.2	0	0	0	'31757'
0.375	0.5	0.125	0	0	'31758'
0.166667	0.833333	0	0	0	'31759'
0	0.5	0.5	0	0	'31760'
0.6	0.2	0.2	0	0	'31761'
0.125	0.625	0	0.125	0.125	'31762'
0	0	0	0	1	'31763'
0	0.25	0.25	0	0.5	'31765'
0.125	0.125	0.125	0.5	0.125	'31767'
0	0.5	0.25	0	0.25	'31768'
0.1	0.8	0	0	0.1	'31769'
0.1	0.5	0.1	0.1	0.2	'31770'
0.25	0.75	0	0	0	'31772'
0.142857	0	0.285714	0.571429	0	'31773'
0.2	0.8	0	0	0	'31774'
0.2	0.8	0	0	0	'31775'
0.166667	0.833333	0	0	0	'31776'
0	0	0	0	1	'31779'
0	0	0	0	1	'31780'
0	0	0.75	0.25	0	'31782'
0.35	0.6	0.05	0	0	'31783'
0	0	0	0	1	'31784'
0.357143	0.5	0.0714286	0	0.0714286	'31785'
0	0	0	1	0	'31786'
0	0	0	0	1	'31787'
0	0	0	0	1	'31788'
0	0.5	0	0	0.5	'31789'
0	0.5	0.5	0	0	'31791'
0	1	0	0	0	'31792'
0	0	0	0.2	0.8	'31793'
0	0.6	0	0.2	0.2	'31794'
0	0	1	0	0	'31795'

## Sheet: Panel d
tab_artery_props_mean_per_stage_z_scored
Row	perimeter	area	radius	CD31radial_coverage	CD31mean_thickness	CD31std_thickness	CD31average	CD31jaggedness	CK7radial_coverage	CK7mean_thickness	CK7std_thickness	CK7average	CK7jaggedness	H3radial_coverage	H3mean_thickness	H3std_thickness	H3average	H3jaggedness	HLAGradial_coverage	HLAGmean_thickness	HLAGstd_thickness	HLAGaverage	HLAGjaggedness	SMAradial_coverage	SMAmean_thickness	SMAstd_thickness	SMAaverage	SMAjaggedness	VIMradial_coverage	VIMmean_thickness	VIMstd_thickness	VIMaverage	VIMjaggedness
1	-1.15913	-0.827176	-0.913576	0.935308	-1.158	-1.49249	0.545854	-0.292303	-0.690594	-0.645009	-0.677313	-0.750113	-0.956235	1.46128	-0.985805	-1.13209	1.51111	1.38376	-0.792558	-0.72091	-0.756313	-0.780478	-0.924283	0.982039	-0.214243	-1.11782	1.36763	0.882321	1.14354	-1.52837	-1.31977	1.10189	0.854067
2	-0.591053	-0.61393	-0.572028	0.388606	0.784645	0.116654	0.456548	0.680712	-0.652178	-0.640051	-0.669553	-0.689383	-0.634975	0.614609	0.0171473	-0.242232	0.525678	0.545175	-0.802439	-0.71642	-0.739272	-0.759566	-0.85246	0.918437	1.6957	1.58673	0.737159	1.09263	0.811569	0.766091	0.0211314	0.919194	0.606324
3	-0.059616	-0.336619	-0.308134	0.231557	0.344585	0.265936	0.532167	0.709276	-0.703091	-0.642001	-0.666431	-0.734794	-0.531525	-0.802218	-0.862096	-0.487092	-0.662975	-1.23669	-0.565891	-0.677491	-0.603551	-0.647865	-0.362248	-0.468798	-0.478355	-0.190596	-0.557558	-0.383263	-0.356273	-0.507381	-0.447556	-0.34737	0.216847
4	0.327902	0.0997484	0.14372	0.147149	0.995256	1.28714	0.240919	0.53413	0.517645	0.290719	0.448915	0.91628	0.790348	-0.509869	0.363626	0.343346	-0.518092	-0.443603	1.27149	0.688764	0.653332	1.1128	1.07806	-0.0275612	-0.0851521	0.141649	-0.575675	-0.241751	-0.238792	0.717703	0.356917	-0.378825	0.0126609
5	1.48189	1.67798	1.65002	-1.70262	-0.966486	-0.177242	-1.77549	-1.63182	1.52822	1.63634	1.56438	1.25801	1.33239	-0.763803	1.46713	1.51807	-0.85572	-0.248645	0.889401	1.42606	1.4458	1.0751	1.06093	-1.40412	-0.917949	-0.419965	-0.971555	-1.34994	-1.36004	0.551957	1.38927	-1.29489	-1.6899
