# Supplementary material for: A spatially resolved timeline of the human maternal–fetal interface
Source: Nature. 2023 Jul 19;619(7970):595–605. doi: 10.1038/s41586-023-06298-9 (PMC10356615; doi:10.1038/s41586-023-06298-9)
Supplement: Supplementary file 25 — Source Data Extended Data Fig. 4 [file 41586_2023_6298_MOESM25_ESM.xlsx]

## Sheet: Panels a-c
artery name	point	ld1	ld2	stage	delta
arteries_label3921.tif	6_31725_8_2	-1.79665	-0.92618	2	1.77828
arteries_label3922.tif	6_31725_8_2	-1.10238	-1.57261	2	1.9317
arteries_label3923.tif	6_31725_8_2	-1.3047	-1.48533	2	1.89687
arteries_label3924.tif	6_31725_8_2	-1.37426	-0.744233	2	1.81731
arteries_label3925.tif	6_31725_8_2	-1.25456	0.310786	2	1.70815
arteries_label3316.tif	14_31758_16_17	-0.952499	1.65896	1	1.54138
arteries_label3317.tif	14_31758_16_17	-1.1717	1.2039	1	1.58572
arteries_label3318.tif	14_31758_16_17	4.37512	0.645473	3	2.99675
arteries_label3720.tif	6_31733_15_12	-1.4131	0.427576	1	1.66792
arteries_label3721.tif	6_31733_15_12	-1.09783	0.807165	2	1.66065
arteries_label3722.tif	6_31733_15_12	-1.09661	1.21206	2	1.59591
arteries_label3723.tif	6_31733_15_12	-1.13154	1.48958	2	1.54306
arteries_label3724.tif	6_31733_15_12	-1.36485	1.2753	2	1.5446
arteries_label3726.tif	6_31733_15_12	-1.86296	2.50181	1	1.26051
arteries_label3727.tif	6_31733_15_12	-1.23372	1.15967	2	1.58337
arteries_label3728.tif	6_31733_15_12	-1.36482	1.21501	2	1.55448
arteries_label3059.tif	18_31779_5_4	9.26978	0.834134	5	3.96512
arteries_label3386.tif	20_31787_5_16	10.8224	0.900435	5	4.23851
arteries_label3088.tif	6_31730_11_1	-2.49417	2.77013	1	1.14028
arteries_label3089.tif	6_31730_11_1	-1.60783	-0.940601	2	1.80519
arteries_label3090.tif	6_31730_11_1	-1.38014	0.512198	1	1.66075
arteries_label3681.tif	6_31726_8_4	-0.812837	-2.19444	2	2.01536
arteries_label3682.tif	6_31726_8_4	-0.693718	-0.971943	2	1.94151
arteries_label3953.tif	8_31735_12_7	2.28825	-1.02285	2	2.50741
arteries_label3954.tif	8_31735_12_7	-0.48839	-1.69418	2	2.02874
arteries_label3713.tif	8_31735_12_11	1.37342	-0.162312	2	2.2958
arteries_label3714.tif	8_31735_12_11	-0.446159	-0.894217	2	1.97459
arteries_label3715.tif	8_31735_12_11	-0.893734	-2.02585	2	1.99348
arteries_label3716.tif	8_31735_12_11	-0.082519	0.427875	3	1.90309
arteries_label3717.tif	8_31735_12_11	-1.17298	-1.3796	2	1.90594
arteries_label3718.tif	8_31735_12_11	-1.02658	0.284525	2	1.74776
arteries_label3519.tif	6_31731_15_8	-1.11556	-0.311722	2	1.80818
arteries_label3520.tif	6_31731_15_8	-0.864075	-0.619597	2	1.88102
arteries_label3521.tif	6_31731_15_8	1.92395	-1.53948	3	2.43668
arteries_label3522.tif	6_31731_15_8	-1.38372	0.222297	1	1.70056
arteries_label3525.tif	6_31731_15_8	-1.41728	0.344776	1	1.67886
arteries_label3526.tif	6_31731_15_8	-1.42576	0.94018	1	1.58966
arteries_label3527.tif	6_31731_15_8	0.129684	-0.449892	2	2.04012
arteries_label3528.tif	6_31731_15_8	-1.26577	0.749604	1	1.64316
arteries_label3529.tif	6_31731_15_8	1.03336	-0.671859	4	2.23986
arteries_label3530.tif	6_31731_15_8	-1.5254	-0.294819	2	1.74536
arteries_label3033.tif	18_31783_14_11	1.01421	-2.20908	3	2.28772
arteries_label3618.tif	10_31742_1_2	1.10253	-1.30805	2	2.27736
arteries_label3619.tif	10_31742_1_2	-1.45322	1.95614	1	1.41324
arteries_label3620.tif	10_31742_1_2	-2.51875	1.96553	1	1.27958
arteries_label3621.tif	10_31742_1_2	-1.76534	0.854584	1	1.55465
arteries_label3622.tif	10_31742_1_2	-1.845	1.78714	1	1.39141
arteries_label3623.tif	10_31742_1_2	-0.296232	-0.422606	2	1.95722
arteries_label3692.tif	10_31745_1_6	2.00365	-1.00891	3	2.44952
arteries_label3693.tif	10_31745_1_6	-0.843934	-0.731419	1	1.89527
arteries_label3694.tif	10_31745_1_6	-0.211914	0.131993	2	1.91324
arteries_label3523.tif	6_31730_10_12	1.96742	-2.01113	3	2.44704
arteries_label3524.tif	6_31730_10_12	-2.10158	0.83803	1	1.51255
arteries_label3525.tif	6_31730_10_12	-0.960792	-0.304638	2	1.8316
arteries_label3526.tif	6_31730_10_12	-0.923276	-0.17748	1	1.82291
arteries_label3704.tif	8_31735_12_10	-1.05979	0.241429	2	1.74816
arteries_label3705.tif	8_31735_12_10	-0.188559	-0.819121	2	2.01212
arteries_label3706.tif	8_31735_12_10	0.754095	0.0961067	2	2.13085
arteries_label3707.tif	8_31735_12_10	0.252162	0.312131	2	1.99079
arteries_label3861.tif	6_31732_11_9	-1.41	0.461751	1	1.6635
arteries_label3862.tif	6_31732_11_9	-1.20697	-0.508593	2	1.81638
arteries_label3863.tif	6_31732_11_9	-1.05303	-1.22569	2	1.9095
arteries_label3864.tif	6_31732_11_9	-1.81839	0.474477	2	1.6035
arteries_label3865.tif	6_31732_11_9	-1.37758	-0.174028	2	1.75231
arteries_label3866.tif	6_31732_11_9	-1.55335	-0.328223	2	1.74535
arteries_label3867.tif	6_31732_11_9	-1.41791	-0.116045	2	1.73925
arteries_label3868.tif	6_31732_11_9	-2.59328	1.00715	1	1.42647
arteries_label3869.tif	6_31732_11_9	-1.8365	0.615466	1	1.58069
arteries_label3870.tif	6_31732_11_9	-0.223081	-2.59925	2	2.117
arteries_label3871.tif	6_31732_11_9	-1.35066	1.27952	1	1.54585
arteries_label3872.tif	6_31732_11_9	-1.17025	-0.946016	2	1.86681
arteries_label3873.tif	6_31732_11_9	-1.31677	0.884326	1	1.61473
arteries_label3133.tif	16_31768_3_5	-0.418501	0.828432	2	1.77713
arteries_label3134.tif	16_31768_3_5	-1.31246	0.185327	2	1.71623
arteries_label3587.tif	8_31735_12_14	5.08341	-0.850394	3	3.0657
arteries_label3588.tif	8_31735_12_14	7.13069	-1.06037	4	3.43906
arteries_label3589.tif	8_31735_12_14	7.91814	-0.846809	4	3.59595
arteries_label3590.tif	8_31735_12_14	5.45789	-0.80899	4	3.13953
arteries_label3876.tif	8_31735_12_6	-1.0246	-1.09628	2	1.90231
arteries_label3877.tif	8_31735_12_6	-0.124037	-2.51686	2	2.12713
arteries_label3878.tif	8_31735_12_6	-1.10246	-1.24254	2	1.90413
arteries_label3879.tif	8_31735_12_6	-0.534896	-1.88933	2	2.03459
arteries_label3880.tif	8_31735_12_6	-0.96132	-1.60721	2	1.95394
arteries_label3881.tif	8_31735_12_6	-0.655863	-1.85868	2	2.01538
arteries_label3337.tif	16_31767_3_3	6.78444	-0.129813	4	3.43112
arteries_label3338.tif	16_31767_3_3	11.2605	4.17728	5	4.73881
arteries_label3491.tif	16_31762_20_8	11.1873	-0.621764	5	4.15659
arteries_label3259.tif	12_31750_1_10	-1.56876	-1.30191	2	1.84512
arteries_label3298.tif	16_31765_20_11	1.21713	-0.32528	3	2.26557
arteries_label3663.tif	10_31740_6_12	-0.592716	-0.762113	2	1.93863
arteries_label3664.tif	10_31740_6_12	-1.4789	-0.434117	1	1.76824
arteries_label3665.tif	10_31740_6_12	-1.40664	-0.892748	2	1.82803
arteries_label3666.tif	10_31740_6_12	-1.45622	-0.60069	1	1.79031
arteries_label3667.tif	10_31740_6_12	-1.94744	-0.886203	2	1.75486
arteries_label3668.tif	10_31740_6_12	-1.79083	-0.347058	1	1.7148
arteries_label3669.tif	10_31740_6_12	-1.5108	-0.953876	2	1.81968
arteries_label3670.tif	10_31740_6_12	-1.65942	-0.620647	1	1.76413
arteries_label3671.tif	10_31740_6_12	-1.35711	-0.984256	2	1.84399
arteries_label3672.tif	10_31740_6_12	-1.44936	-0.266021	1	1.75283
arteries_label3610.tif	8_31734_12_4	-0.621029	-1.16368	2	1.969
arteries_label3399.tif	14_31758_20_5	-1.02747	1.5361	1	1.55127
arteries_label3400.tif	14_31758_20_5	-1.19435	0.606503	2	1.67561
arteries_label3401.tif	14_31758_20_5	-1.73153	-0.262046	2	1.7127
arteries_label3402.tif	14_31758_20_5	-0.9207	-0.822682	2	1.89236
arteries_label3403.tif	14_31758_20_5	-1.01468	-2.48181	2	2.00678
arteries_label4024.tif	8_31737_12_22	-1.09685	-1.15256	2	1.89691
arteries_label4025.tif	8_31737_12_22	-1.40654	-1.27591	2	1.86441
arteries_label4026.tif	8_31737_12_22	-0.867264	-1.36851	2	1.94848
arteries_label4027.tif	8_31737_12_22	-1.17561	0.816507	1	1.64687
arteries_label4028.tif	8_31737_12_22	0.993505	0.0454306	2	2.19308
arteries_label4029.tif	8_31737_12_22	-1.82568	0.880708	2	1.54244
arteries_label4030.tif	8_31737_12_22	-0.649437	-1.7376	2	2.00795
arteries_label4031.tif	8_31737_12_22	-0.162862	1.14443	2	1.77868
arteries_label3040.tif	6_31731_11_2	-1.51041	3.05258	2	1.19765
arteries_label3041.tif	6_31731_11_2	-1.63349	1.78425	2	1.41952
arteries_label3042.tif	6_31731_11_2	-1.68609	1.99472	1	1.3753
arteries_label3494.tif	6_31728_15_5	-0.890676	1.22774	2	1.62686
arteries_label3932.tif	6_31725_15_1	-1.37822	-3.48545	2	2.01938
arteries_label3933.tif	6_31725_15_1	-2.12847	1.14746	1	1.46127
arteries_label3934.tif	6_31725_15_1	-0.399574	-4.15676	2	2.15637
arteries_label3935.tif	6_31725_15_1	-0.111735	-3.26535	2	2.15988
arteries_label3936.tif	6_31725_15_1	-1.64449	-0.0471035	1	1.698
arteries_label3109.tif	20_31793_13_10	8.83416	-1.1268	5	3.73916
arteries_label3110.tif	20_31793_13_10	9.54564	-0.00623108	5	3.94416
arteries_label3111.tif	20_31793_13_10	6.40942	-0.61457	5	3.33101
arteries_label3112.tif	20_31793_13_10	6.06603	-0.229138	5	3.28776
arteries_label3549.tif	12_31754_1_14	-1.74433	0.711162	2	1.57917
arteries_label3550.tif	12_31754_1_14	-2.07548	0.426496	2	1.57608
arteries_label3551.tif	12_31754_1_14	-0.939026	0.871194	1	1.67673
arteries_label3124.tif	20_31787_14_4	12.7329	2.76465	5	4.74769
arteries_label3801.tif	8_31734_12_1	-1.81231	1.27654	1	1.48156
arteries_label3802.tif	8_31734_12_1	-1.95034	1.06007	1	1.49802
arteries_label3603.tif	16_31767_3_4	-1.49553	0.507589	1	1.64434
arteries_label3604.tif	16_31767_3_4	0.253857	-0.584423	3	2.07527
arteries_label3887.tif	6_31730_10_11	-1.98607	1.43132	1	1.43345
arteries_label3888.tif	6_31730_10_11	-0.728373	-0.483212	2	1.88876
arteries_label3889.tif	6_31730_10_11	-2.40593	2.58415	1	1.18347
arteries_label3890.tif	6_31730_10_11	-1.25832	0.271931	2	1.71281
arteries_label3891.tif	6_31730_10_11	-2.17213	3.69437	1	1
arteries_label3892.tif	6_31730_10_11	-1.608	0.598263	1	1.61501
arteries_label3571.tif	8_31736_16_5	6.18	-1.02938	4	3.26442
arteries_label3572.tif	8_31736_16_5	-0.246997	-0.522	2	1.97569
arteries_label3573.tif	8_31736_16_5	3.50152	0.4668	4	2.801
arteries_label3558.tif	6_31729_9_4	-1.72383	-0.232058	2	1.71011
arteries_label3386.tif	16_31763_20_10	8.65462	0.1124	5	3.79588
arteries_label3281.tif	20_31786_14_5	10.094	1.14798	4	4.1404
arteries_label3395.tif	10_31741_1_1	7.55442	-1.01735	4	3.51915
arteries_label3396.tif	10_31741_1_1	3.33735	-1.37341	3	2.70893
arteries_label3397.tif	10_31741_1_1	6.7273	0.297996	4	3.44695
arteries_label3604.tif	8_31734_16_1	-1.47999	-1.07849	2	1.83604
arteries_label3575.tif	16_31765_19_1	10.3817	0.606922	5	4.13818
arteries_label3576.tif	16_31765_19_1	9.18479	0.0386608	5	3.88494
arteries_label3465.tif	10_31743_16_8	-2.16913	1.18136	1	1.45079
arteries_label3466.tif	10_31743_16_8	-1.66839	0.151253	1	1.66886
arteries_label3467.tif	10_31743_16_8	-2.01363	1.03864	1	1.49308
arteries_label3469.tif	10_31743_16_8	-1.34732	0.373321	2	1.68534
arteries_label3470.tif	10_31743_16_8	-0.929818	2.1079	1	1.46102
arteries_label3471.tif	10_31743_16_8	-1.28892	-0.0984479	1	1.7562
arteries_label3503.tif	12_31749_16_11	0.21969	-1.23512	2	2.11317
arteries_label3504.tif	12_31749_16_11	-1.67296	1.69053	1	1.43048
arteries_label3505.tif	12_31749_16_11	-1.51014	0.485876	1	1.64536
arteries_label3506.tif	12_31749_16_11	-1.81144	0.205026	1	1.64186
arteries_label3507.tif	12_31749_16_11	-1.45546	-2.38058	2	1.94528
arteries_label3508.tif	12_31749_16_11	-1.15592	-1.11591	2	1.88508
arteries_label3510.tif	12_31749_16_11	-1.22957	-2.25701	2	1.96467
arteries_label3511.tif	12_31749_16_11	-1.77021	-1.00484	2	1.79009
arteries_label3512.tif	12_31749_16_11	-0.765439	-1.93967	2	2.00502
arteries_label3513.tif	12_31749_16_11	-1.27105	0.282916	1	1.70939
arteries_label3515.tif	12_31749_16_11	-1.864	2.04764	1	1.34293
arteries_label3445.tif	6_31730_18_15	-0.839452	0.343546	2	1.77087
arteries_label3446.tif	6_31730_18_15	-1.14796	0.192658	2	1.74063
arteries_label3447.tif	6_31730_18_15	-0.828939	2.45674	2	1.40741
arteries_label3449.tif	6_31730_18_15	-1.47088	1.56934	1	1.47948
arteries_label3450.tif	6_31730_18_15	-1.02828	2.44745	1	1.38007
arteries_label3451.tif	6_31730_18_15	-0.919726	-1.71009	2	1.96751
arteries_label3452.tif	6_31730_18_15	-1.14758	-0.017392	2	1.76776
arteries_label3453.tif	6_31730_18_15	-0.719075	-1.30955	3	1.96598
arteries_label3454.tif	6_31730_18_15	-1.28252	1.33289	2	1.54725
arteries_label3455.tif	6_31730_18_15	-1.45914	0.498472	2	1.65103
arteries_label3456.tif	6_31730_18_15	-1.17752	0.310683	2	1.72008
arteries_label3457.tif	6_31730_18_15	-0.247402	-0.188713	2	1.94246
arteries_label3458.tif	6_31730_18_15	-1.52154	0.116561	2	1.6944
arteries_label3545.tif	12_31748_1_8	8.01193	1.35203	4	3.77043
arteries_label3546.tif	12_31748_1_8	6.96857	-0.150724	4	3.46474
arteries_label3020.tif	6_31727_8_9	-1.32371	0.512851	1	1.66916
arteries_label3021.tif	6_31727_8_9	-1.17353	0.583224	1	1.6822
arteries_label3560.tif	20_31794_6_6	-0.821661	-0.483437	2	1.87361
arteries_label3631.tif	6_31729_10_4	-0.799781	-0.24118	2	1.85055
arteries_label3633.tif	6_31729_10_4	-1.59732	0.765984	2	1.59164
arteries_label3634.tif	6_31729_10_4	-0.552549	0.80894	1	1.75446
arteries_label3030.tif	14_31761_20_7	-1.53049	-0.115893	1	1.72289
arteries_label3031.tif	14_31761_20_7	-1.33787	-0.570013	2	1.8038
arteries_label3032.tif	14_31761_20_7	2.87578	-1.37139	3	2.6199
arteries_label3033.tif	14_31761_20_7	-1.94673	0.653395	1	1.56032
arteries_label3034.tif	14_31761_20_7	-1.99499	0.599255	1	1.56183
arteries_label3545.tif	10_31743_16_7	-0.79347	1.877	1	1.52667
arteries_label3546.tif	10_31743_16_7	-1.86411	1.32511	1	1.46686
arteries_label3547.tif	10_31743_16_7	-1.95434	0.524554	1	1.57803
arteries_label3415.tif	20_31794_6_4	10.6371	5.40006	5	4.85424
arteries_label3677.tif	14_31757_20_3	-1.72583	1.74767	1	1.41358
arteries_label3678.tif	14_31757_20_3	-0.175262	2.16933	1	1.57838
arteries_label3679.tif	14_31757_20_3	-2.28005	1.64662	1	1.36133
arteries_label3680.tif	14_31757_20_3	-1.31473	1.5304	2	1.50857
arteries_label3681.tif	14_31757_20_3	-1.84596	0.934793	1	1.53135
arteries_label3910.tif	6_31730_10_6	-1.53703	0.466303	1	1.64422
arteries_label3911.tif	6_31730_10_6	-1.44941	0.0743052	1	1.71044
arteries_label3912.tif	6_31730_10_6	-1.4416	-0.0750927	1	1.73065
arteries_label3913.tif	6_31730_10_6	-1.74491	-0.455184	2	1.7338
arteries_label3914.tif	6_31730_10_6	-1.75813	0.956314	1	1.53994
arteries_label3915.tif	6_31730_10_6	-1.93609	0.835819	1	1.53448
arteries_label3429.tif	10_31739_6_14	-1.10161	-0.368856	2	1.81682
arteries_label3430.tif	10_31739_6_14	-1.7814	0.88826	1	1.54733
arteries_label3431.tif	10_31739_6_14	-1.60547	0.756369	1	1.59192
arteries_label3432.tif	10_31739_6_14	-1.9217	1.31333	1	1.4612
arteries_label3433.tif	10_31739_6_14	-1.6574	1.31885	1	1.49571
arteries_label3434.tif	10_31739_6_14	-1.61791	0.11861	1	1.68033
arteries_label3537.tif	14_31760_16_19	0.388452	-2.06004	2	2.18283
arteries_label3538.tif	14_31760_16_19	-0.535477	-0.438	3	1.91656
arteries_label3445.tif	20_31792_18_14	-1.79159	0.741825	2	1.56814
arteries_label3349.tif	16_31770_14_16	-1.47866	1.09026	1	1.55807
arteries_label3350.tif	16_31770_14_16	-0.921312	-1.40435	2	1.94389
arteries_label3351.tif	16_31770_14_16	2.55245	-0.272541	4	2.56989
arteries_label3352.tif	16_31770_14_16	-0.0161688	-0.717346	2	2.03466
arteries_label3353.tif	16_31770_14_16	2.3255	-0.791111	3	2.51613
arteries_label3354.tif	16_31770_14_16	1.83793	-1.16639	2	2.41722
arteries_label3355.tif	16_31770_14_16	0.111215	-1.7741	2	2.12539
arteries_label3385.tif	20_31795_13_4	1.94838	-1.02405	3	2.43833
arteries_label3386.tif	20_31795_13_4	2.81899	-1.28015	3	2.61038
arteries_label3203.tif	14_31755_18_1	10.5557	1.49989	5	4.25556
arteries_label4041.tif	6_31725_8_3	-1.33863	-0.0283801	2	1.73997
arteries_label4042.tif	6_31725_8_3	-0.851663	-0.46043	2	1.86632
arteries_label4043.tif	6_31725_8_3	-0.783265	-0.534218	2	1.88513
arteries_label4044.tif	6_31725_8_3	-0.487777	0.100994	2	1.86462
arteries_label3749.tif	6_31732_15_9	-1.93569	1.33962	1	1.45507
arteries_label3750.tif	6_31732_15_9	-1.6055	0.0635296	1	1.68926
arteries_label3751.tif	6_31732_15_9	-1.2994	0.520632	1	1.67174
arteries_label3752.tif	6_31732_15_9	-1.69379	1.91913	1	1.38755
arteries_label3753.tif	6_31732_15_9	-1.56152	-0.362241	1	1.74823
arteries_label3754.tif	6_31732_15_9	-1.21086	0.802256	1	1.6436
arteries_label3755.tif	6_31732_15_9	-1.59254	0.445758	1	1.63915
arteries_label3639.tif	8_31735_12_8	-0.710182	0.105551	2	1.82424
arteries_label3640.tif	8_31735_12_8	-1.36842	0.334043	1	1.68762
arteries_label3641.tif	8_31735_12_8	-1.52466	2.57267	1	1.28901
arteries_label3642.tif	8_31735_12_8	-1.34015	0.053549	2	1.7293
arteries_label3645.tif	8_31735_12_8	-2.49746	3.28488	1	1.04479
arteries_label3646.tif	8_31735_12_8	-0.565754	2.62127	1	1.41509
arteries_label3647.tif	8_31735_12_8	-1.51172	1.47276	1	1.49013
arteries_label3648.tif	8_31735_12_8	-1.43996	2.10632	1	1.38746
arteries_label3649.tif	8_31735_12_8	-1.33457	0.410003	2	1.68215
arteries_label3650.tif	8_31735_12_8	-1.50459	0.242502	2	1.68002
arteries_label3527.tif	12_31754_16_14	4.78758	-3.00674	3	2.91965
arteries_label3528.tif	12_31754_16_14	4.60296	-2.17945	3	2.91791
arteries_label3189.tif	18_31776_5_2	-2.24685	1.2218	2	1.4347
arteries_label3190.tif	18_31776_5_2	-0.416202	-0.0704613	2	1.89804
arteries_label3191.tif	18_31776_5_2	-1.78654	-0.039287	2	1.67737
arteries_label3192.tif	18_31776_5_2	-1.65298	1.14235	2	1.52499
arteries_label3193.tif	18_31776_5_2	-1.39803	-0.0892291	2	1.73882
arteries_label3194.tif	18_31776_5_2	-2.01241	-0.451995	1	1.69773
arteries_label3304.tif	12_31754_18_2	-1.63345	1.06701	1	1.53979
arteries_label3305.tif	12_31754_18_2	-1.91591	1.33054	1	1.45909
arteries_label3306.tif	12_31754_18_2	-2.15818	1.07218	2	1.46933
arteries_label3819.tif	8_31736_16_4	-1.28763	0.403564	1	1.6902
arteries_label3820.tif	8_31736_16_4	-0.761389	-0.188772	2	1.85095
arteries_label3522.tif	14_31756_20_2	-0.789616	0.3213	2	1.78231
arteries_label3335.tif	16_31770_4_2	9.89492	3.64496	5	4.39854
arteries_label3336.tif	16_31770_4_2	10.4981	3.15429	5	4.44579
arteries_label3514.tif	10_31745_1_4	4.80222	-1.29672	3	2.99133
arteries_label3515.tif	10_31745_1_4	3.65307	-1.2246	3	2.77411
arteries_label3516.tif	10_31745_1_4	5.66524	-0.553531	3	3.19269
arteries_label3517.tif	10_31745_1_4	4.69997	-0.77262	3	2.99524
arteries_label3950.tif	6_31733_11_14	-0.93946	1.2256	2	1.61899
arteries_label3952.tif	6_31733_11_14	-1.38978	0.524371	1	1.65757
arteries_label3953.tif	6_31733_11_14	-0.96613	-1.61578	2	1.95392
arteries_label3954.tif	6_31733_11_14	-2.07989	0.961218	1	1.49654
arteries_label3955.tif	6_31733_11_14	-1.54263	-0.181145	2	1.72913
arteries_label3586.tif	6_31733_15_10	-1.71539	-0.0747057	1	1.69171
arteries_label3481.tif	10_31745_16_9	6.32668	-0.92757	4	3.29757
arteries_label3133.tif	20_31789_5_20	9.07324	0.923609	5	3.9369
arteries_label3601.tif	6_31726_8_6	-0.550592	-0.604339	1	1.93059
arteries_label3602.tif	6_31726_8_6	-0.303329	-1.68374	2	2.05574
arteries_label3603.tif	6_31726_8_6	-0.751539	-0.351444	2	1.87086
arteries_label3604.tif	6_31726_8_6	-0.872297	0.00646783	2	1.80909
arteries_label3605.tif	6_31726_8_6	-1.59344	0.381032	1	1.64814
arteries_label3542.tif	8_31734_11_18	0.822173	-2.17978	2	2.25597
arteries_label3386.tif	18_31782_5_7	7.47307	-0.191024	4	3.55701
arteries_label3387.tif	18_31782_5_7	2.42229	-1.71494	3	2.52978
arteries_label3388.tif	18_31782_5_7	3.5788	-1.26674	3	2.75845
arteries_label3389.tif	18_31782_5_7	1.82804	-1.45941	3	2.41791
arteries_label3357.tif	20_31794_13_7	9.38049	-0.201964	4	3.90034
arteries_label3380.tif	12_31754_1_16	-1.70658	1.18316	1	1.51112
arteries_label3381.tif	12_31754_1_16	-2.07377	1.6242	1	1.39021
arteries_label3382.tif	12_31754_1_16	-1.76987	0.535357	1	1.60145
arteries_label3383.tif	12_31754_1_16	-0.948939	-0.280483	2	1.83073
arteries_label3534.tif	18_31783_5_8	-1.28974	0.443228	1	1.68432
arteries_label3535.tif	18_31783_5_8	-1.05161	-0.231451	1	1.80876
arteries_label3536.tif	18_31783_5_8	-1.36855	-2.07676	2	1.93476
arteries_label3537.tif	18_31783_5_8	-1.22001	-4.46907	2	2.08043
arteries_label3538.tif	18_31783_5_8	-1.09647	-1.60063	2	1.93476
arteries_label3539.tif	18_31783_5_8	-2.09385	2.78282	1	1.18152
arteries_label3540.tif	18_31783_5_8	-1.78922	0.709991	2	1.57318
arteries_label3511.tif	6_31725_15_2	-0.514739	-0.225756	2	1.89767
arteries_label3512.tif	6_31725_15_2	-0.610192	-0.0984826	2	1.86636
arteries_label3513.tif	6_31725_15_2	-0.00201747	-0.187649	2	1.9899
arteries_label3514.tif	6_31725_15_2	-1.03235	-0.192785	2	1.80725
arteries_label3515.tif	6_31725_15_2	-0.501955	-0.526727	2	1.93126
arteries_label3516.tif	6_31725_15_2	-1.06398	-0.911836	2	1.87919
arteries_label3517.tif	6_31725_15_2	-1.14218	-1.01289	2	1.87739
arteries_label3518.tif	6_31725_15_2	-1.38085	-0.795636	2	1.82165
arteries_label3519.tif	6_31725_15_2	-1.22207	-1.32333	2	1.89425
arteries_label3322.tif	6_31727_15_3	-1.62033	0.109018	2	1.6812
arteries_label3323.tif	6_31727_15_3	-0.674378	-2.70583	2	2.06273
arteries_label3324.tif	6_31727_15_3	-1.5814	0.970661	1	1.56242
arteries_label3325.tif	6_31727_15_3	-1.36479	-0.859273	2	1.83049
arteries_label3326.tif	6_31727_15_3	-1.31873	-1.35119	2	1.88347
arteries_label3327.tif	6_31727_15_3	-0.427528	-0.854458	2	1.97424
arteries_label3328.tif	6_31727_15_3	-1.25321	-0.532844	2	1.81222
arteries_label3329.tif	6_31727_15_3	-1.56523	-0.285551	2	1.73868
arteries_label3599.tif	16_31775_5_1	-1.75166	-0.249401	2	1.70826
arteries_label3600.tif	16_31775_5_1	-1.30761	-0.0557231	2	1.74807
arteries_label3601.tif	16_31775_5_1	-0.0840188	-0.652879	2	2.01692
arteries_label3602.tif	16_31775_5_1	-2.13195	-0.00961457	2	1.62778
arteries_label3603.tif	16_31775_5_1	-1.72412	0.722767	1	1.58028
arteries_label3604.tif	16_31775_5_1	-1.40739	0.410378	1	1.67117
arteries_label3605.tif	16_31775_5_1	-1.03206	-0.365077	2	1.82721
arteries_label3606.tif	16_31775_5_1	-1.24216	0.374275	2	1.70127
arteries_label3607.tif	16_31775_5_1	-1.30589	0.263113	2	1.70676
arteries_label3608.tif	16_31775_5_1	0.42457	-0.0773035	2	2.06906
arteries_label3824.tif	8_31734_12_5	-1.68619	0.849682	1	1.56635
arteries_label3825.tif	8_31734_12_5	-1.34124	-0.306461	2	1.77343
arteries_label3826.tif	8_31734_12_5	-1.60186	1.37613	1	1.49378
arteries_label3827.tif	8_31734_12_5	-2.08744	0.330326	1	1.58798
arteries_label3766.tif	8_31738_6_17	-1.00751	-1.54008	2	1.94214
arteries_label4029.tif	8_31737_6_18	-1.05008	-2.07185	2	1.97561
arteries_label4030.tif	8_31737_6_18	-1.02973	-2.29184	2	1.9929
arteries_label4031.tif	8_31737_6_18	-1.05806	-1.75219	2	1.9515
arteries_label3800.tif	10_31747_1_7	-0.31355	-3.79546	2	2.15429
arteries_label3801.tif	10_31747_1_7	-0.14169	-0.116941	2	1.95499
arteries_label3802.tif	10_31747_1_7	-1.38849	-1.94131	2	1.92215
arteries_label3803.tif	10_31747_1_7	-1.43119	-0.7999	2	1.81508
arteries_label3804.tif	10_31747_1_7	-1.04451	-1.06499	2	1.89652
arteries_label3589.tif	6_31727_8_12	-0.637663	1.49422	2	1.62404
arteries_label3909.tif	16_31772_4_4	1.24836	-0.00250442	2	2.2586
arteries_label3910.tif	16_31772_4_4	-0.935258	-1.45778	2	1.94618
arteries_label3911.tif	16_31772_4_4	-2.07421	-1.61852	2	1.81048
arteries_label3912.tif	16_31772_4_4	-1.66921	-0.733345	2	1.77522
arteries_label3913.tif	16_31772_4_4	-1.21919	-1.67941	2	1.92409
arteries_label3755.tif	8_31735_12_9	-1.73591	-0.266911	1	1.71269
arteries_label3756.tif	8_31735_12_9	-1.31394	-0.504489	1	1.80018
arteries_label3757.tif	8_31735_12_9	-1.70789	1.43364	1	1.46979
arteries_label3649.tif	12_31750_1_11	-0.643534	-0.383645	2	1.89243
arteries_label3650.tif	12_31750_1_11	2.99962	-0.961769	3	2.65215
arteries_label3651.tif	12_31750_1_11	0.0431251	-0.434959	3	2.02188
arteries_label3764.tif	6_31733_11_16	-0.990759	0.0591183	2	1.783
arteries_label3765.tif	6_31733_11_16	-0.462368	-0.15994	2	1.89962
arteries_label3766.tif	6_31733_11_16	-1.73735	-0.142855	2	1.69712
arteries_label3669.tif	8_31734_12_3	-1.40898	0.643497	1	1.63736
arteries_label3081.tif	16_31768_17_2	6.85629	-0.745221	5	3.40721
arteries_label3082.tif	16_31768_17_2	5.57116	0.132456	3	3.21198
arteries_label3323.tif	16_31773_4_8	7.71198	-0.422975	4	3.58609
arteries_label3324.tif	16_31773_4_8	1.66863	-0.534563	3	2.37326
arteries_label3325.tif	16_31773_4_8	8.48673	-0.491442	4	3.72208
arteries_label3326.tif	16_31773_4_8	8.17904	-1.19905	4	3.61981
arteries_label3449.tif	20_31794_13_6	-0.641549	-1.33869	2	1.98009
arteries_label3450.tif	20_31794_13_6	-0.788756	-0.35707	2	1.86533
arteries_label3690.tif	6_31729_10_2	0.755792	-0.0469172	2	2.1424
arteries_label3691.tif	6_31729_10_2	-1.68337	-0.561422	1	1.7543
arteries_label3692.tif	6_31729_10_2	-1.90953	0.0257162	2	1.65232
arteries_label3693.tif	6_31729_10_2	-0.954344	-0.90379	2	1.89504
arteries_label3468.tif	16_31774_4_12	-1.33824	0.363516	1	1.68807
arteries_label3469.tif	16_31774_4_12	0.939893	-1.36468	2	2.24898
arteries_label3470.tif	16_31774_4_12	-1.22702	-0.41002	2	1.80244
arteries_label3471.tif	16_31774_4_12	-0.333621	-0.780102	2	1.9837
arteries_label3472.tif	16_31774_4_12	-1.59305	0.261676	2	1.66465
arteries_label3663.tif	8_31736_12_19	3.47766	-0.954377	3	2.74797
arteries_label3664.tif	8_31736_12_19	-1.49908	0.215021	1	1.68453
arteries_label3665.tif	8_31736_12_19	5.15526	-0.823898	4	3.0808
arteries_label3666.tif	8_31736_12_19	2.95592	-1.31652	3	2.63643
arteries_label3179.tif	20_31791_13_13	3.44713	-1.01242	3	2.7402
arteries_label3180.tif	20_31791_13_13	0.0941245	-0.782612	2	2.06003
arteries_label3710.tif	8_31736_12_17	7.02401	-0.168698	4	3.47409
arteries_label3711.tif	8_31736_12_17	4.04119	-1.48459	3	2.83976
arteries_label3712.tif	8_31736_12_17	7.9737	0.661144	5	3.71033
arteries_label3713.tif	8_31736_12_17	5.25414	-0.406842	4	3.12093
arteries_label3272.tif	16_31769_18_11	9.81634	1.51001	5	4.12664
arteries_label2953.tif	18_31783_14_7	-1.11643	-0.0493481	2	1.77662
arteries_label3546.tif	6_31732_11_11	-1.24626	1.08169	1	1.59424
arteries_label3547.tif	6_31732_11_11	-1.51815	1.83093	1	1.42679
arteries_label3548.tif	6_31732_11_11	-1.28815	2.93371	1	1.24886
arteries_label3549.tif	6_31732_11_11	-2.21731	1.74413	1	1.3524
arteries_label3550.tif	6_31732_11_11	-1.75758	1.85648	1	1.39038
arteries_label3552.tif	6_31732_11_11	-2.48315	0.757712	1	1.47707
arteries_label3553.tif	6_31732_11_11	-1.57596	0.433839	1	1.64322
arteries_label3766.tif	6_31732_11_10	-1.05767	1.03134	1	1.63192
arteries_label3767.tif	6_31732_11_10	-1.05748	0.309192	2	1.7393
arteries_label3655.tif	6_31731_11_6	-0.181012	-1.26887	2	2.04755
arteries_label3656.tif	6_31731_11_6	0.513197	-0.18147	2	2.09732
arteries_label3359.tif	16_31770_14_15	1.31157	-1.2929	2	2.31664
arteries_label3478.tif	16_31765_3_1	-0.576988	-0.0840781	2	1.87056
arteries_label3567.tif	6_31726_8_7	-1.02824	1.04237	2	1.63488
arteries_label3812.tif	10_31745_1_5	0.520234	-0.583172	3	2.12836
arteries_label3813.tif	10_31745_1_5	0.0253918	-0.0415095	2	1.9806
arteries_label3677.tif	16_31762_16_21	-1.63836	0.168758	1	1.67074
arteries_label3678.tif	16_31762_16_21	-1.32061	-0.340109	2	1.78052
arteries_label3679.tif	16_31762_16_21	0.663716	-1.63812	2	2.21037
arteries_label3680.tif	16_31762_16_21	-1.90435	-0.871704	2	1.75867
arteries_label3681.tif	16_31762_16_21	0.479033	-1.72104	2	2.18281
arteries_label3491.tif	18_31785_5_13	10.0633	0.809736	5	4.10315
arteries_label3492.tif	18_31785_5_13	3.33346	-1.15293	3	2.71389
arteries_label3857.tif	8_31737_12_20	-1.04206	0.994405	1	1.64037
arteries_label3858.tif	8_31737_12_20	-1.03805	-0.60288	2	1.8522
arteries_label3859.tif	8_31737_12_20	-0.898081	1.95159	1	1.49576
arteries_label3921.tif	16_31772_4_6	-0.165705	-2.34028	2	2.11254
arteries_label3922.tif	16_31772_4_6	-0.318703	0.463259	1	1.84973
arteries_label3925.tif	16_31772_4_6	-0.671159	-0.196047	2	1.86711
arteries_label3926.tif	16_31772_4_6	-0.750791	-1.9776	2	2.00959
arteries_label3927.tif	16_31772_4_6	-1.17386	-1.26771	2	1.89604
arteries_label3928.tif	16_31772_4_6	-1.71696	-3.18688	2	1.96578
arteries_label3929.tif	16_31772_4_6	-1.9183	0.992442	1	1.51276
arteries_label3930.tif	16_31772_4_6	-0.508277	1.42624	1	1.66
arteries_label3248.tif	20_31789_5_19	-0.236481	-0.488663	2	1.97444
arteries_label3968.tif	6_31733_11_17	-0.772966	0.747916	2	1.72422
arteries_label3969.tif	6_31733_11_17	-1.30656	1.40016	1	1.53226
arteries_label2856.tif	18_31783_5_11	-0.962502	-1.8241	2	1.96993
arteries_label2857.tif	18_31783_5_11	-1.18274	-0.177275	2	1.78197
arteries_label2858.tif	18_31783_5_11	-0.896233	-0.716562	2	1.88576
arteries_label2859.tif	18_31783_5_11	-0.972009	-0.0716088	1	1.80233
arteries_label2860.tif	18_31783_5_11	-0.403807	0.357415	1	1.84775
arteries_label2861.tif	18_31783_5_11	-1.61513	0.267259	2	1.66076
arteries_label2862.tif	18_31783_5_11	-1.66398	0.370965	1	1.63952
arteries_label3418.tif	14_31759_20_6	-1.20434	0.0235748	2	1.7538
arteries_label3419.tif	14_31759_20_6	-1.49097	-1.67586	2	1.8882
arteries_label3420.tif	14_31759_20_6	-1.84542	-0.661452	2	1.74367
arteries_label3421.tif	14_31759_20_6	-1.7912	0.557879	1	1.59526
arteries_label3422.tif	14_31759_20_6	-0.657722	0.0338251	2	1.84223
arteries_label3423.tif	14_31759_20_6	-1.01439	-0.115949	2	1.80092
arteries_label3580.tif	16_31772_4_5	-0.530564	0.203445	1	1.84386
arteries_label3581.tif	16_31772_4_5	-1.38904	0.105182	2	1.71531
arteries_label3582.tif	16_31772_4_5	-0.821077	-0.736961	2	1.89952
arteries_label3805.tif	10_31745_16_10	4.08054	-0.656903	3	2.87837
arteries_label3806.tif	10_31745_16_10	2.55909	-1.09968	3	2.56143
arteries_label3807.tif	10_31745_16_10	2.6568	-1.54211	3	2.57542
arteries_label3808.tif	10_31745_16_10	-1.7097	0.400655	2	1.62895
arteries_label3809.tif	10_31745_16_10	-1.79595	2.55099	1	1.25955
arteries_label3810.tif	10_31745_16_10	-2.2205	1.68408	1	1.36218
arteries_label3811.tif	10_31745_16_10	4.99467	-1.21044	3	3.03173
arteries_label3812.tif	10_31745_16_10	-1.43407	0.855331	1	1.6016
arteries_label3813.tif	10_31745_16_10	5.67404	-0.34146	4	3.20587
arteries_label3887.tif	6_31730_10_7	-1.22173	-0.469194	2	1.80988
arteries_label3888.tif	6_31730_10_7	-1.74246	0.897713	1	1.55119
arteries_label3889.tif	6_31730_10_7	-0.96933	0.157183	2	1.77395
arteries_label3890.tif	6_31730_10_7	-1.80406	-0.311483	2	1.70868
arteries_label3891.tif	6_31730_10_7	-1.52302	1.97581	1	1.40016
arteries_label3892.tif	6_31730_10_7	-1.41854	0.217643	2	1.69601
arteries_label3893.tif	6_31730_10_7	-2.06308	1.51935	1	1.40915
arteries_label3894.tif	6_31730_10_7	-1.58605	-0.509539	2	1.76184
arteries_label3895.tif	6_31730_10_7	-1.50157	1.02231	1	1.5657
arteries_label3648.tif	18_31785_5_15	-1.98536	2.90497	1	1.17076
arteries_label3649.tif	18_31785_5_15	-0.920928	2.06902	1	1.46999
arteries_label3650.tif	18_31785_5_15	-1.39411	2.69361	1	1.28234
arteries_label3651.tif	18_31785_5_15	-0.381141	1.19177	2	1.72536
arteries_label3652.tif	18_31785_5_15	-1.10932	-0.232964	2	1.79994
arteries_label3653.tif	18_31785_5_15	-1.78132	1.26967	1	1.48689
arteries_label3654.tif	18_31785_5_15	-0.676077	0.856609	1	1.72464
arteries_label3655.tif	18_31785_5_15	-0.31657	-0.310235	2	1.94229
arteries_label3656.tif	18_31785_5_15	-1.17444	-0.992967	2	1.87092
arteries_label3657.tif	18_31785_5_15	-0.935893	0.206631	2	1.77288
arteries_label3658.tif	18_31785_5_15	-0.645575	0.742198	2	1.7478
arteries_label3659.tif	18_31785_5_15	-1.5353	-0.576887	2	1.77641
arteries_label3528.tif	20_31788_5_18	8.99299	0.0541138	5	3.8522
arteries_label3656.tif	20_31793_13_8	1.39954	-1.01734	4	2.32698
arteries_label3374.tif	10_31739_6_13	-1.89899	-0.525989	2	1.72111
arteries_label3375.tif	10_31739_6_13	-1.11036	0.675715	1	1.67865
arteries_label3376.tif	10_31739_6_13	-1.38933	-0.695079	2	1.80999
arteries_label3377.tif	10_31739_6_13	-0.639414	2.14858	1	1.49934
arteries_label3378.tif	10_31739_6_13	-1.74827	-0.156189	2	1.69724
arteries_label3332.tif	6_31727_8_11	-1.76926	0.213578	2	1.64646
arteries_label3333.tif	6_31727_8_11	-0.978361	0.369122	2	1.74399
arteries_label3334.tif	6_31727_8_11	-1.06194	0.0399537	2	1.77404
arteries_label3771.tif	6_31730_10_9	-0.464495	-0.591439	2	1.94397
arteries_label3772.tif	6_31730_10_9	-1.21276	0.0243341	1	1.7524
arteries_label3773.tif	6_31730_10_9	-1.45471	0.263914	1	1.68441
arteries_label3774.tif	6_31730_10_9	-1.20186	0.291797	1	1.7189
arteries_label3775.tif	6_31730_10_9	-1.63627	0.677072	1	1.59935
arteries_label3776.tif	6_31730_10_9	-1.47246	0.316573	1	1.67459
arteries_label3777.tif	6_31730_10_9	-1.23864	0.131595	1	1.73459
arteries_label3302.tif	12_31750_16_12	-1.76384	-0.129778	2	1.69181
arteries_label3303.tif	12_31750_16_12	-1.37637	-0.225371	2	1.75865
arteries_label3306.tif	12_31750_16_12	-1.669	0.191419	2	1.66341
arteries_label3307.tif	12_31750_16_12	-1.52584	0.611356	2	1.62486
arteries_label3308.tif	12_31750_16_12	-1.4539	-0.229303	2	1.74777
arteries_label3310.tif	12_31750_16_12	-1.36651	-0.144337	2	1.75024
arteries_label3311.tif	12_31750_16_12	-0.999261	0.467963	2	1.72686
arteries_label2997.tif	18_31784_14_6	8.20106	1.15183	5	3.79129
arteries_label3450.tif	8_31734_16_2	-1.85235	2.09297	1	1.33626
arteries_label3451.tif	8_31734_16_2	-2.0358	1.08649	1	1.48273
arteries_label3452.tif	8_31734_16_2	-1.03353	0.767163	2	1.67714
arteries_label3453.tif	8_31734_16_2	-2.13686	1.73971	1	1.36289
arteries_label3454.tif	8_31734_16_2	-1.09601	0.410123	1	1.71928
arteries_label3455.tif	8_31734_16_2	-1.12274	0.898357	1	1.64268
arteries_label3456.tif	8_31734_16_2	-1.3016	0.226784	2	1.71231
arteries_label3457.tif	8_31734_16_2	-1.63211	0.0500999	1	1.68726
arteries_label3356.tif	12_31754_16_15	-1.51578	-2.65646	2	1.95605
arteries_label3264.tif	6_31729_10_5	-1.99487	1.64455	1	1.39666
arteries_label3265.tif	6_31729_10_5	-1.75904	1.66151	1	1.42406
arteries_label3266.tif	6_31729_10_5	-1.59068	2.62442	1	1.27087
arteries_label3307.tif	12_31751_1_12	6.31596	-0.481726	4	3.321
arteries_label3308.tif	12_31751_1_12	8.00064	1.61119	4	3.78908
arteries_label3484.tif	6_31731_15_7	6.67067	0.44874	4	3.4456
arteries_label3485.tif	6_31731_15_7	7.20487	-0.136983	4	3.51022
arteries_label3486.tif	6_31731_15_7	9.5532	1.07142	4	4.03733
arteries_label3515.tif	16_31762_20_9	5.54801	-0.280813	4	3.18475
arteries_label3516.tif	16_31762_20_9	-0.147878	-1.1351	2	2.04356
arteries_label3569.tif	16_31769_3_7	-0.945048	-0.1561	2	1.81686
arteries_label3570.tif	16_31769_3_7	-0.501972	-1.53073	2	2.0155
arteries_label3571.tif	16_31769_3_7	-1.1141	0.297732	2	1.73192
arteries_label3572.tif	16_31769_3_7	-1.15581	0.327575	2	1.72125
arteries_label3573.tif	16_31769_3_7	-1.0582	-1.79389	2	1.95482
arteries_label3574.tif	16_31769_3_7	-1.61767	-0.0309777	2	1.6998
arteries_label3575.tif	16_31769_3_7	-1.21728	0.281539	1	1.71784
arteries_label3576.tif	16_31769_3_7	-1.03295	-0.146256	2	1.80161
arteries_label3577.tif	16_31769_3_7	-0.767427	-0.298829	2	1.86242
arteries_label3279.tif	18_31783_5_9	-0.170834	-0.545901	2	1.99171
arteries_label3280.tif	18_31783_5_9	-1.08346	0.354314	1	1.72893
arteries_label3281.tif	18_31783_5_9	-1.69589	-1.48378	2	1.84512
arteries_label3282.tif	18_31783_5_9	-1.64349	-0.669763	2	1.7717
arteries_label3669.tif	16_31767_17_1	2.1296	-0.919059	4	2.47507
arteries_label3670.tif	16_31767_17_1	5.7321	-0.162524	4	3.22698
arteries_label3671.tif	16_31767_17_1	1.92614	0.455733	2	2.42055
arteries_label3672.tif	16_31767_17_1	0.794229	-0.348568	4	2.17143
arteries_label3460.tif	6_31728_15_6	-0.567046	-0.195268	2	1.88501
arteries_label3461.tif	6_31728_15_6	-1.1695	1.27451	1	1.57425
arteries_label3462.tif	6_31728_15_6	-1.38158	0.29934	1	1.69042
arteries_label3463.tif	6_31728_15_6	-1.55059	0.830975	1	1.58847
arteries_label3464.tif	6_31728_15_6	-1.26497	-0.557906	2	1.81323
arteries_label3755.tif	6_31733_15_11	-0.962402	-2.24249	2	1.9981
arteries_label3756.tif	6_31733_15_11	-0.717115	-0.290333	2	1.86988
arteries_label3757.tif	6_31733_15_11	-1.8364	-0.70192	2	1.74941
arteries_label3758.tif	6_31733_15_11	-0.687281	-1.3005	2	1.96999
arteries_label3759.tif	6_31733_15_11	-1.26329	-0.45908	2	1.80257
arteries_label3760.tif	6_31733_15_11	-1.03446	-2.24443	2	1.98903
arteries_label3761.tif	6_31733_15_11	-1.1471	-0.812213	2	1.85721
arteries_label3762.tif	6_31733_15_11	-1.02004	-2.21589	2	1.98903
arteries_label3763.tif	6_31733_15_11	-1.28175	-1.11417	2	1.86681
arteries_label3636.tif	8_31736_16_3	1.67695	-0.746462	3	2.37881
arteries_label3638.tif	8_31736_16_3	3.13583	-1.89403	3	2.65911
arteries_label3639.tif	8_31736_16_3	-0.111037	0.892335	1	1.83087
arteries_label3640.tif	8_31736_16_3	0.740596	-0.0820357	3	2.14121
arteries_label4000.tif	8_31735_12_12	-0.957465	-1.7449	2	1.9647
arteries_label4001.tif	8_31735_12_12	0.916243	-1.40975	2	2.24638
arteries_label4002.tif	8_31735_12_12	-0.789887	-1.30317	2	1.95489
arteries_label4003.tif	8_31735_12_12	-1.96937	-2.90103	2	1.92077
arteries_label4004.tif	8_31735_12_12	-1.281	0.460939	2	1.68307
arteries_label4005.tif	8_31735_12_12	-0.778039	-1.82047	2	1.99551
arteries_label4006.tif	8_31735_12_12	-1.92576	0.492388	1	1.58644
arteries_label4007.tif	8_31735_12_12	-2.02448	1.26933	1	1.45503
arteries_label3336.tif	18_31780_5_5	12.4609	4.64266	5	5
arteries_label3291.tif	20_31787_14_3	12.7698	0.592807	5	4.49226
arteries_label3962.tif	6_31730_10_8	-2.1825	1.4073	1	1.41274
arteries_label3963.tif	6_31730_10_8	-1.54085	0.384106	2	1.65526
arteries_label3964.tif	6_31730_10_8	-1.36713	0.624592	1	1.64638
arteries_label3965.tif	6_31730_10_8	-0.955009	-0.589823	2	1.86363
arteries_label3966.tif	6_31730_10_8	-1.72413	1.18732	2	1.50804
arteries_label3967.tif	6_31730_10_8	-0.952746	-0.757747	2	1.8811
arteries_label3968.tif	6_31730_10_8	-0.517191	1.63817	2	1.61914
arteries_label3969.tif	6_31730_10_8	-1.55911	-0.0856191	2	1.71501
arteries_label3970.tif	6_31730_10_8	-1.45417	1.61827	1	1.47334
arteries_label3971.tif	6_31730_10_8	-2.23624	1.09342	1	1.45625
arteries_label3972.tif	6_31730_10_8	-1.12332	-0.159903	1	1.78905
arteries_label3973.tif	6_31730_10_8	-1.01997	-0.323743	2	1.82441
arteries_label3974.tif	6_31730_10_8	-1.08269	-0.474943	2	1.83154
arteries_label3975.tif	6_31730_10_8	-0.518789	0.469764	2	1.81042
arteries_label3923.tif	6_31731_11_4	-1.8016	0.188654	2	1.64533
arteries_label3924.tif	6_31731_11_4	-0.88711	0.297084	2	1.76904
arteries_label3925.tif	6_31731_11_4	-0.721843	-0.0590519	2	1.84237
arteries_label3926.tif	6_31731_11_4	-0.198066	0.451552	1	1.87569
arteries_label3927.tif	6_31731_11_4	-1.00199	0.416695	1	1.7335
arteries_label3928.tif	6_31731_11_4	-1.08184	0.751726	1	1.67167
arteries_label3929.tif	6_31731_11_4	-0.928013	0.911245	1	1.67215
arteries_label3930.tif	6_31731_11_4	-1.74133	-0.257834	2	1.71068
arteries_label3931.tif	6_31731_11_4	-0.685162	1.17544	2	1.67122
arteries_label3932.tif	6_31731_11_4	-1.21674	0.488795	2	1.68915
arteries_label3933.tif	6_31731_11_4	-1.1734	0.353844	2	1.71479
arteries_label3934.tif	6_31731_11_4	-0.711843	0.392153	1	1.78634
arteries_label3935.tif	6_31731_11_4	-0.542215	0.174648	2	1.84548
arteries_label3936.tif	6_31731_11_4	-0.999105	-0.137394	1	1.80594
arteries_label3327.tif	16_31773_4_9	3.00077	-0.692903	3	2.65822
arteries_label3328.tif	16_31773_4_9	2.50678	-0.206148	4	2.56045
arteries_label3329.tif	16_31773_4_9	-0.672953	1.54839	1	1.60778

## Sheet: Panel d
Point	delta	GA	Total EVT frequency (of all cells)
10_31739_6_13	1.68127	70	0.008
10_31739_6_14	1.59888	70	0.00121803
10_31739_6_15	NaN	70	0.0032175
10_31740_16_6	NaN	72	0.0088853
10_31740_6_11	NaN	72	0.0078534
10_31740_6_12	1.79755	72	0.00692308
10_31741_1_1	3.22501	76	0.275171
10_31742_1_2	1.64558	74	0.150685
10_31743_16_7	1.52385	72	0.00409596
10_31743_16_8	1.58588	72	0.00367647
10_31744_1_3	NaN	71	0.00457038
10_31745_16_10	2.2339	76	0.223713
10_31745_16_9	3.29757	76	0.189884
10_31745_1_4	2.98834	76	0.484409
10_31745_1_5	2.05448	76	0.197682
10_31745_1_6	2.08601	76	0.560537
10_31747_1_7	1.94861	72	0.00531108
12_31748_1_8	3.61759	88	0.174357
12_31749_16_11	1.7703	87	0.00052687
12_31749_1_9	NaN	87	0.012059
12_31750_16_12	1.70908	86	0.00485201
12_31750_1_10	1.84512	86	0.0140587
12_31750_1_11	2.18882	86	0.0062383
12_31751_1_12	3.55504	90	0.541436
12_31754_16_13	NaN	84	0
12_31754_16_14	2.91878	84	0.00934579
12_31754_16_15	1.95605	84	0.000966184
12_31754_18_2	1.4894	84	0.00149402
12_31754_1_14	1.61066	84	0.0220264
14_31755_18_1	4.25556	99	0.0345988
14_31756_20_2	1.78231	102	0.0131086
14_31757_20_3	1.47864	102	0.00260078
14_31758_16_17	2.04128	99	0.0217966
14_31758_20_4	NaN	99	0.00771675
14_31758_20_5	1.76774	99	0.00321543
14_31759_16_18	NaN	99	0.00775623
14_31759_20_6	1.77068	99	0.000419463
14_31760_16_19	2.0497	100	0.00227376
14_31761_16_20	NaN	98	0.00397614
14_31761_20_7	1.85375	98	0.00490633
16_31762_16_21	1.92062	118	0.112687
16_31762_20_8	4.15659	118	0.160081
16_31762_20_9	2.61416	118	0.241527
16_31763_20_10	3.79588	115	0.173333
16_31765_19_1	4.01156	113	0.58371
16_31765_20_11	2.26557	113	0.424699
16_31765_3_1	1.87056	113	0.135149
16_31766_3_2	NaN	114	0.366059
16_31767_17_1	2.57351	115	0.267682
16_31767_3_3	4.08496	115	0.453901
16_31767_3_4	1.85981	115	0.265444
16_31768_17_2	3.30959	112	0.0841558
16_31768_3_5	1.74668	112	0.110393
16_31768_3_6	NaN	112	0.28341
16_31769_18_11	4.12664	116	0.135542
16_31769_3_7	1.81356	116	0.00368324
16_31770_14_15	2.31664	112	0.167751
16_31770_14_16	2.16647	112	0.336367
16_31770_4_1	NaN	112	0.0748299
16_31770_4_2	4.42217	112	0.357341
16_31771_14_14	NaN	116	0.24327
16_31771_4_3	NaN	116	0.373773
16_31772_4_4	1.94291	115	0.00145613
16_31772_4_5	1.81956	115	0.0010352
16_31772_4_6	1.85919	115	0.00316957
16_31772_4_7	NaN	115	0.00216099
16_31773_4_10	NaN	118	0.409639
16_31773_4_8	3.32531	118	0.240559
16_31773_4_9	2.27548	118	0.110869
16_31774_14_13	NaN	113	0.00045977
16_31774_4_11	NaN	113	0.0256289
16_31774_4_12	1.87757	113	0.00618557
16_31775_5_1	1.76568	112	0.000370645
18_31776_14_12	NaN	126	0
18_31776_5_2	1.66194	126	0.00383632
18_31779_5_4	3.96512	132	0.0477016
18_31780_5_5	5	127	0.0712897
18_31782_5_6	NaN	129	0.266667
18_31782_5_7	2.81579	129	0.210376
18_31783_14_10	NaN	126	0.00215169
18_31783_14_11	2.28772	126	0.00266667
18_31783_14_7	1.77662	126	0
18_31783_14_8	NaN	126	0
18_31783_14_9	NaN	126	0.00351494
18_31783_5_10	NaN	126	0.00212014
18_31783_5_11	1.79829	126	0
18_31783_5_8	1.74253	126	0.00171233
18_31783_5_9	1.83436	126	0.000733676
18_31784_14_6	3.79129	127	0.510574
18_31785_5_13	3.40852	128	0.265239
18_31785_5_14	NaN	128	0.188995
18_31785_5_15	1.64752	128	0.10754
20_31786_14_5	4.1404	146	0.702632
20_31787_14_3	4.49226	143	NaN
20_31787_14_4	4.74769	143	0.192841
20_31787_5_16	4.23851	143	0.638032
20_31788_5_17	NaN	143	0.149478
20_31788_5_18	3.8522	143	0.204461
20_31789_14_1	NaN	140	0.159612
20_31789_14_2	NaN	140	0.292737
20_31789_5_19	1.97444	140	0.173107
20_31789_5_20	3.9369	140	0.185409
20_31790_13_14	NaN	144	0.0330189
20_31790_18_12	NaN	144	0.494094
20_31791_13_11	NaN	144	0.079918
20_31791_13_12	NaN	144	0.209647
20_31791_13_13	2.40011	144	0.0502405
20_31791_18_13	NaN	144	0.20603
20_31792_18_14	1.56814	141	0.124619
20_31793_13_10	3.57552	146	0.141153
20_31793_13_8	2.32698	146	0.0612333
20_31793_13_9	NaN	146	0.2157
20_31793_6_1	NaN	146	0.266447
20_31793_6_2	NaN	146	0.0740103
20_31793_6_3	NaN	146	0.0131926
20_31794_13_6	1.92271	144	0.00506329
20_31794_13_7	3.90034	144	0.0424122
20_31794_6_4	4.85424	144	0.103058
20_31794_6_6	1.87361	144	0.0157028
20_31795_13_4	2.52435	141	0.196708
20_31795_6_7	NaN	141	0.0461538
20_31797_13_3	NaN	143	0.129683
20_31797_6_9	NaN	143	0.119691
20_31798_13_1	NaN	144	0.663934
6_31725_15_1	1.89898	48	0.00192678
6_31725_15_2	1.88499	48	0.000800641
6_31725_8_2	1.82646	48	0.00179051
6_31725_8_3	1.83901	48	0.000782779
6_31726_8_4	1.97844	46	0.00432756
6_31726_8_5	NaN	46	0.481331
6_31726_8_6	1.86288	46	0.00274851
6_31726_8_7	1.63488	46	0.00424144
6_31726_8_8	NaN	46	0.0018498
6_31727_15_3	1.81818	42	0.00286944
6_31727_8_10	NaN	42	0.00914808
6_31727_8_11	1.7215	42	0.00224048
6_31727_8_12	1.62404	42	0.00592885
6_31727_8_9	1.67568	42	0.001997
6_31728_15_4	NaN	47	0.257697
6_31728_15_5	1.62686	47	0.00282486
6_31728_15_6	1.71028	47	0.00793651
6_31728_9_2	NaN	47	0.176732
6_31728_9_3	NaN	47	0.0333909
6_31729_10_1	NaN	46	0.0313404
6_31729_10_2	1.86101	46	0.0145212
6_31729_10_3	NaN	46	0.00393258
6_31729_10_4	1.73222	46	0.00147384
6_31729_10_5	1.36386	46	0.00984252
6_31729_9_4	1.71011	46	0.0122231
6_31730_10_10	NaN	46	0.00103627
6_31730_10_11	1.47225	46	0.000695652
6_31730_10_12	1.90353	46	0.00282386
6_31730_10_6	1.64892	46	0.00353913
6_31730_10_7	1.63073	46	0.00413413
6_31730_10_8	1.67759	46	0.00142298
6_31730_10_9	1.72975	46	0.00524148
6_31730_11_1	1.53541	46	0.00180288
6_31730_18_15	1.695	46	0.000814664
6_31731_11_2	1.33082	42	0.0437586
6_31731_11_4	1.74524	42	0.0329218
6_31731_11_5	NaN	42	0.0174897
6_31731_11_6	2.07244	42	0.40687
6_31731_11_7	NaN	42	0.0882353
6_31731_11_8	NaN	42	0.0121827
6_31731_15_7	3.66438	42	0.365738
6_31731_15_8	1.87635	42	0.00431566
6_31732_11_10	1.68561	46	0.00159236
6_31732_11_11	1.44757	46	0.0149626
6_31732_11_12	NaN	46	0.00902151
6_31732_11_9	1.72164	46	0.00315582
6_31732_15_9	1.60494	46	0.00537153
6_31733_11_13	NaN	47	0.00304569
6_31733_11_14	1.69123	47	0.0380302
6_31733_11_15	NaN	47	0.0646617
6_31733_11_16	1.79325	47	0.004914
6_31733_11_17	1.62824	47	0.0814167
6_31733_15_10	1.69171	47	0.0015456
6_31733_15_11	1.89911	47	0.0106275
6_31733_15_12	1.55131	47	0.00114242
8_31734_11_18	2.25597	60	0.00310835
8_31734_12_1	1.48979	60	0.00878638
8_31734_12_2	NaN	60	0.403782
8_31734_12_3	1.63736	60	0.00201613
8_31734_12_4	1.969	60	0.00708215
8_31734_12_5	1.60538	60	0.00672878
8_31734_16_1	1.83604	60	0.0192508
8_31734_16_2	1.57757	60	0.0383784
8_31735_12_10	1.97048	56	0.213965
8_31735_12_11	1.97011	56	0.215533
8_31735_12_12	1.85085	56	0.01544
8_31735_12_13	NaN	56	0.178543
8_31735_12_14	3.31006	56	0.49641
8_31735_12_6	1.98958	56	0.0030896
8_31735_12_7	2.26807	56	0.120156
8_31735_12_8	1.52298	56	0.00696379
8_31735_12_9	1.66089	56	0.420561
8_31736_12_15	NaN	61	0.0364501
8_31736_12_16	NaN	61	0.328455
8_31736_12_17	3.28628	61	0.480274
8_31736_12_18	NaN	61	0.396444
8_31736_12_19	2.53743	61	0.472775
8_31736_16_3	2.2525	61	0.494307
8_31736_16_4	1.77058	61	0.00681141
8_31736_16_5	2.68037	61	0.573715
8_31737_12_20	1.66278	61	0.00434783
8_31737_12_22	1.85985	61	0.0698395
8_31737_12_23	NaN	61	0.00582454
8_31737_6_18	1.97334	61	0.114954
8_31738_6_17	1.94214	62	0.0125184

## Sheet: Panel e
Point	delta	GA	Total macrophage frequency (of immune)
10_31739_6_13	1.68127	70	0.804077
10_31739_6_14	1.59888	70	0.684451
10_31739_6_15	NaN	70	0.800771
10_31740_16_6	NaN	72	0.32093
10_31740_6_11	NaN	72	0.212766
10_31740_6_12	1.79755	72	0.39375
10_31741_1_1	3.22501	76	0.695584
10_31742_1_2	1.64558	74	0.738506
10_31743_16_7	1.52385	72	0.330661
10_31743_16_8	1.58588	72	0.353755
10_31744_1_3	NaN	71	0.160377
10_31745_16_10	2.2339	76	0.421473
10_31745_16_9	3.29757	76	0.520089
10_31745_1_4	2.98834	76	0.0969697
10_31745_1_5	2.05448	76	0.389566
10_31745_1_6	2.08601	76	0.306931
10_31747_1_7	1.94861	72	0.420635
12_31748_1_8	3.61759	88	0.483871
12_31749_16_11	1.7703	87	0.557935
12_31749_1_9	NaN	87	0.32754
12_31750_16_12	1.70908	86	0.766607
12_31750_1_10	1.84512	86	0.726531
12_31750_1_11	2.18882	86	0.63125
12_31751_1_12	3.55504	90	0.54
12_31754_16_13	NaN	84	0.80531
12_31754_16_14	2.91878	84	0.41994
12_31754_16_15	1.95605	84	0.626866
12_31754_18_2	1.4894	84	0.76247
12_31754_1_14	1.61066	84	0.461213
14_31755_18_1	4.25556	99	0.509677
14_31756_20_2	1.78231	102	0.661316
14_31757_20_3	1.47864	102	0.678877
14_31758_16_17	2.04128	99	0.402456
14_31758_20_4	NaN	99	0.521341
14_31758_20_5	1.76774	99	0.496933
14_31759_16_18	NaN	99	0.581137
14_31759_20_6	1.77068	99	0.529858
14_31760_16_19	2.0497	100	0.826251
14_31761_16_20	NaN	98	0.634831
14_31761_20_7	1.85375	98	0.679513
16_31762_16_21	1.92062	118	0.625235
16_31762_20_8	4.15659	118	0.726667
16_31762_20_9	2.61416	118	0.72601
16_31763_20_10	3.79588	115	0.75
16_31765_19_1	4.01156	113	0.382353
16_31765_20_11	2.26557	113	0.0952381
16_31765_3_1	1.87056	113	0.546286
16_31766_3_2	NaN	114	0.465729
16_31767_17_1	2.57351	115	0.552969
16_31767_3_3	4.08496	115	0.589286
16_31767_3_4	1.85981	115	0.464174
16_31768_17_2	3.30959	112	0.9525
16_31768_3_5	1.74668	112	0.772846
16_31768_3_6	NaN	112	0.491803
16_31769_18_11	4.12664	116	0.535411
16_31769_3_7	1.81356	116	0.629063
16_31770_14_15	2.31664	112	0.579821
16_31770_14_16	2.16647	112	0.682563
16_31770_4_1	NaN	112	0.90625
16_31770_4_2	4.42217	112	0.560166
16_31771_14_14	NaN	116	0.819165
16_31771_4_3	NaN	116	0.853061
16_31772_4_4	1.94291	115	0.489346
16_31772_4_5	1.81956	115	0.529167
16_31772_4_6	1.85919	115	0.298879
16_31772_4_7	NaN	115	0.718433
16_31773_4_10	NaN	118	0.761062
16_31773_4_8	3.32531	118	0.604839
16_31773_4_9	2.27548	118	0.680387
16_31774_14_13	NaN	113	0.704797
16_31774_4_11	NaN	113	0.810219
16_31774_4_12	1.87757	113	0.46879
16_31775_5_1	1.76568	112	0.716178
18_31776_14_12	NaN	126	0.597561
18_31776_5_2	1.66194	126	0.748443
18_31779_5_4	3.96512	132	0.891553
18_31780_5_5	5	127	0.756494
18_31782_5_6	NaN	129	0.742857
18_31782_5_7	2.81579	129	0.677991
18_31783_14_10	NaN	126	0.760671
18_31783_14_11	2.28772	126	0.599631
18_31783_14_7	1.77662	126	0.78327
18_31783_14_8	NaN	126	0.590604
18_31783_14_9	NaN	126	0.521341
18_31783_5_10	NaN	126	0.797136
18_31783_5_11	1.79829	126	0.619335
18_31783_5_8	1.74253	126	0.721796
18_31783_5_9	1.83436	126	0.596421
18_31784_14_6	3.79129	127	0.786667
18_31785_5_13	3.40852	128	0.681941
18_31785_5_14	NaN	128	0.963855
18_31785_5_15	1.64752	128	0.649877
20_31786_14_5	4.1404	146	0.702703
20_31787_14_3	4.49226	143	NaN
20_31787_14_4	4.74769	143	0.821678
20_31787_5_16	4.23851	143	0.887417
20_31788_5_17	NaN	143	0.602649
20_31788_5_18	3.8522	143	0.621795
20_31789_14_1	NaN	140	0.711744
20_31789_14_2	NaN	140	0.752841
20_31789_5_19	1.97444	140	0.642599
20_31789_5_20	3.9369	140	0.851546
20_31790_13_14	NaN	144	0.836364
20_31790_18_12	NaN	144	0.821429
20_31791_13_11	NaN	144	0.774436
20_31791_13_12	NaN	144	0.655172
20_31791_13_13	2.40011	144	0.568493
20_31791_18_13	NaN	144	0.735294
20_31792_18_14	1.56814	141	0.576744
20_31793_13_10	3.57552	146	0.85443
20_31793_13_8	2.32698	146	0.869359
20_31793_13_9	NaN	146	0.85752
20_31793_6_1	NaN	146	0.747899
20_31793_6_2	NaN	146	0.727273
20_31793_6_3	NaN	146	0.853093
20_31794_13_6	1.92271	144	0.742424
20_31794_13_7	3.90034	144	0.730594
20_31794_6_4	4.85424	144	0.820513
20_31794_6_6	1.87361	144	0.722458
20_31795_13_4	2.52435	141	0.562893
20_31795_6_7	NaN	141	0.923077
20_31797_13_3	NaN	143	0.869792
20_31797_6_9	NaN	143	0.771242
20_31798_13_1	NaN	144	0
6_31725_15_1	1.89898	48	0.273128
6_31725_15_2	1.88499	48	0.491713
6_31725_8_2	1.82646	48	0.37338
6_31725_8_3	1.83901	48	0.0953678
6_31726_8_4	1.97844	46	0.368754
6_31726_8_5	NaN	46	0.278261
6_31726_8_6	1.86288	46	0.187141
6_31726_8_7	1.63488	46	0.191606
6_31726_8_8	NaN	46	0.316319
6_31727_15_3	1.81818	42	0.328947
6_31727_8_10	NaN	42	0.13872
6_31727_8_11	1.7215	42	0.235683
6_31727_8_12	1.62404	42	0.270758
6_31727_8_9	1.67568	42	0.575325
6_31728_15_4	NaN	47	0.266667
6_31728_15_5	1.62686	47	0.191275
6_31728_15_6	1.71028	47	0.19186
6_31728_9_2	NaN	47	0.23389
6_31728_9_3	NaN	47	0.165158
6_31729_10_1	NaN	46	0.0700565
6_31729_10_2	1.86101	46	0.103796
6_31729_10_3	NaN	46	0.331533
6_31729_10_4	1.73222	46	0.306499
6_31729_10_5	1.36386	46	0.337179
6_31729_9_4	1.71011	46	0.129213
6_31730_10_10	NaN	46	0.347285
6_31730_10_11	1.47225	46	0.314663
6_31730_10_12	1.90353	46	0.403753
6_31730_10_6	1.64892	46	0.476035
6_31730_10_7	1.63073	46	0.357569
6_31730_10_8	1.67759	46	0.297096
6_31730_10_9	1.72975	46	0.426357
6_31730_11_1	1.53541	46	0.53149
6_31730_18_15	1.695	46	0.538263
6_31731_11_2	1.33082	42	0.415675
6_31731_11_4	1.74524	42	0.326019
6_31731_11_5	NaN	42	0.310014
6_31731_11_6	2.07244	42	0.130303
6_31731_11_7	NaN	42	0.406977
6_31731_11_8	NaN	42	0.372671
6_31731_15_7	3.66438	42	0.223629
6_31731_15_8	1.87635	42	0.393162
6_31732_11_10	1.68561	46	0.479412
6_31732_11_11	1.44757	46	0.25
6_31732_11_12	NaN	46	0.320175
6_31732_11_9	1.72164	46	0.544362
6_31732_15_9	1.60494	46	0.459075
6_31733_11_13	NaN	47	0.2
6_31733_11_14	1.69123	47	0.137931
6_31733_11_15	NaN	47	0.229787
6_31733_11_16	1.79325	47	0.177374
6_31733_11_17	1.62824	47	0.161836
6_31733_15_10	1.69171	47	0.142857
6_31733_15_11	1.89911	47	0.534602
6_31733_15_12	1.55131	47	0.179601
8_31734_11_18	2.25597	60	0.523483
8_31734_12_1	1.48979	60	0.457195
8_31734_12_2	NaN	60	0.256078
8_31734_12_3	1.63736	60	0.411765
8_31734_12_4	1.969	60	0.420664
8_31734_12_5	1.60538	60	0.409346
8_31734_16_1	1.83604	60	0.41
8_31734_16_2	1.57757	60	0.539052
8_31735_12_10	1.97048	56	0.321429
8_31735_12_11	1.97011	56	0.266667
8_31735_12_12	1.85085	56	0.362319
8_31735_12_13	NaN	56	0.613288
8_31735_12_14	3.31006	56	0.283505
8_31735_12_6	1.98958	56	0.383513
8_31735_12_7	2.26807	56	0.251941
8_31735_12_8	1.52298	56	0.540313
8_31735_12_9	1.66089	56	0.150794
8_31736_12_15	NaN	61	0.139514
8_31736_12_16	NaN	61	0.302876
8_31736_12_17	3.28628	61	0.227586
8_31736_12_18	NaN	61	0.44704
8_31736_12_19	2.53743	61	0.289474
8_31736_16_3	2.2525	61	0.399015
8_31736_16_4	1.77058	61	0.297041
8_31736_16_5	2.68037	61	0.222591
8_31737_12_20	1.66278	61	0.222222
8_31737_12_22	1.85985	61	0.504834
8_31737_12_23	NaN	61	0.378063
8_31737_6_18	1.97334	61	0.37831
8_31738_6_17	1.94214	62	0.506361
