# Supplementary material for: A spatially resolved timeline of the human maternal–fetal interface
Source: Nature. 2023 Jul 19;619(7970):595–605. doi: 10.1038/s41586-023-06298-9 (PMC10356615; doi:10.1038/s41586-023-06298-9)
Supplement: Supplementary file 26 — Source Data Extended Data Fig. 5 [file 41586_2023_6298_MOESM26_ESM.xlsx]

## Sheet: ED 5
Pathway		delta=1	delta=2	delta=3	delta=4	delta=5
PROTEIN LOCALIZATION TO ENDOPLASMIC RETICULUM	Mean Expression	-0.248042	0.611627	0.735647	0.124021	-1.22325
	Standard Error	0.133104	0.0647174	0.0643905	0.0665522	0.129435
RESPONSE TO BMP	Mean Expression	0.436692	0.371025	0.195553	-0.221618	-0.781652
	Standard Error	0.319866	0.142444	0.128557	0.155907	0.255494
COLLAGEN FIBRIL ORGANIZATION	Mean Expression	0.807439	0.610377	0.19036	-0.452612	-1.15556
	Standard Error	0.149673	0.146108	0.0991369	0.0770403	0.283537
