# Supplementary material for: A spatially resolved timeline of the human maternal–fetal interface
Source: Nature. 2023 Jul 19;619(7970):595–605. doi: 10.1038/s41586-023-06298-9 (PMC10356615; doi:10.1038/s41586-023-06298-9)
Supplement: Supplementary file 27 — Source Data Extended Data Fig. 6 [file 41586_2023_6298_MOESM27_ESM.xlsx]

## Sheet: Panel a
GA Bin	Num Points All	Num Points Training Set	Num Points Test Set
[42.0, 52.4]	55	38	17
[52.4, 62.8]	30	24	6
[62.8, 73.2]	10	6	4
[73.2, 83.6]	7	4	3
[83.6, 94.0]	12	8	4
[94.0, 104.4]	11	9	2
[104.4, 114.8]	14	9	5
[114.8, 125.2]	17	10	7
[125.2, 135.6]	19	13	6
[135.6, 146.0]	25	19	6

## Sheet: Panel b
Actual Delta	Predicted Delta
1.47225	1.66173
4.85424	2.30634
1.72975	1.90998
1.67568	2.31842
2.18882	2.43595
2.61416	2.13863
1.82646	1.90659
2.05448	1.82283
1.74524	1.7381
3.28628	2.13889
3.61759	1.87681
3.29757	2.24005
1.55131	2.00253
3.30959	2.89458
4.15659	2.34499
1.74253	2.31013
1.66194	2.71012
2.2339	1.92241
1.61066	2.20633
1.77058	1.6373
4.25556	2.14203
1.83901	1.8925
2.91878	2.10937
2.52435	2.34984
1.7703	1.99554
1.72164	2.02016
1.84512	2.44392
1.89911	1.75986
3.55504	2.44778
1.95605	2.29803
2.16647	2.22094
5	2.43194
1.69123	1.86091
2.57351	2.13832
1.92271	2.22704
4.42217	2.27876
1.81356	2.35641
3.40852	2.27259
1.77068	2.65222
1.74668	2.28745
1.81818	2.33777
1.79325	1.84304
1.87056	2.34293

## Sheet: Panel c
Mean cell cell enrichment score	cell_a	cell_b	trend_size_ga
2.1201	CD8T	CD4T	0
2.27212	CD8T	NK4	0
4.99236	EVT1a	EVT1b	5.87527
1.12097	EVT1a	Mac2a	3.19585
0.539737	EVT1b	Mac2a	2.63929
0.175413	EVT1b	NK1	1.51231
7.76425	Mac2a	Mac2a	4.64396
1.92928	Mac2a	NK1	1.97576
2.15778	Mac2a	NK2	0
1.28545	Mac2a	NK3	2.03636
6.09247	NK1	NK1	-4.50248
2.6452	NK1	NK2	-1.39887
2.25993	NK1	NKT	-1.7082
2.08946	NK3	NK1	0
2.43758	NK3	NK4	0
