# Supplementary material for: A spatially resolved timeline of the human maternal–fetal interface
Source: Nature. 2023 Jul 19;619(7970):595–605. doi: 10.1038/s41586-023-06298-9 (PMC10356615; doi:10.1038/s41586-023-06298-9)
Supplement: Supplementary file 28 — Source Data Extended Data Fig. 7 [file 41586_2023_6298_MOESM28_ESM.xlsx]

## Sheet: Panel c
artery name	delta	category
arteries_label3921.tif	1.77828	1			Categories:
arteries_label3922.tif	1.9317	1			1-	Perivascular-,Intravascular-
arteries_label3923.tif	1.89687	1			2-	Perivascular+,Intravascular-
arteries_label3924.tif	1.81731	1			3-	Perivascular+,Intravascular+
arteries_label3925.tif	1.70815	1			4-	Perivascular-,Intravascular+
arteries_label3316.tif	1.54138	1
arteries_label3317.tif	1.58572	1
arteries_label3318.tif	2.99675	3
arteries_label3720.tif	1.66792	2
arteries_label3721.tif	1.66065	1
arteries_label3722.tif	1.59591	1
arteries_label3723.tif	1.54306	1
arteries_label3724.tif	1.5446	1
arteries_label3726.tif	1.26051	1
arteries_label3727.tif	1.58337	1
arteries_label3728.tif	1.55448	1
arteries_label3059.tif	3.96512	4
arteries_label3386.tif	4.23851	3
arteries_label3088.tif	1.14028	1
arteries_label3089.tif	1.80519	1
arteries_label3090.tif	1.66075	1
arteries_label3681.tif	2.01536	1
arteries_label3682.tif	1.94151	1
arteries_label3953.tif	2.50741	3
arteries_label3954.tif	2.02874	2
arteries_label3713.tif	2.2958	2
arteries_label3714.tif	1.97459	2
arteries_label3715.tif	1.99348	3
arteries_label3716.tif	1.90309	2
arteries_label3717.tif	1.90594	2
arteries_label3718.tif	1.74776	2
arteries_label3519.tif	1.80818	4
arteries_label3520.tif	1.88102	1
arteries_label3521.tif	2.43668	4
arteries_label3522.tif	1.70056	1
arteries_label3525.tif	1.67886	1
arteries_label3526.tif	1.58966	1
arteries_label3527.tif	2.04012	1
arteries_label3528.tif	1.64316	1
arteries_label3529.tif	2.23986	1
arteries_label3530.tif	1.74536	1
arteries_label3033.tif	2.28772	4
arteries_label3618.tif	2.27736	3
arteries_label3619.tif	1.41324	2
arteries_label3620.tif	1.27958	1
arteries_label3621.tif	1.55465	2
arteries_label3622.tif	1.39141	2
arteries_label3623.tif	1.95722	2
arteries_label3692.tif	2.44952	3
arteries_label3693.tif	1.89527	2
arteries_label3694.tif	1.91324	2
arteries_label3523.tif	2.44704	1
arteries_label3524.tif	1.51255	1
arteries_label3525.tif	1.8316	1
arteries_label3526.tif	1.82291	1
arteries_label3704.tif	1.74816	2
arteries_label3705.tif	2.01212	3
arteries_label3706.tif	2.13085	1
arteries_label3707.tif	1.99079	2
arteries_label3861.tif	1.6635	1
arteries_label3862.tif	1.81638	1
arteries_label3863.tif	1.9095	1
arteries_label3864.tif	1.6035	1
arteries_label3865.tif	1.75231	1
arteries_label3866.tif	1.74535	2
arteries_label3867.tif	1.73925	1
arteries_label3868.tif	1.42647	1
arteries_label3869.tif	1.58069	1
arteries_label3870.tif	2.117	1
arteries_label3871.tif	1.54585	1
arteries_label3872.tif	1.86681	1
arteries_label3873.tif	1.61473	1
arteries_label3133.tif	1.77713	2
arteries_label3134.tif	1.71623	2
arteries_label3587.tif	3.0657	2
arteries_label3588.tif	3.43906	3
arteries_label3589.tif	3.59595	3
arteries_label3590.tif	3.13953	3
arteries_label3876.tif	1.90231	1
arteries_label3877.tif	2.12713	1
arteries_label3878.tif	1.90413	4
arteries_label3879.tif	2.03459	1
arteries_label3880.tif	1.95394	4
arteries_label3881.tif	2.01538	2
arteries_label3337.tif	3.43112	3
arteries_label3338.tif	4.73881	3
arteries_label3491.tif	4.15659	3
arteries_label3259.tif	1.84512	2
arteries_label3298.tif	2.26557	3
arteries_label3663.tif	1.93863	1
arteries_label3664.tif	1.76824	4
arteries_label3665.tif	1.82803	1
arteries_label3666.tif	1.79031	1
arteries_label3667.tif	1.75486	1
arteries_label3668.tif	1.7148	1
arteries_label3669.tif	1.81968	1
arteries_label3670.tif	1.76413	1
arteries_label3671.tif	1.84399	1
arteries_label3672.tif	1.75283	1
arteries_label3610.tif	1.969	1
arteries_label3399.tif	1.55127	1
arteries_label3400.tif	1.67561	1
arteries_label3401.tif	1.7127	1
arteries_label3402.tif	1.89236	1
arteries_label3403.tif	2.00678	1
arteries_label4024.tif	1.89691	1
arteries_label4025.tif	1.86441	2
arteries_label4026.tif	1.94848	3
arteries_label4027.tif	1.64687	2
arteries_label4028.tif	2.19308	3
arteries_label4029.tif	1.54244	2
arteries_label4030.tif	2.00795	3
arteries_label4031.tif	1.77868	3
arteries_label3040.tif	1.19765	2
arteries_label3041.tif	1.41952	2
arteries_label3042.tif	1.3753	1
arteries_label3494.tif	1.62686	4
arteries_label3932.tif	2.01938	1
arteries_label3933.tif	1.46127	1
arteries_label3934.tif	2.15637	1
arteries_label3935.tif	2.15988	1
arteries_label3936.tif	1.698	1
arteries_label3109.tif	3.73916	3
arteries_label3110.tif	3.94416	3
arteries_label3111.tif	3.33101	4
arteries_label3112.tif	3.28776	4
arteries_label3549.tif	1.57917	1
arteries_label3550.tif	1.57608	1
arteries_label3551.tif	1.67673	1
arteries_label3124.tif	4.74769	3
arteries_label3801.tif	1.48156	1
arteries_label3802.tif	1.49802	1
arteries_label3603.tif	1.64434	2
arteries_label3604.tif	2.07527	2
arteries_label3887.tif	1.43345	1
arteries_label3888.tif	1.88876	1
arteries_label3889.tif	1.18347	1
arteries_label3890.tif	1.71281	1
arteries_label3891.tif	1	1
arteries_label3892.tif	1.61501	1
arteries_label3571.tif	3.26442	3
arteries_label3572.tif	1.97569	2
arteries_label3573.tif	2.801	3
arteries_label3558.tif	1.71011	2
arteries_label3386.tif	3.79588	4
arteries_label3281.tif	4.1404	3
arteries_label3395.tif	3.51915	3
arteries_label3396.tif	2.70893	2
arteries_label3397.tif	3.44695	3
arteries_label3604.tif	1.83604	1
arteries_label3575.tif	4.13818	3
arteries_label3576.tif	3.88494	3
arteries_label3465.tif	1.45079	1
arteries_label3466.tif	1.66886	1
arteries_label3467.tif	1.49308	1
arteries_label3469.tif	1.68534	1
arteries_label3470.tif	1.46102	1
arteries_label3471.tif	1.7562	1
arteries_label3503.tif	2.11317	1
arteries_label3504.tif	1.43048	1
arteries_label3505.tif	1.64536	1
arteries_label3506.tif	1.64186	1
arteries_label3507.tif	1.94528	1
arteries_label3508.tif	1.88508	1
arteries_label3510.tif	1.96467	1
arteries_label3511.tif	1.79009	1
arteries_label3512.tif	2.00502	1
arteries_label3513.tif	1.70939	1
arteries_label3515.tif	1.34293	1
arteries_label3445.tif	1.77087	1
arteries_label3446.tif	1.74063	1
arteries_label3447.tif	1.40741	1
arteries_label3449.tif	1.47948	1
arteries_label3450.tif	1.38007	1
arteries_label3451.tif	1.96751	1
arteries_label3452.tif	1.76776	1
arteries_label3453.tif	1.96598	1
arteries_label3454.tif	1.54725	1
arteries_label3455.tif	1.65103	1
arteries_label3456.tif	1.72008	1
arteries_label3457.tif	1.94246	1
arteries_label3458.tif	1.6944	1
arteries_label3545.tif	3.77043	4
arteries_label3546.tif	3.46474	4
arteries_label3020.tif	1.66916	1
arteries_label3021.tif	1.6822	1
arteries_label3560.tif	1.87361	1
arteries_label3631.tif	1.85055	1
arteries_label3633.tif	1.59164	1
arteries_label3634.tif	1.75446	1
arteries_label3030.tif	1.72289	1
arteries_label3031.tif	1.8038	1
arteries_label3032.tif	2.6199	4
arteries_label3033.tif	1.56032	1
arteries_label3034.tif	1.56183	1
arteries_label3545.tif	1.52667	1
arteries_label3546.tif	1.46686	1
arteries_label3547.tif	1.57803	1
arteries_label3415.tif	4.85424	3
arteries_label3677.tif	1.41358	1
arteries_label3678.tif	1.57838	1
arteries_label3679.tif	1.36133	1
arteries_label3680.tif	1.50857	1
arteries_label3681.tif	1.53135	1
arteries_label3910.tif	1.64422	1
arteries_label3911.tif	1.71044	1
arteries_label3912.tif	1.73065	1
arteries_label3913.tif	1.7338	1
arteries_label3914.tif	1.53994	1
arteries_label3915.tif	1.53448	1
arteries_label3429.tif	1.81682	1
arteries_label3430.tif	1.54733	1
arteries_label3431.tif	1.59192	1
arteries_label3432.tif	1.4612	1
arteries_label3433.tif	1.49571	1
arteries_label3434.tif	1.68033	1
arteries_label3537.tif	2.18283	1
arteries_label3538.tif	1.91656	1
arteries_label3445.tif	1.56814	1
arteries_label3349.tif	1.55807	2
arteries_label3350.tif	1.94389	3
arteries_label3351.tif	2.56989	2
arteries_label3352.tif	2.03466	3
arteries_label3353.tif	2.51613	3
arteries_label3354.tif	2.41722	2
arteries_label3355.tif	2.12539	3
arteries_label3385.tif	2.43833	3
arteries_label3386.tif	2.61038	4
arteries_label3203.tif	4.25556	3
arteries_label4041.tif	1.73997	1
arteries_label4042.tif	1.86632	1
arteries_label4043.tif	1.88513	1
arteries_label4044.tif	1.86462	1
arteries_label3749.tif	1.45507	1
arteries_label3750.tif	1.68926	1
arteries_label3751.tif	1.67174	1
arteries_label3752.tif	1.38755	1
arteries_label3753.tif	1.74823	1
arteries_label3754.tif	1.6436	1
arteries_label3755.tif	1.63915	1
arteries_label3639.tif	1.82424	1
arteries_label3640.tif	1.68762	1
arteries_label3641.tif	1.28901	1
arteries_label3642.tif	1.7293	1
arteries_label3645.tif	1.04479	1
arteries_label3646.tif	1.41509	1
arteries_label3647.tif	1.49013	1
arteries_label3648.tif	1.38746	2
arteries_label3649.tif	1.68215	1
arteries_label3650.tif	1.68002	1
arteries_label3527.tif	2.91965	2
arteries_label3528.tif	2.91791	2
arteries_label3189.tif	1.4347	1
arteries_label3190.tif	1.89804	1
arteries_label3191.tif	1.67737	1
arteries_label3192.tif	1.52499	1
arteries_label3193.tif	1.73882	1
arteries_label3194.tif	1.69773	1
arteries_label3304.tif	1.53979	1
arteries_label3305.tif	1.45909	1
arteries_label3306.tif	1.46933	1
arteries_label3819.tif	1.6902	2
arteries_label3820.tif	1.85095	1
arteries_label3522.tif	1.78231	1
arteries_label3335.tif	4.39854	3
arteries_label3336.tif	4.44579	3
arteries_label3514.tif	2.99133	2
arteries_label3515.tif	2.77411	2
arteries_label3516.tif	3.19269	3
arteries_label3517.tif	2.99524	3
arteries_label3950.tif	1.61899	1
arteries_label3952.tif	1.65757	1
arteries_label3953.tif	1.95392	1
arteries_label3954.tif	1.49654	1
arteries_label3955.tif	1.72913	1
arteries_label3586.tif	1.69171	1
arteries_label3481.tif	3.29757	3
arteries_label3133.tif	3.9369	3
arteries_label3601.tif	1.93059	1
arteries_label3602.tif	2.05574	1
arteries_label3603.tif	1.87086	1
arteries_label3604.tif	1.80909	1
arteries_label3605.tif	1.64814	1
arteries_label3542.tif	2.25597	4
arteries_label3386.tif	3.55701	3
arteries_label3387.tif	2.52978	3
arteries_label3388.tif	2.75845	2
arteries_label3389.tif	2.41791	3
arteries_label3357.tif	3.90034	3
arteries_label3380.tif	1.51112	1
arteries_label3381.tif	1.39021	1
arteries_label3382.tif	1.60145	1
arteries_label3383.tif	1.83073	1
arteries_label3534.tif	1.68432	1
arteries_label3535.tif	1.80876	1
arteries_label3536.tif	1.93476	1
arteries_label3537.tif	2.08043	1
arteries_label3538.tif	1.93476	1
arteries_label3539.tif	1.18152	1
arteries_label3540.tif	1.57318	1
arteries_label3511.tif	1.89767	1
arteries_label3512.tif	1.86636	1
arteries_label3513.tif	1.9899	1
arteries_label3514.tif	1.80725	1
arteries_label3515.tif	1.93126	1
arteries_label3516.tif	1.87919	1
arteries_label3517.tif	1.87739	1
arteries_label3518.tif	1.82165	1
arteries_label3519.tif	1.89425	1
arteries_label3322.tif	1.6812	1
arteries_label3323.tif	2.06273	2
arteries_label3324.tif	1.56242	1
arteries_label3325.tif	1.83049	2
arteries_label3326.tif	1.88347	1
arteries_label3327.tif	1.97424	1
arteries_label3328.tif	1.81222	1
arteries_label3329.tif	1.73868	1
arteries_label3599.tif	1.70826	1
arteries_label3600.tif	1.74807	1
arteries_label3601.tif	2.01692	1
arteries_label3602.tif	1.62778	1
arteries_label3603.tif	1.58028	1
arteries_label3604.tif	1.67117	1
arteries_label3605.tif	1.82721	1
arteries_label3606.tif	1.70127	1
arteries_label3607.tif	1.70676	1
arteries_label3608.tif	2.06906	1
arteries_label3824.tif	1.56635	1
arteries_label3825.tif	1.77343	1
arteries_label3826.tif	1.49378	1
arteries_label3827.tif	1.58798	1
arteries_label3766.tif	1.94214	2
arteries_label4029.tif	1.97561	2
arteries_label4030.tif	1.9929	2
arteries_label4031.tif	1.9515	2
arteries_label3800.tif	2.15429	1
arteries_label3801.tif	1.95499	1
arteries_label3802.tif	1.92215	1
arteries_label3803.tif	1.81508	1
arteries_label3804.tif	1.89652	1
arteries_label3589.tif	1.62404	1
arteries_label3909.tif	2.2586	4
arteries_label3910.tif	1.94618	1
arteries_label3911.tif	1.81048	1
arteries_label3912.tif	1.77522	1
arteries_label3913.tif	1.92409	1
arteries_label3755.tif	1.71269	2
arteries_label3756.tif	1.80018	2
arteries_label3757.tif	1.46979	2
arteries_label3649.tif	1.89243	1
arteries_label3650.tif	2.65215	1
arteries_label3651.tif	2.02188	1
arteries_label3764.tif	1.783	1
arteries_label3765.tif	1.89962	1
arteries_label3766.tif	1.69712	1
arteries_label3669.tif	1.63736	1
arteries_label3081.tif	3.40721	3
arteries_label3082.tif	3.21198	3
arteries_label3323.tif	3.58609	4
arteries_label3324.tif	2.37326	1
arteries_label3325.tif	3.72208	3
arteries_label3326.tif	3.61981	3
arteries_label3449.tif	1.98009	1
arteries_label3450.tif	1.86533	1
arteries_label3690.tif	2.1424	1
arteries_label3691.tif	1.7543	2
arteries_label3692.tif	1.65232	1
arteries_label3693.tif	1.89504	2
arteries_label3468.tif	1.68807	1
arteries_label3469.tif	2.24898	1
arteries_label3470.tif	1.80244	1
arteries_label3471.tif	1.9837	1
arteries_label3472.tif	1.66465	1
arteries_label3663.tif	2.74797	3
arteries_label3664.tif	1.68453	2
arteries_label3665.tif	3.0808	3
arteries_label3666.tif	2.63643	2
arteries_label3179.tif	2.7402	4
arteries_label3180.tif	2.06003	1
arteries_label3710.tif	3.47409	3
arteries_label3711.tif	2.83976	3
arteries_label3712.tif	3.71033	3
arteries_label3713.tif	3.12093	3
arteries_label3272.tif	4.12664	3
arteries_label2953.tif	1.77662	1
arteries_label3546.tif	1.59424	1
arteries_label3547.tif	1.42679	1
arteries_label3548.tif	1.24886	1
arteries_label3549.tif	1.3524	1
arteries_label3550.tif	1.39038	1
arteries_label3552.tif	1.47707	1
arteries_label3553.tif	1.64322	1
arteries_label3766.tif	1.63192	1
arteries_label3767.tif	1.7393	1
arteries_label3655.tif	2.04755	2
arteries_label3656.tif	2.09732	2
arteries_label3359.tif	2.31664	3
arteries_label3478.tif	1.87056	2
arteries_label3567.tif	1.63488	1
arteries_label3812.tif	2.12836	2
arteries_label3813.tif	1.9806	2
arteries_label3677.tif	1.67074	1
arteries_label3678.tif	1.78052	1
arteries_label3679.tif	2.21037	2
arteries_label3680.tif	1.75867	1
arteries_label3681.tif	2.18281	3
arteries_label3491.tif	4.10315	3
arteries_label3492.tif	2.71389	3
arteries_label3857.tif	1.64037	2
arteries_label3858.tif	1.8522	1
arteries_label3859.tif	1.49576	1
arteries_label3921.tif	2.11254	1
arteries_label3922.tif	1.84973	1
arteries_label3925.tif	1.86711	1
arteries_label3926.tif	2.00959	1
arteries_label3927.tif	1.89604	4
arteries_label3928.tif	1.96578	1
arteries_label3929.tif	1.51276	1
arteries_label3930.tif	1.66	1
arteries_label3248.tif	1.97444	1
arteries_label3968.tif	1.72422	1
arteries_label3969.tif	1.53226	1
arteries_label2856.tif	1.96993	1
arteries_label2857.tif	1.78197	1
arteries_label2858.tif	1.88576	1
arteries_label2859.tif	1.80233	1
arteries_label2860.tif	1.84775	1
arteries_label2861.tif	1.66076	1
arteries_label2862.tif	1.63952	1
arteries_label3418.tif	1.7538	1
arteries_label3419.tif	1.8882	1
arteries_label3420.tif	1.74367	1
arteries_label3421.tif	1.59526	1
arteries_label3422.tif	1.84223	1
arteries_label3423.tif	1.80092	1
arteries_label3580.tif	1.84386	1
arteries_label3581.tif	1.71531	1
arteries_label3582.tif	1.89952	1
arteries_label3805.tif	2.87837	2
arteries_label3806.tif	2.56143	2
arteries_label3807.tif	2.57542	2
arteries_label3808.tif	1.62895	2
arteries_label3809.tif	1.25955	2
arteries_label3810.tif	1.36218	2
arteries_label3811.tif	3.03173	2
arteries_label3812.tif	1.6016	2
arteries_label3813.tif	3.20587	3
arteries_label3887.tif	1.80988	1
arteries_label3888.tif	1.55119	1
arteries_label3889.tif	1.77395	1
arteries_label3890.tif	1.70868	1
arteries_label3891.tif	1.40016	1
arteries_label3892.tif	1.69601	1
arteries_label3893.tif	1.40915	1
arteries_label3894.tif	1.76184	1
arteries_label3895.tif	1.5657	1
arteries_label3648.tif	1.17076	1
arteries_label3649.tif	1.46999	1
arteries_label3650.tif	1.28234	2
arteries_label3651.tif	1.72536	2
arteries_label3652.tif	1.79994	2
arteries_label3653.tif	1.48689	2
arteries_label3654.tif	1.72464	2
arteries_label3655.tif	1.94229	2
arteries_label3656.tif	1.87092	2
arteries_label3657.tif	1.77288	2
arteries_label3658.tif	1.7478	2
arteries_label3659.tif	1.77641	2
arteries_label3528.tif	3.8522	4
arteries_label3656.tif	2.32698	3
arteries_label3374.tif	1.72111	1
arteries_label3375.tif	1.67865	1
arteries_label3376.tif	1.80999	1
arteries_label3377.tif	1.49934	1
arteries_label3378.tif	1.69724	1
arteries_label3332.tif	1.64646	1
arteries_label3333.tif	1.74399	1
arteries_label3334.tif	1.77404	1
arteries_label3771.tif	1.94397	1
arteries_label3772.tif	1.7524	1
arteries_label3773.tif	1.68441	1
arteries_label3774.tif	1.7189	1
arteries_label3775.tif	1.59935	1
arteries_label3776.tif	1.67459	1
arteries_label3777.tif	1.73459	1
arteries_label3302.tif	1.69181	1
arteries_label3303.tif	1.75865	1
arteries_label3306.tif	1.66341	1
arteries_label3307.tif	1.62486	1
arteries_label3308.tif	1.74777	1
arteries_label3310.tif	1.75024	1
arteries_label3311.tif	1.72686	1
arteries_label2997.tif	3.79129	3
arteries_label3450.tif	1.33626	1
arteries_label3451.tif	1.48273	1
arteries_label3452.tif	1.67714	1
arteries_label3453.tif	1.36289	1
arteries_label3454.tif	1.71928	1
arteries_label3455.tif	1.64268	2
arteries_label3456.tif	1.71231	1
arteries_label3457.tif	1.68726	1
arteries_label3356.tif	1.95605	4
arteries_label3264.tif	1.39666	1
arteries_label3265.tif	1.42406	1
arteries_label3266.tif	1.27087	1
arteries_label3307.tif	3.321	3
arteries_label3308.tif	3.78908	3
arteries_label3484.tif	3.4456	3
arteries_label3485.tif	3.51022	3
arteries_label3486.tif	4.03733	3
arteries_label3515.tif	3.18475	3
arteries_label3516.tif	2.04356	2
arteries_label3569.tif	1.81686	1
arteries_label3570.tif	2.0155	1
arteries_label3571.tif	1.73192	1
arteries_label3572.tif	1.72125	1
arteries_label3573.tif	1.95482	1
arteries_label3574.tif	1.6998	1
arteries_label3575.tif	1.71784	1
arteries_label3576.tif	1.80161	1
arteries_label3577.tif	1.86242	1
arteries_label3279.tif	1.99171	1
arteries_label3280.tif	1.72893	1
arteries_label3281.tif	1.84512	1
arteries_label3282.tif	1.7717	1
arteries_label3669.tif	2.47507	2
arteries_label3670.tif	3.22698	3
arteries_label3671.tif	2.42055	2
arteries_label3672.tif	2.17143	2
arteries_label3460.tif	1.88501	1
arteries_label3461.tif	1.57425	2
arteries_label3462.tif	1.69042	1
arteries_label3463.tif	1.58847	1
arteries_label3464.tif	1.81323	1
arteries_label3755.tif	1.9981	1
arteries_label3756.tif	1.86988	1
arteries_label3757.tif	1.74941	1
arteries_label3758.tif	1.96999	3
arteries_label3759.tif	1.80257	1
arteries_label3760.tif	1.98903	1
arteries_label3761.tif	1.85721	1
arteries_label3762.tif	1.98903	4
arteries_label3763.tif	1.86681	1
arteries_label3636.tif	2.37881	3
arteries_label3638.tif	2.65911	3
arteries_label3639.tif	1.83087	2
arteries_label3640.tif	2.14121	2
arteries_label4000.tif	1.9647	4
arteries_label4001.tif	2.24638	1
arteries_label4002.tif	1.95489	1
arteries_label4003.tif	1.92077	1
arteries_label4004.tif	1.68307	2
arteries_label4005.tif	1.99551	1
arteries_label4006.tif	1.58644	2
arteries_label4007.tif	1.45503	2
arteries_label3336.tif	5	3
arteries_label3291.tif	4.49226	4
arteries_label3962.tif	1.41274	1
arteries_label3963.tif	1.65526	1
arteries_label3964.tif	1.64638	1
arteries_label3965.tif	1.86363	1
arteries_label3966.tif	1.50804	1
arteries_label3967.tif	1.8811	1
arteries_label3968.tif	1.61914	1
arteries_label3969.tif	1.71501	1
arteries_label3970.tif	1.47334	1
arteries_label3971.tif	1.45625	1
arteries_label3972.tif	1.78905	1
arteries_label3973.tif	1.82441	1
arteries_label3974.tif	1.83154	1
arteries_label3975.tif	1.81042	1
arteries_label3923.tif	1.64533	2
arteries_label3924.tif	1.76904	1
arteries_label3925.tif	1.84237	1
arteries_label3926.tif	1.87569	1
arteries_label3927.tif	1.7335	2
arteries_label3928.tif	1.67167	1
arteries_label3929.tif	1.67215	1
arteries_label3930.tif	1.71068	1
arteries_label3931.tif	1.67122	1
arteries_label3932.tif	1.68915	1
arteries_label3933.tif	1.71479	2
arteries_label3934.tif	1.78634	1
arteries_label3935.tif	1.84548	2
arteries_label3936.tif	1.80594	2
arteries_label3327.tif	2.65822	2
arteries_label3328.tif	2.56045	3
arteries_label3329.tif	1.60778	1

## Sheet: Panel d
artery name	delta	log2(Intravascular/Perivascular)
arteries_label3921.tif	1.77828	NaN
arteries_label3922.tif	1.9317	NaN
arteries_label3923.tif	1.89687	NaN
arteries_label3924.tif	1.81731	NaN
arteries_label3925.tif	1.70815	NaN
arteries_label3316.tif	1.54138	NaN
arteries_label3317.tif	1.58572	NaN
arteries_label3318.tif	2.99675	3.61471
arteries_label3720.tif	1.66792	NaN
arteries_label3721.tif	1.66065	NaN
arteries_label3722.tif	1.59591	NaN
arteries_label3723.tif	1.54306	NaN
arteries_label3724.tif	1.5446	NaN
arteries_label3726.tif	1.26051	NaN
arteries_label3727.tif	1.58337	NaN
arteries_label3728.tif	1.55448	NaN
arteries_label3059.tif	3.96512	NaN
arteries_label3386.tif	4.23851	4.32193
arteries_label3088.tif	1.14028	NaN
arteries_label3089.tif	1.80519	NaN
arteries_label3090.tif	1.66075	NaN
arteries_label3681.tif	2.01536	NaN
arteries_label3682.tif	1.94151	NaN
arteries_label3953.tif	2.50741	-1.80735
arteries_label3954.tif	2.02874	NaN
arteries_label3713.tif	2.2958	NaN
arteries_label3714.tif	1.97459	NaN
arteries_label3715.tif	1.99348	-3.16993
arteries_label3716.tif	1.90309	NaN
arteries_label3717.tif	1.90594	NaN
arteries_label3718.tif	1.74776	NaN
arteries_label3519.tif	1.80818	NaN
arteries_label3520.tif	1.88102	NaN
arteries_label3521.tif	2.43668	NaN
arteries_label3522.tif	1.70056	NaN
arteries_label3525.tif	1.67886	NaN
arteries_label3526.tif	1.58966	NaN
arteries_label3527.tif	2.04012	NaN
arteries_label3528.tif	1.64316	NaN
arteries_label3529.tif	2.23986	NaN
arteries_label3530.tif	1.74536	NaN
arteries_label3033.tif	2.28772	NaN
arteries_label3618.tif	2.27736	-2.66297
arteries_label3619.tif	1.41324	NaN
arteries_label3620.tif	1.27958	NaN
arteries_label3621.tif	1.55465	NaN
arteries_label3622.tif	1.39141	NaN
arteries_label3623.tif	1.95722	NaN
arteries_label3692.tif	2.44952	-1.58496
arteries_label3693.tif	1.89527	NaN
arteries_label3694.tif	1.91324	NaN
arteries_label3523.tif	2.44704	NaN
arteries_label3524.tif	1.51255	NaN
arteries_label3525.tif	1.8316	NaN
arteries_label3526.tif	1.82291	NaN
arteries_label3704.tif	1.74816	NaN
arteries_label3705.tif	2.01212	-2
arteries_label3706.tif	2.13085	NaN
arteries_label3707.tif	1.99079	NaN
arteries_label3861.tif	1.6635	NaN
arteries_label3862.tif	1.81638	NaN
arteries_label3863.tif	1.9095	NaN
arteries_label3864.tif	1.6035	NaN
arteries_label3865.tif	1.75231	NaN
arteries_label3866.tif	1.74535	NaN
arteries_label3867.tif	1.73925	NaN
arteries_label3868.tif	1.42647	NaN
arteries_label3869.tif	1.58069	NaN
arteries_label3870.tif	2.117	NaN
arteries_label3871.tif	1.54585	NaN
arteries_label3872.tif	1.86681	NaN
arteries_label3873.tif	1.61473	NaN
arteries_label3133.tif	1.77713	NaN
arteries_label3134.tif	1.71623	NaN
arteries_label3587.tif	3.0657	NaN
arteries_label3588.tif	3.43906	-0.678072
arteries_label3589.tif	3.59595	-0.514573
arteries_label3590.tif	3.13953	-1.41504
arteries_label3876.tif	1.90231	NaN
arteries_label3877.tif	2.12713	NaN
arteries_label3878.tif	1.90413	NaN
arteries_label3879.tif	2.03459	NaN
arteries_label3880.tif	1.95394	NaN
arteries_label3881.tif	2.01538	NaN
arteries_label3337.tif	3.43112	0.584963
arteries_label3338.tif	4.73881	5.59139
arteries_label3491.tif	4.15659	2.9542
arteries_label3259.tif	1.84512	NaN
arteries_label3298.tif	2.26557	-1
arteries_label3663.tif	1.93863	NaN
arteries_label3664.tif	1.76824	NaN
arteries_label3665.tif	1.82803	NaN
arteries_label3666.tif	1.79031	NaN
arteries_label3667.tif	1.75486	NaN
arteries_label3668.tif	1.7148	NaN
arteries_label3669.tif	1.81968	NaN
arteries_label3670.tif	1.76413	NaN
arteries_label3671.tif	1.84399	NaN
arteries_label3672.tif	1.75283	NaN
arteries_label3610.tif	1.969	NaN
arteries_label3399.tif	1.55127	NaN
arteries_label3400.tif	1.67561	NaN
arteries_label3401.tif	1.7127	NaN
arteries_label3402.tif	1.89236	NaN
arteries_label3403.tif	2.00678	NaN
arteries_label4024.tif	1.89691	NaN
arteries_label4025.tif	1.86441	NaN
arteries_label4026.tif	1.94848	0
arteries_label4027.tif	1.64687	NaN
arteries_label4028.tif	2.19308	-1
arteries_label4029.tif	1.54244	NaN
arteries_label4030.tif	2.00795	-1
arteries_label4031.tif	1.77868	-2
arteries_label3040.tif	1.19765	NaN
arteries_label3041.tif	1.41952	NaN
arteries_label3042.tif	1.3753	NaN
arteries_label3494.tif	1.62686	NaN
arteries_label3932.tif	2.01938	NaN
arteries_label3933.tif	1.46127	NaN
arteries_label3934.tif	2.15637	NaN
arteries_label3935.tif	2.15988	NaN
arteries_label3936.tif	1.698	NaN
arteries_label3109.tif	3.73916	2.80735
arteries_label3110.tif	3.94416	-0.263034
arteries_label3111.tif	3.33101	NaN
arteries_label3112.tif	3.28776	NaN
arteries_label3549.tif	1.57917	NaN
arteries_label3550.tif	1.57608	NaN
arteries_label3551.tif	1.67673	NaN
arteries_label3124.tif	4.74769	5.42626
arteries_label3801.tif	1.48156	NaN
arteries_label3802.tif	1.49802	NaN
arteries_label3603.tif	1.64434	NaN
arteries_label3604.tif	2.07527	NaN
arteries_label3887.tif	1.43345	NaN
arteries_label3888.tif	1.88876	NaN
arteries_label3889.tif	1.18347	NaN
arteries_label3890.tif	1.71281	NaN
arteries_label3891.tif	1	NaN
arteries_label3892.tif	1.61501	NaN
arteries_label3571.tif	3.26442	-0.658963
arteries_label3572.tif	1.97569	NaN
arteries_label3573.tif	2.801	-1.80735
arteries_label3558.tif	1.71011	NaN
arteries_label3386.tif	3.79588	NaN
arteries_label3281.tif	4.1404	2.77761
arteries_label3395.tif	3.51915	-4.08746
arteries_label3396.tif	2.70893	NaN
arteries_label3397.tif	3.44695	-0.192645
arteries_label3604.tif	1.83604	NaN
arteries_label3575.tif	4.13818	2.26127
arteries_label3576.tif	3.88494	1.79647
arteries_label3465.tif	1.45079	NaN
arteries_label3466.tif	1.66886	NaN
arteries_label3467.tif	1.49308	NaN
arteries_label3469.tif	1.68534	NaN
arteries_label3470.tif	1.46102	NaN
arteries_label3471.tif	1.7562	NaN
arteries_label3503.tif	2.11317	NaN
arteries_label3504.tif	1.43048	NaN
arteries_label3505.tif	1.64536	NaN
arteries_label3506.tif	1.64186	NaN
arteries_label3507.tif	1.94528	NaN
arteries_label3508.tif	1.88508	NaN
arteries_label3510.tif	1.96467	NaN
arteries_label3511.tif	1.79009	NaN
arteries_label3512.tif	2.00502	NaN
arteries_label3513.tif	1.70939	NaN
arteries_label3515.tif	1.34293	NaN
arteries_label3445.tif	1.77087	NaN
arteries_label3446.tif	1.74063	NaN
arteries_label3447.tif	1.40741	NaN
arteries_label3449.tif	1.47948	NaN
arteries_label3450.tif	1.38007	NaN
arteries_label3451.tif	1.96751	NaN
arteries_label3452.tif	1.76776	NaN
arteries_label3453.tif	1.96598	NaN
arteries_label3454.tif	1.54725	NaN
arteries_label3455.tif	1.65103	NaN
arteries_label3456.tif	1.72008	NaN
arteries_label3457.tif	1.94246	NaN
arteries_label3458.tif	1.6944	NaN
arteries_label3545.tif	3.77043	NaN
arteries_label3546.tif	3.46474	NaN
arteries_label3020.tif	1.66916	NaN
arteries_label3021.tif	1.6822	NaN
arteries_label3560.tif	1.87361	NaN
arteries_label3631.tif	1.85055	NaN
arteries_label3633.tif	1.59164	NaN
arteries_label3634.tif	1.75446	NaN
arteries_label3030.tif	1.72289	NaN
arteries_label3031.tif	1.8038	NaN
arteries_label3032.tif	2.6199	NaN
arteries_label3033.tif	1.56032	NaN
arteries_label3034.tif	1.56183	NaN
arteries_label3545.tif	1.52667	NaN
arteries_label3546.tif	1.46686	NaN
arteries_label3547.tif	1.57803	NaN
arteries_label3415.tif	4.85424	4.9542
arteries_label3677.tif	1.41358	NaN
arteries_label3678.tif	1.57838	NaN
arteries_label3679.tif	1.36133	NaN
arteries_label3680.tif	1.50857	NaN
arteries_label3681.tif	1.53135	NaN
arteries_label3910.tif	1.64422	NaN
arteries_label3911.tif	1.71044	NaN
arteries_label3912.tif	1.73065	NaN
arteries_label3913.tif	1.7338	NaN
arteries_label3914.tif	1.53994	NaN
arteries_label3915.tif	1.53448	NaN
arteries_label3429.tif	1.81682	NaN
arteries_label3430.tif	1.54733	NaN
arteries_label3431.tif	1.59192	NaN
arteries_label3432.tif	1.4612	NaN
arteries_label3433.tif	1.49571	NaN
arteries_label3434.tif	1.68033	NaN
arteries_label3537.tif	2.18283	NaN
arteries_label3538.tif	1.91656	NaN
arteries_label3445.tif	1.56814	NaN
arteries_label3349.tif	1.55807	NaN
arteries_label3350.tif	1.94389	-2.90689
arteries_label3351.tif	2.56989	NaN
arteries_label3352.tif	2.03466	-3.90689
arteries_label3353.tif	2.51613	-3
arteries_label3354.tif	2.41722	NaN
arteries_label3355.tif	2.12539	-2.32193
arteries_label3385.tif	2.43833	0
arteries_label3386.tif	2.61038	NaN
arteries_label3203.tif	4.25556	2.15528
arteries_label4041.tif	1.73997	NaN
arteries_label4042.tif	1.86632	NaN
arteries_label4043.tif	1.88513	NaN
arteries_label4044.tif	1.86462	NaN
arteries_label3749.tif	1.45507	NaN
arteries_label3750.tif	1.68926	NaN
arteries_label3751.tif	1.67174	NaN
arteries_label3752.tif	1.38755	NaN
arteries_label3753.tif	1.74823	NaN
arteries_label3754.tif	1.6436	NaN
arteries_label3755.tif	1.63915	NaN
arteries_label3639.tif	1.82424	NaN
arteries_label3640.tif	1.68762	NaN
arteries_label3641.tif	1.28901	NaN
arteries_label3642.tif	1.7293	NaN
arteries_label3645.tif	1.04479	NaN
arteries_label3646.tif	1.41509	NaN
arteries_label3647.tif	1.49013	NaN
arteries_label3648.tif	1.38746	NaN
arteries_label3649.tif	1.68215	NaN
arteries_label3650.tif	1.68002	NaN
arteries_label3527.tif	2.91965	NaN
arteries_label3528.tif	2.91791	NaN
arteries_label3189.tif	1.4347	NaN
arteries_label3190.tif	1.89804	NaN
arteries_label3191.tif	1.67737	NaN
arteries_label3192.tif	1.52499	NaN
arteries_label3193.tif	1.73882	NaN
arteries_label3194.tif	1.69773	NaN
arteries_label3304.tif	1.53979	NaN
arteries_label3305.tif	1.45909	NaN
arteries_label3306.tif	1.46933	NaN
arteries_label3819.tif	1.6902	NaN
arteries_label3820.tif	1.85095	NaN
arteries_label3522.tif	1.78231	NaN
arteries_label3335.tif	4.39854	2.87447
arteries_label3336.tif	4.44579	4.74819
arteries_label3514.tif	2.99133	NaN
arteries_label3515.tif	2.77411	NaN
arteries_label3516.tif	3.19269	-2.90689
arteries_label3517.tif	2.99524	-2.80735
arteries_label3950.tif	1.61899	NaN
arteries_label3952.tif	1.65757	NaN
arteries_label3953.tif	1.95392	NaN
arteries_label3954.tif	1.49654	NaN
arteries_label3955.tif	1.72913	NaN
arteries_label3586.tif	1.69171	NaN
arteries_label3481.tif	3.29757	0.530515
arteries_label3133.tif	3.9369	2.42626
arteries_label3601.tif	1.93059	NaN
arteries_label3602.tif	2.05574	NaN
arteries_label3603.tif	1.87086	NaN
arteries_label3604.tif	1.80909	NaN
arteries_label3605.tif	1.64814	NaN
arteries_label3542.tif	2.25597	NaN
arteries_label3386.tif	3.55701	1.58496
arteries_label3387.tif	2.52978	1
arteries_label3388.tif	2.75845	NaN
arteries_label3389.tif	2.41791	0
arteries_label3357.tif	3.90034	4.16993
arteries_label3380.tif	1.51112	NaN
arteries_label3381.tif	1.39021	NaN
arteries_label3382.tif	1.60145	NaN
arteries_label3383.tif	1.83073	NaN
arteries_label3534.tif	1.68432	NaN
arteries_label3535.tif	1.80876	NaN
arteries_label3536.tif	1.93476	NaN
arteries_label3537.tif	2.08043	NaN
arteries_label3538.tif	1.93476	NaN
arteries_label3539.tif	1.18152	NaN
arteries_label3540.tif	1.57318	NaN
arteries_label3511.tif	1.89767	NaN
arteries_label3512.tif	1.86636	NaN
arteries_label3513.tif	1.9899	NaN
arteries_label3514.tif	1.80725	NaN
arteries_label3515.tif	1.93126	NaN
arteries_label3516.tif	1.87919	NaN
arteries_label3517.tif	1.87739	NaN
arteries_label3518.tif	1.82165	NaN
arteries_label3519.tif	1.89425	NaN
arteries_label3322.tif	1.6812	NaN
arteries_label3323.tif	2.06273	NaN
arteries_label3324.tif	1.56242	NaN
arteries_label3325.tif	1.83049	NaN
arteries_label3326.tif	1.88347	NaN
arteries_label3327.tif	1.97424	NaN
arteries_label3328.tif	1.81222	NaN
arteries_label3329.tif	1.73868	NaN
arteries_label3599.tif	1.70826	NaN
arteries_label3600.tif	1.74807	NaN
arteries_label3601.tif	2.01692	NaN
arteries_label3602.tif	1.62778	NaN
arteries_label3603.tif	1.58028	NaN
arteries_label3604.tif	1.67117	NaN
arteries_label3605.tif	1.82721	NaN
arteries_label3606.tif	1.70127	NaN
arteries_label3607.tif	1.70676	NaN
arteries_label3608.tif	2.06906	NaN
arteries_label3824.tif	1.56635	NaN
arteries_label3825.tif	1.77343	NaN
arteries_label3826.tif	1.49378	NaN
arteries_label3827.tif	1.58798	NaN
arteries_label3766.tif	1.94214	NaN
arteries_label4029.tif	1.97561	NaN
arteries_label4030.tif	1.9929	NaN
arteries_label4031.tif	1.9515	NaN
arteries_label3800.tif	2.15429	NaN
arteries_label3801.tif	1.95499	NaN
arteries_label3802.tif	1.92215	NaN
arteries_label3803.tif	1.81508	NaN
arteries_label3804.tif	1.89652	NaN
arteries_label3589.tif	1.62404	NaN
arteries_label3909.tif	2.2586	NaN
arteries_label3910.tif	1.94618	NaN
arteries_label3911.tif	1.81048	NaN
arteries_label3912.tif	1.77522	NaN
arteries_label3913.tif	1.92409	NaN
arteries_label3755.tif	1.71269	NaN
arteries_label3756.tif	1.80018	NaN
arteries_label3757.tif	1.46979	NaN
arteries_label3649.tif	1.89243	NaN
arteries_label3650.tif	2.65215	NaN
arteries_label3651.tif	2.02188	NaN
arteries_label3764.tif	1.783	NaN
arteries_label3765.tif	1.89962	NaN
arteries_label3766.tif	1.69712	NaN
arteries_label3669.tif	1.63736	NaN
arteries_label3081.tif	3.40721	1.53051
arteries_label3082.tif	3.21198	0
arteries_label3323.tif	3.58609	NaN
arteries_label3324.tif	2.37326	NaN
arteries_label3325.tif	3.72208	3.90689
arteries_label3326.tif	3.61981	6.26679
arteries_label3449.tif	1.98009	NaN
arteries_label3450.tif	1.86533	NaN
arteries_label3690.tif	2.1424	NaN
arteries_label3691.tif	1.7543	NaN
arteries_label3692.tif	1.65232	NaN
arteries_label3693.tif	1.89504	NaN
arteries_label3468.tif	1.68807	NaN
arteries_label3469.tif	2.24898	NaN
arteries_label3470.tif	1.80244	NaN
arteries_label3471.tif	1.9837	NaN
arteries_label3472.tif	1.66465	NaN
arteries_label3663.tif	2.74797	-2.70044
arteries_label3664.tif	1.68453	NaN
arteries_label3665.tif	3.0808	-1.32193
arteries_label3666.tif	2.63643	NaN
arteries_label3179.tif	2.7402	NaN
arteries_label3180.tif	2.06003	NaN
arteries_label3710.tif	3.47409	0.938599
arteries_label3711.tif	2.83976	-3.16993
arteries_label3712.tif	3.71033	-0.447459
arteries_label3713.tif	3.12093	-2.24793
arteries_label3272.tif	4.12664	0
arteries_label2953.tif	1.77662	NaN
arteries_label3546.tif	1.59424	NaN
arteries_label3547.tif	1.42679	NaN
arteries_label3548.tif	1.24886	NaN
arteries_label3549.tif	1.3524	NaN
arteries_label3550.tif	1.39038	NaN
arteries_label3552.tif	1.47707	NaN
arteries_label3553.tif	1.64322	NaN
arteries_label3766.tif	1.63192	NaN
arteries_label3767.tif	1.7393	NaN
arteries_label3655.tif	2.04755	NaN
arteries_label3656.tif	2.09732	NaN
arteries_label3359.tif	2.31664	-2.16993
arteries_label3478.tif	1.87056	NaN
arteries_label3567.tif	1.63488	NaN
arteries_label3812.tif	2.12836	NaN
arteries_label3813.tif	1.9806	NaN
arteries_label3677.tif	1.67074	NaN
arteries_label3678.tif	1.78052	NaN
arteries_label3679.tif	2.21037	NaN
arteries_label3680.tif	1.75867	NaN
arteries_label3681.tif	2.18281	0
arteries_label3491.tif	4.10315	0.807355
arteries_label3492.tif	2.71389	-2.19265
arteries_label3857.tif	1.64037	NaN
arteries_label3858.tif	1.8522	NaN
arteries_label3859.tif	1.49576	NaN
arteries_label3921.tif	2.11254	NaN
arteries_label3922.tif	1.84973	NaN
arteries_label3925.tif	1.86711	NaN
arteries_label3926.tif	2.00959	NaN
arteries_label3927.tif	1.89604	NaN
arteries_label3928.tif	1.96578	NaN
arteries_label3929.tif	1.51276	NaN
arteries_label3930.tif	1.66	NaN
arteries_label3248.tif	1.97444	NaN
arteries_label3968.tif	1.72422	NaN
arteries_label3969.tif	1.53226	NaN
arteries_label2856.tif	1.96993	NaN
arteries_label2857.tif	1.78197	NaN
arteries_label2858.tif	1.88576	NaN
arteries_label2859.tif	1.80233	NaN
arteries_label2860.tif	1.84775	NaN
arteries_label2861.tif	1.66076	NaN
arteries_label2862.tif	1.63952	NaN
arteries_label3418.tif	1.7538	NaN
arteries_label3419.tif	1.8882	NaN
arteries_label3420.tif	1.74367	NaN
arteries_label3421.tif	1.59526	NaN
arteries_label3422.tif	1.84223	NaN
arteries_label3423.tif	1.80092	NaN
arteries_label3580.tif	1.84386	NaN
arteries_label3581.tif	1.71531	NaN
arteries_label3582.tif	1.89952	NaN
arteries_label3805.tif	2.87837	NaN
arteries_label3806.tif	2.56143	NaN
arteries_label3807.tif	2.57542	NaN
arteries_label3808.tif	1.62895	NaN
arteries_label3809.tif	1.25955	NaN
arteries_label3810.tif	1.36218	NaN
arteries_label3811.tif	3.03173	NaN
arteries_label3812.tif	1.6016	NaN
arteries_label3813.tif	3.20587	-2.32193
arteries_label3887.tif	1.80988	NaN
arteries_label3888.tif	1.55119	NaN
arteries_label3889.tif	1.77395	NaN
arteries_label3890.tif	1.70868	NaN
arteries_label3891.tif	1.40016	NaN
arteries_label3892.tif	1.69601	NaN
arteries_label3893.tif	1.40915	NaN
arteries_label3894.tif	1.76184	NaN
arteries_label3895.tif	1.5657	NaN
arteries_label3648.tif	1.17076	NaN
arteries_label3649.tif	1.46999	NaN
arteries_label3650.tif	1.28234	NaN
arteries_label3651.tif	1.72536	NaN
arteries_label3652.tif	1.79994	NaN
arteries_label3653.tif	1.48689	NaN
arteries_label3654.tif	1.72464	NaN
arteries_label3655.tif	1.94229	NaN
arteries_label3656.tif	1.87092	NaN
arteries_label3657.tif	1.77288	NaN
arteries_label3658.tif	1.7478	NaN
arteries_label3659.tif	1.77641	NaN
arteries_label3528.tif	3.8522	NaN
arteries_label3656.tif	2.32698	3.55459
arteries_label3374.tif	1.72111	NaN
arteries_label3375.tif	1.67865	NaN
arteries_label3376.tif	1.80999	NaN
arteries_label3377.tif	1.49934	NaN
arteries_label3378.tif	1.69724	NaN
arteries_label3332.tif	1.64646	NaN
arteries_label3333.tif	1.74399	NaN
arteries_label3334.tif	1.77404	NaN
arteries_label3771.tif	1.94397	NaN
arteries_label3772.tif	1.7524	NaN
arteries_label3773.tif	1.68441	NaN
arteries_label3774.tif	1.7189	NaN
arteries_label3775.tif	1.59935	NaN
arteries_label3776.tif	1.67459	NaN
arteries_label3777.tif	1.73459	NaN
arteries_label3302.tif	1.69181	NaN
arteries_label3303.tif	1.75865	NaN
arteries_label3306.tif	1.66341	NaN
arteries_label3307.tif	1.62486	NaN
arteries_label3308.tif	1.74777	NaN
arteries_label3310.tif	1.75024	NaN
arteries_label3311.tif	1.72686	NaN
arteries_label2997.tif	3.79129	6.06609
arteries_label3450.tif	1.33626	NaN
arteries_label3451.tif	1.48273	NaN
arteries_label3452.tif	1.67714	NaN
arteries_label3453.tif	1.36289	NaN
arteries_label3454.tif	1.71928	NaN
arteries_label3455.tif	1.64268	NaN
arteries_label3456.tif	1.71231	NaN
arteries_label3457.tif	1.68726	NaN
arteries_label3356.tif	1.95605	NaN
arteries_label3264.tif	1.39666	NaN
arteries_label3265.tif	1.42406	NaN
arteries_label3266.tif	1.27087	NaN
arteries_label3307.tif	3.321	3.45943
arteries_label3308.tif	3.78908	0.536053
arteries_label3484.tif	3.4456	1
arteries_label3485.tif	3.51022	4.22239
arteries_label3486.tif	4.03733	3.02554
arteries_label3515.tif	3.18475	3.14684
arteries_label3516.tif	2.04356	NaN
arteries_label3569.tif	1.81686	NaN
arteries_label3570.tif	2.0155	NaN
arteries_label3571.tif	1.73192	NaN
arteries_label3572.tif	1.72125	NaN
arteries_label3573.tif	1.95482	NaN
arteries_label3574.tif	1.6998	NaN
arteries_label3575.tif	1.71784	NaN
arteries_label3576.tif	1.80161	NaN
arteries_label3577.tif	1.86242	NaN
arteries_label3279.tif	1.99171	NaN
arteries_label3280.tif	1.72893	NaN
arteries_label3281.tif	1.84512	NaN
arteries_label3282.tif	1.7717	NaN
arteries_label3669.tif	2.47507	NaN
arteries_label3670.tif	3.22698	0.36257
arteries_label3671.tif	2.42055	NaN
arteries_label3672.tif	2.17143	NaN
arteries_label3460.tif	1.88501	NaN
arteries_label3461.tif	1.57425	NaN
arteries_label3462.tif	1.69042	NaN
arteries_label3463.tif	1.58847	NaN
arteries_label3464.tif	1.81323	NaN
arteries_label3755.tif	1.9981	NaN
arteries_label3756.tif	1.86988	NaN
arteries_label3757.tif	1.74941	NaN
arteries_label3758.tif	1.96999	0
arteries_label3759.tif	1.80257	NaN
arteries_label3760.tif	1.98903	NaN
arteries_label3761.tif	1.85721	NaN
arteries_label3762.tif	1.98903	NaN
arteries_label3763.tif	1.86681	NaN
arteries_label3636.tif	2.37881	-4.45943
arteries_label3638.tif	2.65911	-4.08746
arteries_label3639.tif	1.83087	NaN
arteries_label3640.tif	2.14121	NaN
arteries_label4000.tif	1.9647	NaN
arteries_label4001.tif	2.24638	NaN
arteries_label4002.tif	1.95489	NaN
arteries_label4003.tif	1.92077	NaN
arteries_label4004.tif	1.68307	NaN
arteries_label4005.tif	1.99551	NaN
arteries_label4006.tif	1.58644	NaN
arteries_label4007.tif	1.45503	NaN
arteries_label3336.tif	5	6.38082
arteries_label3291.tif	4.49226	NaN
arteries_label3962.tif	1.41274	NaN
arteries_label3963.tif	1.65526	NaN
arteries_label3964.tif	1.64638	NaN
arteries_label3965.tif	1.86363	NaN
arteries_label3966.tif	1.50804	NaN
arteries_label3967.tif	1.8811	NaN
arteries_label3968.tif	1.61914	NaN
arteries_label3969.tif	1.71501	NaN
arteries_label3970.tif	1.47334	NaN
arteries_label3971.tif	1.45625	NaN
arteries_label3972.tif	1.78905	NaN
arteries_label3973.tif	1.82441	NaN
arteries_label3974.tif	1.83154	NaN
arteries_label3975.tif	1.81042	NaN
arteries_label3923.tif	1.64533	NaN
arteries_label3924.tif	1.76904	NaN
arteries_label3925.tif	1.84237	NaN
arteries_label3926.tif	1.87569	NaN
arteries_label3927.tif	1.7335	NaN
arteries_label3928.tif	1.67167	NaN
arteries_label3929.tif	1.67215	NaN
arteries_label3930.tif	1.71068	NaN
arteries_label3931.tif	1.67122	NaN
arteries_label3932.tif	1.68915	NaN
arteries_label3933.tif	1.71479	NaN
arteries_label3934.tif	1.78634	NaN
arteries_label3935.tif	1.84548	NaN
arteries_label3936.tif	1.80594	NaN
arteries_label3327.tif	2.65822	NaN
arteries_label3328.tif	2.56045	-0.584963
arteries_label3329.tif	1.60778	NaN

## Sheet: Panel e
% arteries ≤ s, with EVT	Perivascular EVT	Intravascular EVT
0	0	0
0.0526316	0	0
0.105263	0	0
0.157895	0	0
0.210526	0	0
0.263158	0	0
0.315789	0	0
0.368421	0	0
0.421053	0	0
0.473684	3.0303	0
0.526316	2.06186	0
0.578947	4.41176	0
0.631579	4.54545	0
0.684211	5.5336	0
0.736842	6.74847	0
0.789474	6.06061	0
0.842105	6.76856	0.436681
0.894737	8.50202	1.61943
0.947368	9.88593	2.47148
1	13.6054	8.33333

## Sheet: Panel f
% arteries ≤ e, with EVT	Perivascular EVT	Intravascular EVT
0	10.5882	0
0.0526316	14.0127	1.27389
0.105263	13.1313	1.0101
0.157895	13.4199	1.2987
0.210526	12.8302	1.50943
0.263158	11.9863	1.71233
0.315789	11.7089	2.21519
0.368421	11.6618	2.91545
0.421053	11.6216	3.24324
0.473684	11.7936	3.4398
0.526316	12.212	3.68664
0.578947	12.3348	3.96476
0.631579	12.8151	4.62185
0.684211	13.0522	5.02008
0.736842	12.8352	5.55556
0.789474	12.594	5.45113
0.842105	13.1148	6.37523
0.894737	13.3452	7.11744
0.947368	13.1119	6.99301
1	13.6054	8.33333
