# Supplementary material for: A spatially resolved timeline of the human maternal–fetal interface
Source: Nature. 2023 Jul 19;619(7970):595–605. doi: 10.1038/s41586-023-06298-9 (PMC10356615; doi:10.1038/s41586-023-06298-9)
Supplement: Supplementary file 29 — Source Data Extended Data Fig. 8 [file 41586_2023_6298_MOESM29_ESM.xlsx]

## Sheet: Panel a
	EVT1c	EVT1a	EVT1b	EVT2
Cell Column	0.0101021	0.420474	0.209451	0.359973
Interstitial	0.0242175	0.515624	0.427243	0.032915
Perivascular	0.0724771	0.465138	0.427523	0.0348624
Intravascular	0.540748	0.206837	0.222442	0.0299728

## Sheet: Panel b
Point	Label in point	Distance to artery	Lineage
10_31742_1_2	35	50	EVT1a
10_31742_1_2	37	152.958	EVT1a
10_31742_1_2	58	228.09	EVT1a
10_31742_1_2	75	449.668	EVT1a
10_31742_1_2	87	135	EVT1a
10_31742_1_2	89	466.172	EVT1b
10_31742_1_2	102	45.793	EVT1b
10_31742_1_2	118	145	EVT1b
10_31742_1_2	134	125.256	EVT1a
10_31742_1_2	150	183.172	EVT1b
10_31742_1_2	154	155.396	EVT1a
10_31742_1_2	155	313.739	EVT1b
10_31742_1_2	165	1140	EVT1b
10_31742_1_2	171	42.0476	EVT1a
10_31742_1_2	178	172.29	EVT1b
10_31742_1_2	179	246.416	EVT1b
10_31742_1_2	193	116.103	EVT1a
10_31742_1_2	197	367.865	EVT2
10_31742_1_2	218	36	EVT1b
10_31742_1_2	227	130.599	EVT1a
10_31742_1_2	231	66.5282	EVT1a
10_31742_1_2	235	301	EVT1a
10_31742_1_2	243	221.382	EVT1b
10_31742_1_2	250	49.6488	EVT1a
10_31742_1_2	253	461.642	EVT1a
10_31742_1_2	260	142.411	EVT1a
10_31742_1_2	262	281.784	EVT1b
10_31742_1_2	270	245.931	EVT1b
10_31742_1_2	271	253.032	EVT1a
10_31742_1_2	284	335.316	EVT1b
10_31742_1_2	296	47.7074	EVT1a
10_31742_1_2	312	56.8859	EVT1b
10_31742_1_2	329	20	EVT1b
10_31742_1_2	353	230.933	EVT1b
10_31742_1_2	372	36.0555	EVT1a
10_31742_1_2	373	474.641	EVT1a
10_31742_1_2	384	121.491	EVT1b
10_31742_1_2	394	90.6091	EVT1b
10_31742_1_2	409	75.7166	EVT1b
10_31742_1_2	418	60.531	EVT1b
10_31742_1_2	421	297.321	EVT1a
10_31742_1_2	422	46.6905	EVT1a
10_31742_1_2	430	72.0625	EVT1a
10_31742_1_2	431	202.181	EVT1a
10_31742_1_2	432	62	EVT1a
10_31742_1_2	440	316.206	EVT1b
10_31742_1_2	444	195.205	EVT1b
10_31742_1_2	450	304.867	EVT1b
10_31742_1_2	454	182.65	EVT1b
10_31742_1_2	458	111.364	EVT1a
10_31742_1_2	466	299.456	EVT1a
10_31742_1_2	467	55.7315	EVT1b
10_31742_1_2	472	504.67	EVT1b
10_31742_1_2	479	196.331	EVT1a
10_31742_1_2	493	43.8634	EVT1a
10_31742_1_2	511	169.838	EVT1b
10_31742_1_2	524	100.717	EVT1a
10_31742_1_2	536	97.0824	EVT1b
10_31742_1_2	548	149.803	EVT1b
10_31742_1_2	560	61	EVT1a
10_31742_1_2	563	204.922	EVT1a
10_31742_1_2	569	1144.87	EVT1b
10_31742_1_2	572	365.274	EVT1a
10_31742_1_2	586	15.6205	EVT1b
10_31742_1_2	591	132.246	EVT1b
10_31742_1_2	605	404.183	EVT1b
10_31742_1_2	607	136.473	EVT1b
10_31742_1_2	625	184.329	EVT1a
10_31742_1_2	628	106.532	EVT1a
10_31742_1_2	636	91.1811	EVT1b
10_31742_1_2	642	111.606	EVT1a
10_31742_1_2	645	151.212	EVT1b
10_31742_1_2	670	36.0694	EVT1a
10_31742_1_2	682	24.0416	EVT1a
10_31742_1_2	696	256	EVT1b
10_31742_1_2	708	78.6384	EVT1a
10_31742_1_2	720	80.1124	EVT1b
10_31742_1_2	721	224.698	EVT1b
10_31742_1_2	725	132.944	EVT1a
10_31742_1_2	729	522.304	EVT1b
10_31742_1_2	732	104.101	EVT1b
10_31742_1_2	735	98.9798	EVT1b
10_31742_1_2	747	123.321	EVT1b
10_31742_1_2	766	96.6644	EVT1b
10_31742_1_2	767	86.8332	EVT1b
10_31742_1_2	782	148.492	EVT1b
10_31742_1_2	790	371.953	EVT1b
10_31742_1_2	812	128.798	EVT1a
10_31742_1_2	813	44.2719	EVT1a
10_31742_1_2	825	76.922	EVT1b
10_31742_1_2	829	479.416	EVT1b
10_31742_1_2	839	132.412	EVT1a
10_31742_1_2	849	534.921	EVT1a
10_31742_1_2	850	121.198	EVT1b
10_31742_1_2	855	332.88	EVT1b
10_31742_1_2	857	82.4924	EVT1a
10_31742_1_2	858	578.261	EVT1b
10_31742_1_2	872	72.3671	EVT1a
10_31742_1_2	874	37.5366	EVT1a
10_31742_1_2	901	257.148	EVT1b
10_31742_1_2	902	100.896	EVT1b
10_31742_1_2	928	182.157	EVT1b
10_31742_1_2	949	204.416	EVT1a
10_31742_1_2	952	434.847	EVT1a
10_31742_1_2	961	45.2217	EVT1b
10_31742_1_2	974	695.236	EVT1b
10_31742_1_2	982	40.3113	EVT1a
10_31742_1_2	990	96.1041	EVT1b
10_31742_1_2	992	438.354	EVT1b
10_31742_1_2	993	75.1665	EVT1b
10_31742_1_2	994	271.68	EVT1b
10_31742_1_2	998	135.518	EVT1a
10_31742_1_2	1003	413.304	EVT1b
10_31742_1_2	1010	315.273	EVT1b
10_31742_1_2	1015	311.194	EVT1b
10_31742_1_2	1024	303.422	EVT2
10_31742_1_2	1031	1162.11	EVT1b
10_31742_1_2	1038	343.118	EVT1a
10_31742_1_2	1040	266.4	EVT1a
10_31742_1_2	1045	164.624	EVT1a
10_31742_1_2	1050	719.54	EVT2
10_31742_1_2	1076	258	EVT1b
10_31742_1_2	1077	107.005	EVT1b
10_31742_1_2	1079	69.8355	EVT1a
10_31742_1_2	1102	111	EVT1a
10_31742_1_2	1153	97.9081	EVT1a
10_31742_1_2	1156	81.3941	EVT1a
10_31742_1_2	1180	73.3757	EVT1a
10_31742_1_2	1182	219.531	EVT1b
10_31742_1_2	1183	78.3135	EVT1a
10_31742_1_2	1197	101.637	EVT1a
10_31742_1_2	1207	221.903	EVT2
10_31742_1_2	1220	139.463	EVT1b
10_31742_1_2	1235	43.1856	EVT1a
10_31742_1_2	1247	98.732	EVT1b
10_31742_1_2	1252	88.5438	EVT1b
10_31742_1_2	1253	173.367	EVT1a
10_31742_1_2	1264	118.004	EVT1b
10_31742_1_2	1269	81.8841	EVT1b
10_31742_1_2	1276	270.431	EVT1a
10_31742_1_2	1283	180.011	EVT1b
10_31742_1_2	1290	155.467	EVT1a
10_31742_1_2	1308	620.081	EVT1b
10_31742_1_2	1314	184.329	EVT1a
10_31742_1_2	1315	253.45	EVT1b
10_31742_1_2	1317	60.7289	EVT1a
10_31742_1_2	1318	143.837	EVT1a
10_31742_1_2	1325	106.254	EVT1a
10_31742_1_2	1330	122.528	EVT1a
10_31742_1_2	1333	92.2009	EVT1a
10_31742_1_2	1335	561.698	EVT1a
10_31742_1_2	1353	162.003	EVT1b
10_31742_1_2	1357	69.2892	EVT1a
10_31742_1_2	1366	55.3173	EVT1a
10_31742_1_2	1373	130.541	EVT1b
10_31742_1_2	1381	495.852	EVT1a
10_31742_1_2	1387	119.541	EVT1a
10_31742_1_2	1388	216.363	EVT1a
10_31742_1_2	1389	418.594	EVT1b
10_31742_1_2	1393	108.747	EVT1b
10_31742_1_2	1398	178.393	EVT1a
10_31742_1_2	1406	179.047	EVT1b
10_31742_1_2	1409	95.8853	EVT1a
10_31742_1_2	1426	78	EVT1b
10_31742_1_2	1427	102	EVT1b
10_31742_1_2	1440	433.414	EVT1b
10_31742_1_2	1456	95.2103	EVT1b
10_31742_1_2	1464	97.0824	EVT1b
10_31742_1_2	1486	54.8179	EVT1b
10_31742_1_2	1489	189.447	EVT1b
10_31742_1_2	1496	554.229	EVT1a
10_31742_1_2	1508	133.15	EVT1b
10_31742_1_2	1548	503.314	EVT1a
10_31742_1_2	1549	543.813	EVT1a
10_31742_1_2	1563	23	EVT1c
10_31742_1_2	1579	197.091	EVT1b
10_31742_1_2	1581	174.29	EVT1b
10_31742_1_2	1583	152.895	EVT1b
10_31742_1_2	1588	69.2315	EVT1a
10_31742_1_2	1590	154.117	EVT1b
10_31742_1_2	1592	110.168	EVT1b
10_31742_1_2	1611	30.4631	EVT1a
10_31742_1_2	1619	430.01	EVT1b
10_31742_1_2	1637	84.1487	EVT1a
10_31742_1_2	1638	158.521	EVT1b
10_31742_1_2	1640	174.233	EVT1a
10_31742_1_2	1654	136.616	EVT1b
10_31742_1_2	1655	72.8011	EVT1a
10_31742_1_2	1668	175.328	EVT1a
10_31742_1_2	1681	481.175	EVT1b
10_31742_1_2	1683	192.419	EVT1b
10_31742_1_2	1702	121	EVT1a
10_31742_1_2	1704	193.662	EVT1b
10_31742_1_2	1716	131.488	EVT1b
10_31742_1_2	1717	84.8528	EVT1a
10_31742_1_2	1718	30	EVT1b
10_31742_1_2	1728	492.448	EVT1b
10_31742_1_2	1729	88.5664	EVT1b
10_31742_1_2	1730	81.4002	EVT1b
10_31742_1_2	1767	123.685	EVT1a
10_31742_1_2	1768	122.385	EVT1a
10_31742_1_2	1783	344.988	EVT2
10_31742_1_2	1789	187.417	EVT1b
10_31742_1_2	1791	162.2	EVT1b
10_31742_1_2	1796	443.717	EVT1b
10_31742_1_2	1799	122.066	EVT1a
10_31742_1_2	1803	249.69	EVT1b
10_31742_1_2	1806	300.466	EVT1a
10_31742_1_2	1818	741.676	EVT1a
10_31742_1_2	1832	27.2947	EVT1a
10_31742_1_2	1854	224.201	EVT1b
10_31742_1_2	1863	90.9175	EVT1a
10_31742_1_2	1864	336.923	EVT1b
10_31742_1_2	1867	334.612	EVT2
10_31742_1_2	1868	38.6005	EVT1a
10_31742_1_2	1872	52.6972	EVT1a
10_31742_1_2	1878	330.106	EVT1b
10_31742_1_2	1889	27.2947	EVT1a
10_31742_1_2	1907	403.877	EVT1b
10_31742_1_2	1928	39.6611	EVT1a
10_31742_1_2	1992	240.585	EVT1b
10_31742_1_2	1994	26.6833	EVT1a
10_31742_1_2	2023	148.788	EVT1a
10_31742_1_2	2063	258.07	EVT1a
10_31742_1_2	2070	212.984	EVT1a
10_31742_1_2	2078	76.2168	EVT1b
10_31742_1_2	2084	212.009	EVT1a
10_31742_1_2	2095	444.815	EVT1b
10_31742_1_2	2097	75.2928	EVT1a
10_31742_1_2	2115	141.662	EVT1a
10_31742_1_2	2119	293.471	EVT1a
10_31742_1_2	2122	180.56	EVT1b
10_31742_1_2	2138	81.4125	EVT1b
10_31742_1_2	2147	200.36	EVT1b
10_31742_1_2	2152	319.953	EVT1b
10_31742_1_2	2165	290.993	EVT1a
10_31742_1_2	2192	27.2947	EVT1b
10_31742_1_2	2198	132.22	EVT1b
10_31742_1_2	2218	178.37	EVT1b
10_31742_1_2	2223	164.283	EVT1a
10_31742_1_2	2255	102.703	EVT1b
10_31742_1_2	2268	117.388	EVT1a
10_31742_1_2	2271	284.285	EVT1a
10_31742_1_2	2275	111.36	EVT1b
10_31742_1_2	2281	480.126	EVT1b
10_31742_1_2	2296	465.396	EVT1a
10_31742_1_2	2298	208.569	EVT1a
10_31742_1_2	2301	392.122	EVT1b
10_31742_1_2	2308	106.231	EVT1a
10_31742_1_2	2320	287.793	EVT1a
10_31742_1_2	2324	59	EVT1b
10_31742_1_2	2328	300.794	EVT1b
10_31742_1_2	2337	101	EVT1a
10_31742_1_2	2340	507.592	EVT1a
10_31742_1_2	2344	205.412	EVT1b
10_31742_1_2	2346	153.681	EVT1b
10_31742_1_2	2358	64.4438	EVT1b
10_31742_1_2	2365	43.8634	EVT1a
10_31742_1_2	2393	119.206	EVT1b
10_31742_1_2	2401	24.0832	EVT1a
10_31742_1_2	2403	505.356	EVT1b
10_31742_1_2	2411	36.2215	EVT1a
10_31742_1_2	2418	346.771	EVT1b
10_31742_1_2	2429	63	EVT1a
10_31742_1_2	2436	148.476	EVT1b
10_31742_1_2	2474	1031.09	EVT1b
10_31742_1_2	2483	483.473	EVT1a
10_31742_1_2	2486	351.063	EVT1b
10_31742_1_2	2488	115.261	EVT1b
10_31742_1_2	2497	26.4764	EVT1a
10_31742_1_2	2510	135	EVT1a
10_31742_1_2	2515	221.02	EVT1b
10_31742_1_2	2535	107.424	EVT1a
10_31742_1_2	2564	307.059	EVT1b
10_31742_1_2	2566	353.751	EVT2
10_31742_1_2	2577	394.816	EVT1b
10_31742_1_2	2583	78.2304	EVT1a
10_31742_1_2	2586	78.4474	EVT1b
10_31742_1_2	2610	131.674	EVT1a
10_31742_1_2	2615	194.641	EVT1b
10_31742_1_2	2622	532.17	EVT1b
10_31742_1_2	2627	473.57	EVT1a
10_31742_1_2	2630	55	EVT1a
10_31742_1_2	2633	80	EVT1b
10_31742_1_2	2655	502.515	EVT1a
10_31742_1_2	2666	146.123	EVT1b
10_31742_1_2	2689	246.051	EVT1a
10_31742_1_2	2702	92.5419	EVT1a
10_31742_1_2	2707	728.759	EVT1a
10_31742_1_2	2722	55.4617	EVT1b
10_31742_1_2	2723	20.0998	EVT1a
10_31742_1_2	2757	149	EVT1b
10_31742_1_2	2759	313.461	EVT1b
10_31742_1_2	2797	74.686	EVT1b
10_31742_1_2	2801	142.618	EVT1a
10_31742_1_2	2804	70.214	EVT1a
10_31742_1_2	2807	223	EVT1b
20_31789_14_2	3	NaN	EVT1c
20_31789_14_2	8	NaN	EVT1a
20_31789_14_2	22	NaN	EVT1b
20_31789_14_2	32	NaN	EVT1a
20_31789_14_2	34	NaN	EVT1c
20_31789_14_2	36	NaN	EVT1c
20_31789_14_2	38	NaN	EVT1b
20_31789_14_2	51	NaN	EVT1a
20_31789_14_2	54	NaN	EVT1c
20_31789_14_2	59	NaN	EVT1a
20_31789_14_2	66	NaN	EVT1a
20_31789_14_2	68	NaN	EVT1b
20_31789_14_2	78	NaN	EVT1c
20_31789_14_2	81	NaN	EVT1b
20_31789_14_2	85	NaN	EVT1a
20_31789_14_2	86	NaN	EVT1c
20_31789_14_2	87	NaN	EVT1b
20_31789_14_2	91	NaN	EVT1a
20_31789_14_2	96	NaN	EVT1a
20_31789_14_2	101	NaN	EVT1a
20_31789_14_2	108	NaN	EVT1a
20_31789_14_2	121	NaN	EVT1b
20_31789_14_2	137	NaN	EVT1b
20_31789_14_2	138	NaN	EVT1b
20_31789_14_2	152	NaN	EVT1a
20_31789_14_2	154	NaN	EVT1a
20_31789_14_2	156	NaN	EVT1b
20_31789_14_2	180	NaN	EVT1b
20_31789_14_2	183	NaN	EVT1a
20_31789_14_2	185	NaN	EVT1a
20_31789_14_2	202	NaN	EVT1c
20_31789_14_2	206	NaN	EVT1a
20_31789_14_2	208	NaN	EVT1b
20_31789_14_2	212	NaN	EVT1c
20_31789_14_2	215	NaN	EVT1b
20_31789_14_2	217	NaN	EVT1c
20_31789_14_2	228	NaN	EVT1a
20_31789_14_2	229	NaN	EVT1a
20_31789_14_2	231	NaN	EVT1c
20_31789_14_2	235	NaN	EVT1a
20_31789_14_2	240	NaN	EVT1a
20_31789_14_2	243	NaN	EVT1c
20_31789_14_2	246	NaN	EVT1b
20_31789_14_2	251	NaN	EVT1a
20_31789_14_2	253	NaN	EVT1b
20_31789_14_2	257	NaN	EVT1b
20_31789_14_2	261	NaN	EVT1a
20_31789_14_2	262	NaN	EVT1c
20_31789_14_2	264	NaN	EVT1c
20_31789_14_2	274	NaN	EVT1a
20_31789_14_2	282	NaN	EVT1a
20_31789_14_2	289	NaN	EVT1a
20_31789_14_2	297	NaN	EVT1b
20_31789_14_2	305	NaN	EVT1a
20_31789_14_2	308	NaN	EVT1a
20_31789_14_2	314	NaN	EVT1b
20_31789_14_2	315	NaN	EVT1a
20_31789_14_2	316	NaN	EVT1a
20_31789_14_2	317	NaN	EVT1c
20_31789_14_2	321	NaN	EVT1c
20_31789_14_2	329	NaN	EVT1c
20_31789_14_2	330	NaN	EVT1a
20_31789_14_2	333	NaN	EVT1b
20_31789_14_2	334	NaN	EVT1c
20_31789_14_2	335	NaN	EVT1b
20_31789_14_2	336	NaN	EVT1a
20_31789_14_2	343	NaN	EVT1a
20_31789_14_2	344	NaN	EVT1a
20_31789_14_2	350	NaN	EVT1b
20_31789_14_2	353	NaN	EVT1c
20_31789_14_2	354	NaN	EVT1b
20_31789_14_2	359	NaN	EVT1b
20_31789_14_2	360	NaN	EVT1b
20_31789_14_2	371	NaN	EVT1c
20_31789_14_2	374	NaN	EVT1a
20_31789_14_2	390	NaN	EVT1a
20_31789_14_2	397	NaN	EVT1b
20_31789_14_2	398	NaN	EVT1a
20_31789_14_2	401	NaN	EVT1b
20_31789_14_2	402	NaN	EVT1b
20_31789_14_2	409	NaN	EVT1c
20_31789_14_2	417	NaN	EVT1a
20_31789_14_2	419	NaN	EVT1b
20_31789_14_2	420	NaN	EVT1a
20_31789_14_2	429	NaN	EVT1c
20_31789_14_2	431	NaN	EVT1a
20_31789_14_2	438	NaN	EVT1a
20_31789_14_2	443	NaN	EVT1b
20_31789_14_2	460	NaN	EVT1b
20_31789_14_2	465	NaN	EVT1c
20_31789_14_2	467	NaN	EVT1a
20_31789_14_2	468	NaN	EVT1a
20_31789_14_2	478	NaN	EVT1a
20_31789_14_2	480	NaN	EVT1a
20_31789_14_2	483	NaN	EVT1a
20_31789_14_2	491	NaN	EVT1a
20_31789_14_2	500	NaN	EVT1a
20_31789_14_2	503	NaN	EVT1a
20_31789_14_2	506	NaN	EVT1c
20_31789_14_2	509	NaN	EVT1a
20_31789_14_2	522	NaN	EVT1a
20_31789_14_2	529	NaN	EVT1c
20_31789_14_2	535	NaN	EVT1c
20_31789_14_2	543	NaN	EVT1b
20_31789_14_2	546	NaN	EVT1b
20_31789_14_2	548	NaN	EVT1a
20_31789_14_2	553	NaN	EVT1c
20_31789_14_2	562	NaN	EVT1c
20_31789_14_2	566	NaN	EVT1b
20_31789_14_2	568	NaN	EVT1c
20_31789_14_2	576	NaN	EVT1a
20_31789_14_2	578	NaN	EVT1b
20_31789_14_2	579	NaN	EVT1c
20_31789_14_2	583	NaN	EVT1b
20_31789_14_2	591	NaN	EVT1b
20_31789_14_2	592	NaN	EVT1c
20_31789_14_2	593	NaN	EVT1c
20_31789_14_2	595	NaN	EVT1b
20_31789_14_2	600	NaN	EVT1b
20_31789_14_2	602	NaN	EVT1b
20_31789_14_2	611	NaN	EVT1a
20_31789_14_2	612	NaN	EVT1a
20_31789_14_2	615	NaN	EVT1a
20_31789_14_2	621	NaN	EVT1a
20_31789_14_2	623	NaN	EVT1a
20_31789_14_2	625	NaN	EVT1b
20_31789_14_2	638	NaN	EVT1a
20_31789_14_2	641	NaN	EVT1a
20_31789_14_2	642	NaN	EVT1a
20_31789_14_2	644	NaN	EVT1a
20_31789_14_2	647	NaN	EVT1a
20_31789_14_2	652	NaN	EVT1b
20_31789_14_2	658	NaN	EVT1a
20_31789_14_2	660	NaN	EVT1a
20_31789_14_2	664	NaN	EVT1b
20_31789_14_2	678	NaN	EVT1b
20_31789_14_2	684	NaN	EVT1a
20_31789_14_2	689	NaN	EVT1b
20_31789_14_2	690	NaN	EVT1a
20_31789_14_2	693	NaN	EVT1a
20_31789_14_2	703	NaN	EVT1b
20_31789_14_2	708	NaN	EVT1a
20_31789_14_2	710	NaN	EVT1c
20_31789_14_2	724	NaN	EVT1c
20_31789_14_2	728	NaN	EVT1a
20_31789_14_2	729	NaN	EVT1a
20_31789_14_2	737	NaN	EVT1c
20_31789_14_2	738	NaN	EVT1b
20_31789_14_2	745	NaN	EVT1a
20_31789_14_2	754	NaN	EVT1b
20_31789_14_2	757	NaN	EVT1b
20_31789_14_2	762	NaN	EVT1a
20_31789_14_2	765	NaN	EVT1b
20_31789_14_2	767	NaN	EVT1b
20_31789_14_2	771	NaN	EVT1a
20_31789_14_2	777	NaN	EVT1b
20_31789_14_2	778	NaN	EVT1a
20_31789_14_2	788	NaN	EVT1b
20_31789_14_2	793	NaN	EVT1b
20_31789_14_2	796	NaN	EVT1b
20_31789_14_2	798	NaN	EVT1c
20_31789_14_2	802	NaN	EVT1a
20_31789_14_2	806	NaN	EVT1a
20_31789_14_2	813	NaN	EVT1a
20_31789_14_2	814	NaN	EVT1a
20_31789_14_2	821	NaN	EVT1b
20_31789_14_2	822	NaN	EVT1b
20_31789_14_2	826	NaN	EVT1a
20_31789_14_2	827	NaN	EVT1a
20_31789_14_2	831	NaN	EVT1a
20_31789_14_2	841	NaN	EVT1b
20_31789_14_2	854	NaN	EVT1c
20_31789_14_2	859	NaN	EVT1a
20_31789_14_2	864	NaN	EVT1b
20_31789_14_2	873	NaN	EVT1a
20_31789_14_2	892	NaN	EVT1b
20_31789_14_2	897	NaN	EVT1a
20_31789_14_2	898	NaN	EVT1b
20_31789_14_2	904	NaN	EVT1b
20_31789_14_2	905	NaN	EVT1a
20_31789_14_2	907	NaN	EVT1b
20_31789_14_2	908	NaN	EVT1a
20_31789_14_2	915	NaN	EVT1a
20_31789_14_2	923	NaN	EVT1a
20_31789_14_2	924	NaN	EVT1a
20_31789_14_2	926	NaN	EVT1b
20_31789_14_2	931	NaN	EVT1a
20_31789_14_2	937	NaN	EVT1b
20_31789_14_2	939	NaN	EVT1b
20_31789_14_2	946	NaN	EVT1a
20_31789_14_2	954	NaN	EVT1a
20_31789_14_2	959	NaN	EVT1c
20_31789_14_2	960	NaN	EVT1c
20_31789_14_2	970	NaN	EVT1c
20_31789_14_2	986	NaN	EVT1b
20_31789_14_2	990	NaN	EVT1a
20_31789_14_2	991	NaN	EVT1a
20_31789_14_2	993	NaN	EVT1a
20_31789_14_2	995	NaN	EVT1a
20_31789_14_2	996	NaN	EVT1b
20_31789_14_2	998	NaN	EVT1c
20_31789_14_2	1001	NaN	EVT1c
20_31789_14_2	1006	NaN	EVT1b
20_31789_14_2	1014	NaN	EVT1a
20_31789_14_2	1019	NaN	EVT1a
20_31789_14_2	1023	NaN	EVT1a
20_31789_14_2	1026	NaN	EVT1c
20_31789_14_2	1037	NaN	EVT1b
20_31789_14_2	1038	NaN	EVT1c
20_31789_14_2	1043	NaN	EVT1b
20_31789_14_2	1044	NaN	EVT1a
20_31789_14_2	1050	NaN	EVT1b
20_31789_14_2	1057	NaN	EVT1a
20_31789_14_2	1061	NaN	EVT1a
20_31789_14_2	1065	NaN	EVT1b
20_31789_14_2	1072	NaN	EVT1b
20_31789_14_2	1076	NaN	EVT1a
20_31789_14_2	1080	NaN	EVT1c
20_31789_14_2	1085	NaN	EVT1a
20_31789_14_2	1086	NaN	EVT1a
20_31789_14_2	1090	NaN	EVT1c
20_31789_14_2	1093	NaN	EVT1a
20_31789_14_2	1100	NaN	EVT1b
20_31789_14_2	1101	NaN	EVT1c
20_31789_14_2	1103	NaN	EVT1a
20_31789_14_2	1104	NaN	EVT1a
20_31789_14_2	1110	NaN	EVT1c
20_31789_14_2	1125	NaN	EVT1b
20_31789_14_2	1129	NaN	EVT1b
20_31789_14_2	1137	NaN	EVT1b
20_31789_14_2	1139	NaN	EVT1a
20_31789_14_2	1140	NaN	EVT1a
20_31789_14_2	1149	NaN	EVT1a
20_31789_14_2	1150	NaN	EVT1a
20_31789_14_2	1152	NaN	EVT1a
20_31789_14_2	1155	NaN	EVT1c
20_31789_14_2	1174	NaN	EVT1a
20_31789_14_2	1177	NaN	EVT1a
20_31789_14_2	1179	NaN	EVT1b
20_31789_14_2	1185	NaN	EVT1a
20_31789_14_2	1187	NaN	EVT1c
20_31789_14_2	1190	NaN	EVT1a
20_31789_14_2	1202	NaN	EVT1a
20_31789_14_2	1214	NaN	EVT1a
20_31789_14_2	1226	NaN	EVT1a
20_31789_14_2	1239	NaN	EVT1a
20_31789_14_2	1247	NaN	EVT1a
20_31789_14_2	1258	NaN	EVT1a
20_31789_14_2	1262	NaN	EVT1a
20_31789_14_2	1263	NaN	EVT1a
20_31789_14_2	1265	NaN	EVT1c
20_31789_14_2	1269	NaN	EVT1c
20_31789_14_2	1280	NaN	EVT1a
20_31789_14_2	1291	NaN	EVT1b
20_31789_14_2	1296	NaN	EVT1a
20_31789_14_2	1301	NaN	EVT1c
20_31789_14_2	1302	NaN	EVT1c
20_31789_14_2	1309	NaN	EVT1b
20_31789_14_2	1310	NaN	EVT1b
20_31789_14_2	1320	NaN	EVT1b
20_31789_14_2	1321	NaN	EVT1c
20_31789_14_2	1325	NaN	EVT1a
20_31789_14_2	1336	NaN	EVT1b
20_31789_14_2	1344	NaN	EVT1b
20_31789_14_2	1348	NaN	EVT1b
20_31789_14_2	1358	NaN	EVT1a
20_31789_14_2	1365	NaN	EVT1b
20_31789_14_2	1366	NaN	EVT1b
20_31789_14_2	1370	NaN	EVT1a
20_31789_14_2	1374	NaN	EVT1c
20_31789_14_2	1377	NaN	EVT1a
20_31789_14_2	1384	NaN	EVT1a
20_31789_14_2	1385	NaN	EVT1c
20_31789_14_2	1390	NaN	EVT1b
20_31789_14_2	1394	NaN	EVT1a
20_31789_14_2	1404	NaN	EVT1a
20_31789_14_2	1413	NaN	EVT1b
20_31789_14_2	1415	NaN	EVT1a
20_31789_14_2	1421	NaN	EVT1b
20_31789_14_2	1424	NaN	EVT1a
20_31789_14_2	1425	NaN	EVT1c
20_31789_14_2	1426	NaN	EVT1b
20_31789_14_2	1445	NaN	EVT1a
20_31789_14_2	1450	NaN	EVT1b
20_31789_14_2	1454	NaN	EVT1a
20_31789_14_2	1456	NaN	EVT1b
20_31789_14_2	1459	NaN	EVT1c
20_31789_14_2	1466	NaN	EVT1a
20_31789_14_2	1479	NaN	EVT1b
20_31789_14_2	1487	NaN	EVT1b
20_31789_14_2	1488	NaN	EVT1a
20_31789_14_2	1489	NaN	EVT1c
20_31789_14_2	1497	NaN	EVT1a
20_31789_14_2	1506	NaN	EVT1b
20_31789_14_2	1511	NaN	EVT1a
20_31789_14_2	1514	NaN	EVT1b
20_31789_14_2	1524	NaN	EVT1c
20_31789_14_2	1526	NaN	EVT1a
20_31789_14_2	1529	NaN	EVT1a
20_31789_14_2	1531	NaN	EVT2
20_31789_14_2	1534	NaN	EVT1a
20_31789_14_2	1538	NaN	EVT1a
20_31789_14_2	1543	NaN	EVT1b
20_31789_14_2	1545	NaN	EVT1b
20_31789_14_2	1548	NaN	EVT1b
20_31789_14_2	1560	NaN	EVT1a
20_31789_14_2	1588	NaN	EVT1b
20_31789_14_2	1592	NaN	EVT1b
20_31789_14_2	1595	NaN	EVT1a
20_31789_14_2	1599	NaN	EVT1a
20_31789_14_2	1605	NaN	EVT1b
20_31789_14_2	1608	NaN	EVT1b
20_31789_14_2	1613	NaN	EVT1c
20_31789_14_2	1614	NaN	EVT1a
20_31789_14_2	1615	NaN	EVT1b
20_31789_14_2	1652	NaN	EVT1c
20_31789_14_2	1657	NaN	EVT1c
20_31789_14_2	1658	NaN	EVT1a
20_31789_14_2	1663	NaN	EVT1a
20_31789_14_2	1675	NaN	EVT1c
20_31789_14_2	1690	NaN	EVT1b
20_31789_14_2	1691	NaN	EVT1c
20_31789_14_2	1692	NaN	EVT1b
20_31789_14_2	1713	NaN	EVT1a
20_31789_14_2	1718	NaN	EVT1b
20_31789_14_2	1733	NaN	EVT1b
20_31789_14_2	1747	NaN	EVT1b
20_31789_14_2	1748	NaN	EVT1a
20_31789_14_2	1749	NaN	EVT1c
20_31789_14_2	1750	NaN	EVT1c
20_31789_14_2	1761	NaN	EVT1b
20_31789_14_2	1766	NaN	EVT1a
20_31789_14_2	1772	NaN	EVT1b
20_31789_14_2	1774	NaN	EVT1c
20_31789_14_2	1780	NaN	EVT1a
20_31789_14_2	1805	NaN	EVT1a
20_31789_14_2	1810	NaN	EVT1a
20_31789_14_2	1822	NaN	EVT1a
20_31789_14_2	1823	NaN	EVT1a
20_31789_14_2	1825	NaN	EVT1b
20_31789_14_2	1832	NaN	EVT1a
20_31789_14_2	1837	NaN	EVT1c
20_31789_14_2	1838	NaN	EVT1b
20_31789_14_2	1848	NaN	EVT1c
20_31789_14_2	1851	NaN	EVT1a
20_31789_14_2	1855	NaN	EVT1b
20_31789_14_2	1871	NaN	EVT1a
20_31789_14_2	1876	NaN	EVT1b
20_31789_14_2	1880	NaN	EVT1a
20_31789_14_2	1881	NaN	EVT1b
20_31789_14_2	1885	NaN	EVT1b
20_31789_14_2	1896	NaN	EVT1c
20_31789_14_2	1904	NaN	EVT1b
20_31789_14_2	1914	NaN	EVT1a
20_31789_14_2	1919	NaN	EVT1c
20_31789_14_2	1923	NaN	EVT1c
20_31789_14_2	1924	NaN	EVT1a
20_31789_14_2	1934	NaN	EVT1c
20_31789_14_2	1935	NaN	EVT1a
20_31789_14_2	1936	NaN	EVT1c
20_31789_14_2	1939	NaN	EVT1a
20_31789_14_2	1940	NaN	EVT1c
20_31789_14_2	1943	NaN	EVT1a
20_31789_14_2	1945	NaN	EVT1a
20_31789_14_2	1948	NaN	EVT1a
20_31789_14_2	1954	NaN	EVT1c
20_31789_14_2	1961	NaN	EVT1a
20_31789_14_2	1963	NaN	EVT1a
20_31789_14_2	1966	NaN	EVT1a
20_31789_14_2	1983	NaN	EVT1a
20_31789_14_2	1999	NaN	EVT1a
20_31789_14_2	2000	NaN	EVT1a
20_31789_14_2	2004	NaN	EVT1a
20_31789_14_2	2007	NaN	EVT1b
20_31789_14_2	2009	NaN	EVT1a
20_31789_14_2	2018	NaN	EVT1a
20_31789_14_2	2020	NaN	EVT1c
20_31789_14_2	2025	NaN	EVT1a
20_31789_14_2	2040	NaN	EVT1a
20_31789_14_2	2044	NaN	EVT1b
20_31789_14_2	2051	NaN	EVT1c
20_31789_14_2	2056	NaN	EVT1b
20_31789_14_2	2058	NaN	EVT1a
20_31789_14_2	2070	NaN	EVT1a
20_31789_14_2	2089	NaN	EVT1a
20_31789_14_2	2093	NaN	EVT1c
20_31789_14_2	2116	NaN	EVT1a
20_31789_14_2	2129	NaN	EVT1a
20_31789_14_2	2134	NaN	EVT1b
20_31789_14_2	2137	NaN	EVT1a
20_31789_14_2	2139	NaN	EVT1c
20_31789_14_2	2140	NaN	EVT1a
20_31789_14_2	2143	NaN	EVT1b
20_31789_14_2	2158	NaN	EVT1b
20_31789_14_2	2172	NaN	EVT1a
20_31789_14_2	2182	NaN	EVT1b
20_31789_14_2	2187	NaN	EVT1b
20_31789_14_2	2199	NaN	EVT1b
20_31789_14_2	2200	NaN	EVT1c
16_31771_14_14	1	NaN	EVT1a
16_31771_14_14	3	NaN	EVT1b
16_31771_14_14	7	NaN	EVT1a
16_31771_14_14	10	NaN	EVT1b
16_31771_14_14	26	NaN	EVT1b
16_31771_14_14	38	NaN	EVT2
16_31771_14_14	39	NaN	EVT1a
16_31771_14_14	54	NaN	EVT1b
16_31771_14_14	63	NaN	EVT1b
16_31771_14_14	65	NaN	EVT1a
16_31771_14_14	66	NaN	EVT1a
16_31771_14_14	68	NaN	EVT1a
16_31771_14_14	73	NaN	EVT1b
16_31771_14_14	90	NaN	EVT1b
16_31771_14_14	96	NaN	EVT1b
16_31771_14_14	107	NaN	EVT1b
16_31771_14_14	110	NaN	EVT1a
16_31771_14_14	122	NaN	EVT1b
16_31771_14_14	125	NaN	EVT1a
16_31771_14_14	127	NaN	EVT1a
16_31771_14_14	133	NaN	EVT1a
16_31771_14_14	138	NaN	EVT1b
16_31771_14_14	139	NaN	EVT1b
16_31771_14_14	140	NaN	EVT1b
16_31771_14_14	149	NaN	EVT1a
16_31771_14_14	154	NaN	EVT1b
16_31771_14_14	160	NaN	EVT1b
16_31771_14_14	162	NaN	EVT1b
16_31771_14_14	164	NaN	EVT1b
16_31771_14_14	168	NaN	EVT1b
16_31771_14_14	172	NaN	EVT1a
16_31771_14_14	174	NaN	EVT1a
16_31771_14_14	175	NaN	EVT1a
16_31771_14_14	176	NaN	EVT1b
16_31771_14_14	177	NaN	EVT1b
16_31771_14_14	181	NaN	EVT1a
16_31771_14_14	183	NaN	EVT1b
16_31771_14_14	185	NaN	EVT1a
16_31771_14_14	188	NaN	EVT1b
16_31771_14_14	194	NaN	EVT1a
16_31771_14_14	195	NaN	EVT1b
16_31771_14_14	199	NaN	EVT1b
16_31771_14_14	209	NaN	EVT1b
16_31771_14_14	223	NaN	EVT1b
16_31771_14_14	226	NaN	EVT1b
16_31771_14_14	230	NaN	EVT1b
16_31771_14_14	235	NaN	EVT1b
16_31771_14_14	240	NaN	EVT1a
16_31771_14_14	244	NaN	EVT1b
16_31771_14_14	260	NaN	EVT1a
16_31771_14_14	265	NaN	EVT1b
16_31771_14_14	266	NaN	EVT1b
16_31771_14_14	273	NaN	EVT1b
16_31771_14_14	275	NaN	EVT1b
16_31771_14_14	280	NaN	EVT2
16_31771_14_14	284	NaN	EVT1a
16_31771_14_14	288	NaN	EVT1a
16_31771_14_14	290	NaN	EVT1b
16_31771_14_14	292	NaN	EVT1b
16_31771_14_14	293	NaN	EVT1b
16_31771_14_14	296	NaN	EVT1b
16_31771_14_14	314	NaN	EVT1b
16_31771_14_14	317	NaN	EVT1b
16_31771_14_14	322	NaN	EVT2
16_31771_14_14	323	NaN	EVT1a
16_31771_14_14	325	NaN	EVT1b
16_31771_14_14	328	NaN	EVT1b
16_31771_14_14	336	NaN	EVT1b
16_31771_14_14	343	NaN	EVT1a
16_31771_14_14	344	NaN	EVT1b
16_31771_14_14	354	NaN	EVT1b
16_31771_14_14	356	NaN	EVT1b
16_31771_14_14	363	NaN	EVT1a
16_31771_14_14	367	NaN	EVT1b
16_31771_14_14	368	NaN	EVT1a
16_31771_14_14	371	NaN	EVT1b
16_31771_14_14	376	NaN	EVT1b
16_31771_14_14	378	NaN	EVT1b
16_31771_14_14	382	NaN	EVT1b
16_31771_14_14	386	NaN	EVT1a
16_31771_14_14	389	NaN	EVT1b
16_31771_14_14	393	NaN	EVT1b
16_31771_14_14	394	NaN	EVT1b
16_31771_14_14	398	NaN	EVT1b
16_31771_14_14	405	NaN	EVT1a
16_31771_14_14	406	NaN	EVT1b
16_31771_14_14	411	NaN	EVT1b
16_31771_14_14	413	NaN	EVT1a
16_31771_14_14	415	NaN	EVT1b
16_31771_14_14	416	NaN	EVT1b
16_31771_14_14	417	NaN	EVT1b
16_31771_14_14	423	NaN	EVT1a
16_31771_14_14	426	NaN	EVT1b
16_31771_14_14	439	NaN	EVT1a
16_31771_14_14	446	NaN	EVT1a
16_31771_14_14	449	NaN	EVT1b
16_31771_14_14	453	NaN	EVT1a
16_31771_14_14	457	NaN	EVT1a
16_31771_14_14	467	NaN	EVT1b
16_31771_14_14	468	NaN	EVT1a
16_31771_14_14	469	NaN	EVT1b
16_31771_14_14	471	NaN	EVT1b
16_31771_14_14	476	NaN	EVT1b
16_31771_14_14	483	NaN	EVT1a
16_31771_14_14	487	NaN	EVT1b
16_31771_14_14	490	NaN	EVT1b
16_31771_14_14	495	NaN	EVT1b
16_31771_14_14	499	NaN	EVT1a
16_31771_14_14	500	NaN	EVT1b
16_31771_14_14	508	NaN	EVT1b
16_31771_14_14	511	NaN	EVT1b
16_31771_14_14	514	NaN	EVT1b
16_31771_14_14	516	NaN	EVT1b
16_31771_14_14	525	NaN	EVT1a
16_31771_14_14	530	NaN	EVT1b
16_31771_14_14	531	NaN	EVT1a
16_31771_14_14	534	NaN	EVT1b
16_31771_14_14	543	NaN	EVT1a
16_31771_14_14	545	NaN	EVT1a
16_31771_14_14	546	NaN	EVT1a
16_31771_14_14	548	NaN	EVT1a
16_31771_14_14	552	NaN	EVT1b
16_31771_14_14	555	NaN	EVT1a
16_31771_14_14	559	NaN	EVT1b
16_31771_14_14	561	NaN	EVT1b
16_31771_14_14	562	NaN	EVT1b
16_31771_14_14	580	NaN	EVT1a
16_31771_14_14	581	NaN	EVT1a
16_31771_14_14	584	NaN	EVT1b
16_31771_14_14	592	NaN	EVT1a
16_31771_14_14	594	NaN	EVT1b
16_31771_14_14	599	NaN	EVT1a
16_31771_14_14	601	NaN	EVT1b
16_31771_14_14	603	NaN	EVT1a
16_31771_14_14	609	NaN	EVT1b
16_31771_14_14	612	NaN	EVT1a
16_31771_14_14	615	NaN	EVT1b
16_31771_14_14	617	NaN	EVT1b
16_31771_14_14	619	NaN	EVT1a
16_31771_14_14	620	NaN	EVT1b
16_31771_14_14	626	NaN	EVT1b
16_31771_14_14	628	NaN	EVT1b
16_31771_14_14	629	NaN	EVT1b
16_31771_14_14	636	NaN	EVT1b
16_31771_14_14	638	NaN	EVT1b
16_31771_14_14	647	NaN	EVT1b
16_31771_14_14	668	NaN	EVT1b
16_31771_14_14	671	NaN	EVT1b
16_31771_14_14	675	NaN	EVT1a
16_31771_14_14	688	NaN	EVT1a
16_31771_14_14	695	NaN	EVT1b
16_31771_14_14	698	NaN	EVT1a
16_31771_14_14	699	NaN	EVT1a
16_31771_14_14	701	NaN	EVT1b
16_31771_14_14	702	NaN	EVT1b
16_31771_14_14	704	NaN	EVT1b
16_31771_14_14	705	NaN	EVT1a
16_31771_14_14	706	NaN	EVT1b
16_31771_14_14	710	NaN	EVT1a
16_31771_14_14	714	NaN	EVT1b
16_31771_14_14	725	NaN	EVT1b
16_31771_14_14	731	NaN	EVT1a
16_31771_14_14	735	NaN	EVT1b
16_31771_14_14	737	NaN	EVT1b
16_31771_14_14	750	NaN	EVT1b
16_31771_14_14	756	NaN	EVT1a
16_31771_14_14	757	NaN	EVT1a
16_31771_14_14	767	NaN	EVT1a
16_31771_14_14	773	NaN	EVT1b
16_31771_14_14	784	NaN	EVT1a
16_31771_14_14	785	NaN	EVT1b
16_31771_14_14	786	NaN	EVT1a
16_31771_14_14	788	NaN	EVT1b
16_31771_14_14	798	NaN	EVT2
16_31771_14_14	805	NaN	EVT1a
16_31771_14_14	814	NaN	EVT1a
16_31771_14_14	822	NaN	EVT1b
16_31771_14_14	827	NaN	EVT1b
16_31771_14_14	832	NaN	EVT1a
16_31771_14_14	834	NaN	EVT1b
16_31771_14_14	841	NaN	EVT1b
16_31771_14_14	842	NaN	EVT1b
16_31771_14_14	849	NaN	EVT1b
16_31771_14_14	851	NaN	EVT1b
16_31771_14_14	852	NaN	EVT1b
16_31771_14_14	855	NaN	EVT1b
16_31771_14_14	857	NaN	EVT1a
16_31771_14_14	861	NaN	EVT1b
16_31771_14_14	863	NaN	EVT1b
16_31771_14_14	872	NaN	EVT1b
16_31771_14_14	873	NaN	EVT1a
16_31771_14_14	884	NaN	EVT1b
16_31771_14_14	895	NaN	EVT1b
16_31771_14_14	903	NaN	EVT1a
16_31771_14_14	911	NaN	EVT1a
16_31771_14_14	925	NaN	EVT1a
16_31771_14_14	930	NaN	EVT1b
16_31771_14_14	941	NaN	EVT1b
16_31771_14_14	943	NaN	EVT1b
16_31771_14_14	945	NaN	EVT1b
16_31771_14_14	954	NaN	EVT1a
16_31771_14_14	957	NaN	EVT1b
16_31771_14_14	966	NaN	EVT1b
16_31771_14_14	969	NaN	EVT1a
16_31771_14_14	970	NaN	EVT1a
16_31771_14_14	971	NaN	EVT1b
16_31771_14_14	997	NaN	EVT1a
16_31771_14_14	1000	NaN	EVT1b
16_31771_14_14	1003	NaN	EVT1b
16_31771_14_14	1005	NaN	EVT1b
16_31771_14_14	1007	NaN	EVT1b
16_31771_14_14	1012	NaN	EVT1b
16_31771_14_14	1013	NaN	EVT1a
16_31771_14_14	1018	NaN	EVT1a
16_31771_14_14	1019	NaN	EVT1b
16_31771_14_14	1021	NaN	EVT1a
16_31771_14_14	1022	NaN	EVT1a
16_31771_14_14	1023	NaN	EVT1a
16_31771_14_14	1026	NaN	EVT1a
16_31771_14_14	1028	NaN	EVT1b
16_31771_14_14	1029	NaN	EVT1a
16_31771_14_14	1034	NaN	EVT1a
16_31771_14_14	1040	NaN	EVT1a
16_31771_14_14	1041	NaN	EVT1b
16_31771_14_14	1043	NaN	EVT1b
16_31771_14_14	1044	NaN	EVT1a
16_31771_14_14	1052	NaN	EVT1a
16_31771_14_14	1055	NaN	EVT1b
16_31771_14_14	1058	NaN	EVT1a
16_31771_14_14	1062	NaN	EVT1a
16_31771_14_14	1064	NaN	EVT1a
16_31771_14_14	1071	NaN	EVT1a
16_31771_14_14	1072	NaN	EVT1b
16_31771_14_14	1081	NaN	EVT1a
16_31771_14_14	1082	NaN	EVT1b
16_31771_14_14	1087	NaN	EVT1a
16_31771_14_14	1096	NaN	EVT1b
16_31771_14_14	1101	NaN	EVT1b
16_31771_14_14	1103	NaN	EVT1b
16_31771_14_14	1104	NaN	EVT1b
16_31771_14_14	1112	NaN	EVT1a
16_31771_14_14	1114	NaN	EVT1b
16_31771_14_14	1116	NaN	EVT1b
16_31771_14_14	1117	NaN	EVT1b
16_31771_14_14	1124	NaN	EVT1b
16_31771_14_14	1126	NaN	EVT1a
16_31771_14_14	1128	NaN	EVT1b
16_31771_14_14	1132	NaN	EVT1b
16_31771_14_14	1136	NaN	EVT1b
16_31771_14_14	1140	NaN	EVT1a
16_31771_14_14	1142	NaN	EVT1b
16_31771_14_14	1145	NaN	EVT1a
16_31771_14_14	1146	NaN	EVT1a
16_31771_14_14	1153	NaN	EVT1a
16_31771_14_14	1154	NaN	EVT1b
16_31771_14_14	1161	NaN	EVT1a
16_31771_14_14	1166	NaN	EVT1b
16_31771_14_14	1171	NaN	EVT1b
16_31771_14_14	1174	NaN	EVT1a
16_31771_14_14	1180	NaN	EVT1b
16_31771_14_14	1181	NaN	EVT1a
16_31771_14_14	1187	NaN	EVT1b
16_31771_14_14	1189	NaN	EVT1b
16_31771_14_14	1190	NaN	EVT1a
16_31771_14_14	1196	NaN	EVT1b
16_31771_14_14	1206	NaN	EVT1b
16_31771_14_14	1224	NaN	EVT1a
16_31771_14_14	1254	NaN	EVT1a
16_31771_14_14	1256	NaN	EVT1b
16_31771_14_14	1262	NaN	EVT1b
16_31771_14_14	1268	NaN	EVT1a
16_31771_14_14	1273	NaN	EVT1a
16_31771_14_14	1275	NaN	EVT1a
16_31771_14_14	1276	NaN	EVT1b
16_31771_14_14	1283	NaN	EVT1b
16_31771_14_14	1297	NaN	EVT1a
16_31771_14_14	1298	NaN	EVT1a
16_31771_14_14	1303	NaN	EVT1b
16_31771_14_14	1306	NaN	EVT1a
16_31771_14_14	1310	NaN	EVT1b
16_31771_14_14	1311	NaN	EVT1a
16_31771_14_14	1313	NaN	EVT1a
16_31771_14_14	1315	NaN	EVT1b
16_31771_14_14	1318	NaN	EVT1a
16_31771_14_14	1320	NaN	EVT1b
16_31771_14_14	1321	NaN	EVT1b
16_31771_14_14	1327	NaN	EVT1b
16_31771_14_14	1329	NaN	EVT1b
16_31771_14_14	1333	NaN	EVT1b
16_31771_14_14	1341	NaN	EVT1b
16_31771_14_14	1344	NaN	EVT1a
16_31771_14_14	1349	NaN	EVT1b
16_31771_14_14	1353	NaN	EVT1a
16_31771_14_14	1356	NaN	EVT1b
16_31771_14_14	1359	NaN	EVT1a
16_31771_14_14	1362	NaN	EVT1a
16_31771_14_14	1368	NaN	EVT1b
16_31771_14_14	1370	NaN	EVT1b
16_31771_14_14	1381	NaN	EVT1b
16_31771_14_14	1384	NaN	EVT1a
16_31771_14_14	1386	NaN	EVT1b
16_31771_14_14	1387	NaN	EVT1b
16_31771_14_14	1391	NaN	EVT1b
16_31771_14_14	1393	NaN	EVT1a
16_31771_14_14	1394	NaN	EVT1b
16_31771_14_14	1398	NaN	EVT1a
16_31771_14_14	1402	NaN	EVT1b
16_31771_14_14	1403	NaN	EVT1b
16_31771_14_14	1411	NaN	EVT1b
16_31771_14_14	1426	NaN	EVT1b
16_31771_14_14	1429	NaN	EVT1a
16_31771_14_14	1433	NaN	EVT1b
16_31771_14_14	1436	NaN	EVT1b
16_31771_14_14	1449	NaN	EVT1a
16_31771_14_14	1452	NaN	EVT1a
16_31771_14_14	1454	NaN	EVT1a
16_31771_14_14	1458	NaN	EVT1b
16_31771_14_14	1460	NaN	EVT1a
16_31771_14_14	1467	NaN	EVT1b
16_31771_14_14	1470	NaN	EVT1b
16_31771_14_14	1474	NaN	EVT1a
16_31771_14_14	1475	NaN	EVT1b
16_31771_14_14	1477	NaN	EVT1a
16_31771_14_14	1478	NaN	EVT1a
16_31771_14_14	1481	NaN	EVT1b
16_31771_14_14	1482	NaN	EVT1b
16_31771_14_14	1484	NaN	EVT1b
16_31771_14_14	1485	NaN	EVT1b
16_31771_14_14	1486	NaN	EVT1b
16_31771_14_14	1487	NaN	EVT1a
16_31771_14_14	1488	NaN	EVT1a
16_31771_14_14	1493	NaN	EVT1b
16_31771_14_14	1502	NaN	EVT1a
16_31771_14_14	1510	NaN	EVT1b
16_31771_14_14	1512	NaN	EVT1a
16_31771_14_14	1513	NaN	EVT1b
16_31771_14_14	1518	NaN	EVT1b
16_31771_14_14	1542	NaN	EVT1a
16_31771_14_14	1544	NaN	EVT1b
16_31771_14_14	1550	NaN	EVT1b
16_31771_14_14	1552	NaN	EVT1b
16_31771_14_14	1553	NaN	EVT1a
16_31771_14_14	1561	NaN	EVT1b
16_31771_14_14	1563	NaN	EVT1b
16_31771_14_14	1565	NaN	EVT1b
16_31771_14_14	1581	NaN	EVT1a
16_31771_14_14	1583	NaN	EVT1b
16_31771_14_14	1585	NaN	EVT1a
16_31771_14_14	1592	NaN	EVT1b
16_31771_14_14	1593	NaN	EVT1a
16_31771_14_14	1594	NaN	EVT1a
16_31771_14_14	1603	NaN	EVT1b
16_31771_14_14	1607	NaN	EVT1b
16_31771_14_14	1624	NaN	EVT1a
16_31771_14_14	1629	NaN	EVT1b
16_31771_14_14	1641	NaN	EVT1b
16_31771_14_14	1653	NaN	EVT1b
16_31771_14_14	1672	NaN	EVT1a
16_31771_14_14	1679	NaN	EVT1a
16_31771_14_14	1685	NaN	EVT1b
16_31771_14_14	1686	NaN	EVT1a
16_31771_14_14	1690	NaN	EVT1b
16_31771_14_14	1691	NaN	EVT1b
16_31771_14_14	1693	NaN	EVT1b
16_31771_14_14	1700	NaN	EVT1b
16_31771_14_14	1718	NaN	EVT1b
16_31771_14_14	1724	NaN	EVT1b
16_31771_14_14	1725	NaN	EVT1a
16_31771_14_14	1730	NaN	EVT1a
16_31771_14_14	1733	NaN	EVT1b
16_31771_14_14	1735	NaN	EVT1a
16_31771_14_14	1737	NaN	EVT1b
16_31771_14_14	1738	NaN	EVT1a
16_31771_14_14	1744	NaN	EVT1b
16_31771_14_14	1745	NaN	EVT1a
16_31771_14_14	1747	NaN	EVT1b
16_31771_14_14	1748	NaN	EVT1b
16_31771_14_14	1752	NaN	EVT1a
16_31771_14_14	1755	NaN	EVT1a
16_31771_14_14	1757	NaN	EVT1a
16_31771_14_14	1766	NaN	EVT1a
16_31771_14_14	1768	NaN	EVT1b
16_31771_14_14	1770	NaN	EVT1a
16_31771_14_14	1772	NaN	EVT1b
16_31771_14_14	1773	NaN	EVT1a
16_31771_14_14	1778	NaN	EVT1b
16_31771_14_14	1779	NaN	EVT1b
16_31771_14_14	1780	NaN	EVT1b
16_31771_14_14	1781	NaN	EVT1a
16_31771_14_14	1787	NaN	EVT1b
16_31771_14_14	1789	NaN	EVT1b
16_31771_14_14	1792	NaN	EVT1a
16_31771_14_14	1794	NaN	EVT1b
16_31771_14_14	1795	NaN	EVT1b
16_31771_14_14	1797	NaN	EVT1b
16_31771_14_14	1806	NaN	EVT1a
16_31771_14_14	1807	NaN	EVT1b
16_31771_14_14	1815	NaN	EVT1b
16_31771_14_14	1818	NaN	EVT1a
16_31771_14_14	1829	NaN	EVT1a
16_31771_14_14	1841	NaN	EVT1b
16_31771_14_14	1853	NaN	EVT1b
16_31771_14_14	1854	NaN	EVT1b
16_31771_14_14	1860	NaN	EVT1b
16_31771_14_14	1861	NaN	EVT1b
16_31771_14_14	1863	NaN	EVT1b
16_31771_14_14	1867	NaN	EVT1b
16_31771_14_14	1870	NaN	EVT1a
16_31771_14_14	1875	NaN	EVT1b
16_31771_14_14	1879	NaN	EVT1a
16_31771_14_14	1884	NaN	EVT1b
16_31771_14_14	1889	NaN	EVT1a
16_31771_14_14	1898	NaN	EVT1b
16_31771_14_14	1910	NaN	EVT1b
16_31771_14_14	1912	NaN	EVT1b
16_31771_14_14	1915	NaN	EVT1b
16_31771_14_14	1921	NaN	EVT2
16_31771_14_14	1924	NaN	EVT1a
16_31771_14_14	1929	NaN	EVT1b
16_31771_14_14	1936	NaN	EVT1a
16_31771_14_14	1944	NaN	EVT1b
16_31771_14_14	1946	NaN	EVT1b
16_31771_14_14	1947	NaN	EVT1b
16_31771_14_14	1955	NaN	EVT1b
16_31771_14_14	1958	NaN	EVT1b
16_31771_14_14	1959	NaN	EVT1b
16_31771_14_14	1961	NaN	EVT1b
16_31771_14_14	1972	NaN	EVT1b
16_31771_14_14	1987	NaN	EVT1b
16_31771_14_14	1988	NaN	EVT1a
16_31771_14_14	1991	NaN	EVT1b
16_31771_14_14	2005	NaN	EVT1a
16_31771_14_14	2016	NaN	EVT1b
16_31771_14_14	2017	NaN	EVT1b
16_31771_14_14	2020	NaN	EVT1b
16_31771_14_14	2025	NaN	EVT1b
16_31771_14_14	2032	NaN	EVT2
16_31771_14_14	2035	NaN	EVT1b
16_31771_14_14	2041	NaN	EVT1a
16_31771_14_14	2045	NaN	EVT1a
16_31771_14_14	2047	NaN	EVT1a
16_31771_14_14	2048	NaN	EVT2
16_31771_14_14	2051	NaN	EVT1a
16_31771_14_14	2052	NaN	EVT1b
16_31771_14_14	2054	NaN	EVT1b
16_31771_14_14	2058	NaN	EVT1b
16_31771_14_14	2062	NaN	EVT1b
16_31771_14_14	2069	NaN	EVT1a
16_31771_14_14	2082	NaN	EVT1b
16_31771_14_14	2083	NaN	EVT1b
16_31771_14_14	2094	NaN	EVT1b
16_31771_14_14	2096	NaN	EVT1a
16_31771_14_14	2098	NaN	EVT1b
16_31771_14_14	2107	NaN	EVT1a
16_31771_14_14	2108	NaN	EVT1b
16_31771_14_14	2111	NaN	EVT1b
16_31771_14_14	2116	NaN	EVT1b
16_31771_14_14	2117	NaN	EVT1b
16_31771_14_14	2119	NaN	EVT1b
16_31771_14_14	2122	NaN	EVT1b
16_31771_14_14	2126	NaN	EVT1a
16_31771_14_14	2151	NaN	EVT1b
16_31771_14_14	2154	NaN	EVT1b
16_31771_14_14	2169	NaN	EVT1b
16_31771_14_14	2184	NaN	EVT1b
16_31771_14_14	2197	NaN	EVT1a
16_31771_14_14	2205	NaN	EVT1b
16_31771_14_14	2213	NaN	EVT1b
16_31771_14_14	2217	NaN	EVT1b
16_31771_14_14	2220	NaN	EVT1b
16_31771_14_14	2222	NaN	EVT1b
16_31771_14_14	2231	NaN	EVT1b
16_31771_14_14	2233	NaN	EVT1b
16_31771_14_14	2234	NaN	EVT1b
16_31771_14_14	2244	NaN	EVT1a
16_31771_14_14	2254	NaN	EVT1b
16_31771_14_14	2256	NaN	EVT1a
16_31771_14_14	2262	NaN	EVT1a
16_31771_14_14	2263	NaN	EVT1c
16_31771_14_14	2265	NaN	EVT1a
16_31771_14_14	2271	NaN	EVT1b
16_31771_14_14	2277	NaN	EVT1b
16_31771_14_14	2284	NaN	EVT1b
16_31771_14_14	2287	NaN	EVT1b
16_31771_14_14	2290	NaN	EVT1a
16_31771_14_14	2298	NaN	EVT1a
16_31771_14_14	2309	NaN	EVT1a
16_31771_14_14	2317	NaN	EVT1b
16_31771_14_14	2319	NaN	EVT1b
16_31771_14_14	2322	NaN	EVT1b
16_31771_14_14	2328	NaN	EVT1c
16_31771_14_14	2330	NaN	EVT1b
16_31771_14_14	2332	NaN	EVT1b
16_31771_14_14	2333	NaN	EVT1a
16_31771_14_14	2345	NaN	EVT1b
16_31771_14_14	2351	NaN	EVT1b
16_31771_14_14	2360	NaN	EVT1a
6_31726_8_5	4	NaN	EVT1a
6_31726_8_5	5	NaN	EVT1a
6_31726_8_5	7	NaN	EVT1a
6_31726_8_5	8	NaN	EVT1b
6_31726_8_5	9	NaN	EVT1a
6_31726_8_5	10	NaN	EVT1b
6_31726_8_5	11	NaN	EVT1a
6_31726_8_5	12	NaN	EVT1b
6_31726_8_5	14	NaN	EVT1b
6_31726_8_5	18	NaN	EVT1a
6_31726_8_5	21	NaN	EVT1b
6_31726_8_5	24	NaN	EVT1a
6_31726_8_5	28	NaN	EVT1c
6_31726_8_5	30	NaN	EVT1b
6_31726_8_5	32	NaN	EVT1b
6_31726_8_5	34	NaN	EVT1b
6_31726_8_5	41	NaN	EVT1b
6_31726_8_5	43	NaN	EVT1b
6_31726_8_5	47	NaN	EVT1b
6_31726_8_5	50	NaN	EVT1a
6_31726_8_5	51	NaN	EVT1a
6_31726_8_5	55	NaN	EVT1b
6_31726_8_5	57	NaN	EVT1b
6_31726_8_5	58	NaN	EVT1b
6_31726_8_5	60	NaN	EVT1b
6_31726_8_5	61	NaN	EVT1b
6_31726_8_5	63	NaN	EVT1a
6_31726_8_5	64	NaN	EVT1a
6_31726_8_5	67	NaN	EVT1a
6_31726_8_5	69	NaN	EVT1a
6_31726_8_5	70	NaN	EVT1a
6_31726_8_5	73	NaN	EVT1b
6_31726_8_5	78	NaN	EVT1b
6_31726_8_5	79	NaN	EVT1a
6_31726_8_5	83	NaN	EVT1b
6_31726_8_5	85	NaN	EVT1c
6_31726_8_5	87	NaN	EVT1a
6_31726_8_5	88	NaN	EVT1b
6_31726_8_5	89	NaN	EVT1a
6_31726_8_5	90	NaN	EVT1a
6_31726_8_5	92	NaN	EVT1b
6_31726_8_5	94	NaN	EVT1b
6_31726_8_5	98	NaN	EVT1a
6_31726_8_5	101	NaN	EVT1b
6_31726_8_5	102	NaN	EVT1b
6_31726_8_5	108	NaN	EVT1a
6_31726_8_5	110	NaN	EVT1a
6_31726_8_5	113	NaN	EVT1a
6_31726_8_5	114	NaN	EVT1b
6_31726_8_5	115	NaN	EVT1b
6_31726_8_5	117	NaN	EVT1a
6_31726_8_5	118	NaN	EVT1a
6_31726_8_5	123	NaN	EVT1b
6_31726_8_5	125	NaN	EVT1b
6_31726_8_5	127	NaN	EVT1a
6_31726_8_5	130	NaN	EVT1b
6_31726_8_5	131	NaN	EVT1b
6_31726_8_5	137	NaN	EVT1b
6_31726_8_5	138	NaN	EVT1a
6_31726_8_5	140	NaN	EVT1b
6_31726_8_5	141	NaN	EVT1a
6_31726_8_5	145	NaN	EVT1a
6_31726_8_5	150	NaN	EVT1b
6_31726_8_5	151	NaN	EVT1b
6_31726_8_5	152	NaN	EVT1b
6_31726_8_5	154	NaN	EVT1b
6_31726_8_5	156	NaN	EVT1a
6_31726_8_5	158	NaN	EVT1a
6_31726_8_5	159	NaN	EVT1a
6_31726_8_5	160	NaN	EVT1a
6_31726_8_5	161	NaN	EVT1a
6_31726_8_5	170	NaN	EVT1b
6_31726_8_5	174	NaN	EVT1b
6_31726_8_5	180	NaN	EVT1b
6_31726_8_5	181	NaN	EVT1b
6_31726_8_5	188	NaN	EVT1b
6_31726_8_5	192	NaN	EVT1a
6_31726_8_5	194	NaN	EVT1a
6_31726_8_5	196	NaN	EVT1b
6_31726_8_5	198	NaN	EVT1b
6_31726_8_5	199	NaN	EVT1b
6_31726_8_5	200	NaN	EVT1b
6_31726_8_5	201	NaN	EVT1b
6_31726_8_5	202	NaN	EVT1a
6_31726_8_5	203	NaN	EVT1a
6_31726_8_5	204	NaN	EVT1a
6_31726_8_5	205	NaN	EVT1a
6_31726_8_5	207	NaN	EVT1b
6_31726_8_5	211	NaN	EVT1b
6_31726_8_5	217	NaN	EVT1a
6_31726_8_5	228	NaN	EVT1b
6_31726_8_5	233	NaN	EVT1c
6_31726_8_5	234	NaN	EVT1b
6_31726_8_5	236	NaN	EVT1b
6_31726_8_5	237	NaN	EVT1b
6_31726_8_5	238	NaN	EVT1a
6_31726_8_5	242	NaN	EVT1a
6_31726_8_5	244	NaN	EVT1b
6_31726_8_5	245	NaN	EVT1a
6_31726_8_5	246	NaN	EVT1a
6_31726_8_5	247	NaN	EVT1c
6_31726_8_5	250	NaN	EVT1b
6_31726_8_5	254	NaN	EVT1b
6_31726_8_5	256	NaN	EVT1a
6_31726_8_5	258	NaN	EVT1b
6_31726_8_5	261	NaN	EVT1c
6_31726_8_5	262	NaN	EVT1b
6_31726_8_5	263	NaN	EVT1a
6_31726_8_5	266	NaN	EVT1a
6_31726_8_5	267	NaN	EVT1a
6_31726_8_5	268	NaN	EVT1a
6_31726_8_5	270	NaN	EVT1b
6_31726_8_5	279	NaN	EVT1b
6_31726_8_5	281	NaN	EVT1a
6_31726_8_5	282	NaN	EVT1b
6_31726_8_5	283	NaN	EVT1b
6_31726_8_5	285	NaN	EVT1b
6_31726_8_5	286	NaN	EVT1a
6_31726_8_5	288	NaN	EVT1b
6_31726_8_5	291	NaN	EVT1a
6_31726_8_5	292	NaN	EVT1a
6_31726_8_5	293	NaN	EVT1a
6_31726_8_5	300	NaN	EVT1a
6_31726_8_5	301	NaN	EVT1a
6_31726_8_5	302	NaN	EVT1b
6_31726_8_5	305	NaN	EVT1b
6_31726_8_5	307	NaN	EVT1b
6_31726_8_5	309	NaN	EVT1a
6_31726_8_5	311	NaN	EVT1b
6_31726_8_5	316	NaN	EVT1b
6_31726_8_5	317	NaN	EVT2
6_31726_8_5	322	NaN	EVT1b
6_31726_8_5	323	NaN	EVT1b
6_31726_8_5	324	NaN	EVT1a
6_31726_8_5	325	NaN	EVT1a
6_31726_8_5	326	NaN	EVT1a
6_31726_8_5	332	NaN	EVT1b
6_31726_8_5	333	NaN	EVT1b
6_31726_8_5	335	NaN	EVT1b
6_31726_8_5	339	NaN	EVT1b
6_31726_8_5	340	NaN	EVT1b
6_31726_8_5	342	NaN	EVT1b
6_31726_8_5	344	NaN	EVT1b
6_31726_8_5	345	NaN	EVT1a
6_31726_8_5	346	NaN	EVT1a
6_31726_8_5	347	NaN	EVT1a
6_31726_8_5	352	NaN	EVT1b
6_31726_8_5	353	NaN	EVT1b
6_31726_8_5	354	NaN	EVT1a
6_31726_8_5	357	NaN	EVT1a
6_31726_8_5	358	NaN	EVT1b
6_31726_8_5	362	NaN	EVT1a
6_31726_8_5	364	NaN	EVT1b
6_31726_8_5	365	NaN	EVT1b
6_31726_8_5	368	NaN	EVT1b
6_31726_8_5	369	NaN	EVT1a
6_31726_8_5	372	NaN	EVT1b
6_31726_8_5	374	NaN	EVT1b
6_31726_8_5	375	NaN	EVT1a
6_31726_8_5	377	NaN	EVT1a
6_31726_8_5	380	NaN	EVT1b
6_31726_8_5	382	NaN	EVT1b
6_31726_8_5	386	NaN	EVT1a
6_31726_8_5	388	NaN	EVT1a
6_31726_8_5	389	NaN	EVT1b
6_31726_8_5	390	NaN	EVT1b
6_31726_8_5	391	NaN	EVT1b
6_31726_8_5	397	NaN	EVT1b
6_31726_8_5	398	NaN	EVT1a
6_31726_8_5	399	NaN	EVT1a
6_31726_8_5	400	NaN	EVT1a
6_31726_8_5	401	NaN	EVT1b
6_31726_8_5	404	NaN	EVT1b
6_31726_8_5	412	NaN	EVT1b
6_31726_8_5	414	NaN	EVT1a
6_31726_8_5	415	NaN	EVT1a
6_31726_8_5	416	NaN	EVT1a
6_31726_8_5	418	NaN	EVT1a
6_31726_8_5	424	NaN	EVT1a
6_31726_8_5	426	NaN	EVT1b
6_31726_8_5	434	NaN	EVT1b
6_31726_8_5	435	NaN	EVT1b
6_31726_8_5	436	NaN	EVT1b
6_31726_8_5	440	NaN	EVT1a
6_31726_8_5	443	NaN	EVT1a
6_31726_8_5	444	NaN	EVT1b
6_31726_8_5	445	NaN	EVT1b
6_31726_8_5	446	NaN	EVT1a
6_31726_8_5	447	NaN	EVT1a
6_31726_8_5	449	NaN	EVT1b
6_31726_8_5	452	NaN	EVT1a
6_31726_8_5	455	NaN	EVT1b
6_31726_8_5	458	NaN	EVT1a
6_31726_8_5	460	NaN	EVT1b
6_31726_8_5	462	NaN	EVT1b
6_31726_8_5	466	NaN	EVT1a
6_31726_8_5	467	NaN	EVT1b
6_31726_8_5	469	NaN	EVT1a
6_31726_8_5	471	NaN	EVT1b
6_31726_8_5	472	NaN	EVT1a
6_31726_8_5	473	NaN	EVT1a
6_31726_8_5	475	NaN	EVT1b
6_31726_8_5	476	NaN	EVT1a
6_31726_8_5	478	NaN	EVT1b
6_31726_8_5	479	NaN	EVT1a
6_31726_8_5	481	NaN	EVT1a
6_31726_8_5	485	NaN	EVT1a
6_31726_8_5	488	NaN	EVT1b
6_31726_8_5	489	NaN	EVT1b
6_31726_8_5	490	NaN	EVT1a
6_31726_8_5	492	NaN	EVT1a
6_31726_8_5	494	NaN	EVT1b
6_31726_8_5	496	NaN	EVT1b
6_31726_8_5	498	NaN	EVT1b
6_31726_8_5	505	NaN	EVT1a
6_31726_8_5	507	NaN	EVT1a
6_31726_8_5	509	NaN	EVT1b
6_31726_8_5	510	NaN	EVT1b
6_31726_8_5	511	NaN	EVT1a
6_31726_8_5	512	NaN	EVT1a
6_31726_8_5	513	NaN	EVT1b
6_31726_8_5	514	NaN	EVT1b
6_31726_8_5	517	NaN	EVT1a
6_31726_8_5	518	NaN	EVT1a
6_31726_8_5	522	NaN	EVT1b
6_31726_8_5	523	NaN	EVT1b
6_31726_8_5	526	NaN	EVT1b
6_31726_8_5	527	NaN	EVT1b
6_31726_8_5	528	NaN	EVT1b
6_31726_8_5	529	NaN	EVT1b
6_31726_8_5	531	NaN	EVT1c
6_31726_8_5	532	NaN	EVT1a
6_31726_8_5	534	NaN	EVT1b
6_31726_8_5	535	NaN	EVT1b
6_31726_8_5	541	NaN	EVT1a
6_31726_8_5	546	NaN	EVT1a
6_31726_8_5	547	NaN	EVT1a
6_31726_8_5	550	NaN	EVT1b
6_31726_8_5	553	NaN	EVT1a
6_31726_8_5	555	NaN	EVT1b
6_31726_8_5	556	NaN	EVT1b
6_31726_8_5	557	NaN	EVT1b
6_31726_8_5	558	NaN	EVT1b
6_31726_8_5	563	NaN	EVT1a
6_31726_8_5	569	NaN	EVT1a
6_31726_8_5	571	NaN	EVT1b
6_31726_8_5	576	NaN	EVT1a
6_31726_8_5	578	NaN	EVT1b
6_31726_8_5	579	NaN	EVT1a
6_31726_8_5	582	NaN	EVT1a
6_31726_8_5	588	NaN	EVT1a
6_31726_8_5	589	NaN	EVT1b
6_31726_8_5	590	NaN	EVT1b
6_31726_8_5	597	NaN	EVT1b
6_31726_8_5	599	NaN	EVT1b
6_31726_8_5	602	NaN	EVT1a
6_31726_8_5	605	NaN	EVT1a
6_31726_8_5	607	NaN	EVT1a
6_31726_8_5	613	NaN	EVT1a
6_31726_8_5	616	NaN	EVT1a
6_31726_8_5	617	NaN	EVT1b
6_31726_8_5	620	NaN	EVT1b
6_31726_8_5	622	NaN	EVT1b
6_31726_8_5	625	NaN	EVT1a
6_31726_8_5	626	NaN	EVT1b
6_31726_8_5	628	NaN	EVT1a
6_31726_8_5	630	NaN	EVT1b
6_31726_8_5	631	NaN	EVT1a
6_31726_8_5	636	NaN	EVT1b
6_31726_8_5	637	NaN	EVT1b
6_31726_8_5	641	NaN	EVT1a
6_31726_8_5	642	NaN	EVT1b
6_31726_8_5	643	NaN	EVT1a
6_31726_8_5	646	NaN	EVT1b
6_31726_8_5	649	NaN	EVT1b
6_31726_8_5	654	NaN	EVT1a
6_31726_8_5	655	NaN	EVT1a
6_31726_8_5	657	NaN	EVT1a
6_31726_8_5	659	NaN	EVT1b
6_31726_8_5	660	NaN	EVT1a
6_31726_8_5	662	NaN	EVT1b
6_31726_8_5	666	NaN	EVT1a
6_31726_8_5	669	NaN	EVT1a
6_31726_8_5	670	NaN	EVT1b
6_31726_8_5	671	NaN	EVT1a
6_31726_8_5	675	NaN	EVT1b
6_31726_8_5	679	NaN	EVT1b
6_31726_8_5	684	NaN	EVT1b
6_31726_8_5	689	NaN	EVT1a
6_31726_8_5	690	NaN	EVT1a
6_31726_8_5	693	NaN	EVT1b
6_31726_8_5	695	NaN	EVT1b
6_31726_8_5	696	NaN	EVT1b
6_31726_8_5	698	NaN	EVT1b
6_31726_8_5	701	NaN	EVT1a
6_31726_8_5	704	NaN	EVT1b
6_31726_8_5	705	NaN	EVT1a
6_31726_8_5	711	NaN	EVT1b
6_31726_8_5	715	NaN	EVT1a
6_31726_8_5	718	NaN	EVT1a
6_31726_8_5	721	NaN	EVT1b
6_31726_8_5	727	NaN	EVT1b
6_31726_8_5	728	NaN	EVT1b
6_31726_8_5	734	NaN	EVT1b
6_31726_8_5	735	NaN	EVT1b
6_31726_8_5	738	NaN	EVT1a
6_31726_8_5	740	NaN	EVT1b
6_31726_8_5	744	NaN	EVT1b
6_31726_8_5	746	NaN	EVT1a
6_31726_8_5	747	NaN	EVT1a
6_31726_8_5	748	NaN	EVT1a
6_31726_8_5	759	NaN	EVT1b
6_31726_8_5	760	NaN	EVT1b
6_31726_8_5	764	NaN	EVT1c
6_31726_8_5	766	NaN	EVT1a
6_31726_8_5	768	NaN	EVT1b
6_31726_8_5	769	NaN	EVT1a
6_31726_8_5	770	NaN	EVT1a
6_31726_8_5	773	NaN	EVT1a
6_31726_8_5	774	NaN	EVT1b
6_31726_8_5	776	NaN	EVT1b
6_31726_8_5	780	NaN	EVT1b
6_31726_8_5	781	NaN	EVT1a
6_31726_8_5	782	NaN	EVT1b
6_31726_8_5	786	NaN	EVT1b
6_31726_8_5	787	NaN	EVT1b
6_31726_8_5	789	NaN	EVT1a
6_31726_8_5	791	NaN	EVT1a
6_31726_8_5	794	NaN	EVT1b
6_31726_8_5	795	NaN	EVT1a
6_31726_8_5	797	NaN	EVT1a
6_31726_8_5	799	NaN	EVT1b
6_31726_8_5	800	NaN	EVT1a
6_31726_8_5	801	NaN	EVT1a
6_31726_8_5	802	NaN	EVT1a
6_31726_8_5	803	NaN	EVT1b
6_31726_8_5	804	NaN	EVT1b
6_31726_8_5	809	NaN	EVT1b
6_31726_8_5	810	NaN	EVT1b
6_31726_8_5	811	NaN	EVT1b
6_31726_8_5	813	NaN	EVT1b
6_31726_8_5	814	NaN	EVT1c
6_31726_8_5	817	NaN	EVT1a
6_31726_8_5	819	NaN	EVT1b
6_31726_8_5	821	NaN	EVT1a
6_31726_8_5	822	NaN	EVT1b
6_31726_8_5	823	NaN	EVT1a
6_31726_8_5	832	NaN	EVT1b
6_31726_8_5	834	NaN	EVT1b
6_31726_8_5	835	NaN	EVT1a
6_31726_8_5	836	NaN	EVT1b
6_31726_8_5	837	NaN	EVT1a
6_31726_8_5	839	NaN	EVT1b
6_31726_8_5	840	NaN	EVT1b
6_31726_8_5	843	NaN	EVT1b
6_31726_8_5	844	NaN	EVT1a
6_31726_8_5	845	NaN	EVT1b
6_31726_8_5	848	NaN	EVT1a
6_31726_8_5	849	NaN	EVT1a
6_31726_8_5	850	NaN	EVT1a
6_31726_8_5	854	NaN	EVT1b
6_31726_8_5	855	NaN	EVT1a
6_31726_8_5	857	NaN	EVT1a
6_31726_8_5	858	NaN	EVT1a
6_31726_8_5	867	NaN	EVT1b
6_31726_8_5	868	NaN	EVT1b
6_31726_8_5	869	NaN	EVT1c
6_31726_8_5	870	NaN	EVT1a
6_31726_8_5	871	NaN	EVT1a
6_31726_8_5	874	NaN	EVT1b
6_31726_8_5	875	NaN	EVT1b
6_31726_8_5	880	NaN	EVT1a
6_31726_8_5	882	NaN	EVT1a
6_31726_8_5	884	NaN	EVT1b
6_31726_8_5	889	NaN	EVT1b
6_31726_8_5	890	NaN	EVT1b
6_31726_8_5	891	NaN	EVT1b
6_31726_8_5	894	NaN	EVT1b
6_31726_8_5	897	NaN	EVT1b
6_31726_8_5	902	NaN	EVT1b
6_31726_8_5	903	NaN	EVT1b
6_31726_8_5	906	NaN	EVT1b
6_31726_8_5	908	NaN	EVT1b
6_31726_8_5	909	NaN	EVT1a
6_31726_8_5	910	NaN	EVT1b
6_31726_8_5	913	NaN	EVT1a
6_31726_8_5	914	NaN	EVT1b
6_31726_8_5	915	NaN	EVT1a
6_31726_8_5	917	NaN	EVT1b
6_31726_8_5	918	NaN	EVT1b
6_31726_8_5	921	NaN	EVT1b
6_31726_8_5	923	NaN	EVT1b
6_31726_8_5	926	NaN	EVT1b
6_31726_8_5	928	NaN	EVT1a
6_31726_8_5	929	NaN	EVT1b
6_31726_8_5	933	NaN	EVT1b
6_31726_8_5	934	NaN	EVT1a
6_31726_8_5	936	NaN	EVT1a
6_31726_8_5	937	NaN	EVT1a
6_31726_8_5	939	NaN	EVT1a
6_31726_8_5	942	NaN	EVT1b
6_31726_8_5	945	NaN	EVT1a
6_31726_8_5	946	NaN	EVT1c
6_31726_8_5	948	NaN	EVT1b
6_31726_8_5	950	NaN	EVT1b
6_31726_8_5	955	NaN	EVT1a
6_31726_8_5	957	NaN	EVT1b
6_31726_8_5	958	NaN	EVT1a
6_31726_8_5	962	NaN	EVT1b
6_31726_8_5	969	NaN	EVT1a
6_31726_8_5	972	NaN	EVT1a
6_31726_8_5	974	NaN	EVT1a
6_31726_8_5	975	NaN	EVT1b
6_31726_8_5	977	NaN	EVT1b
6_31726_8_5	984	NaN	EVT1b
6_31726_8_5	985	NaN	EVT1b
6_31726_8_5	988	NaN	EVT1b
6_31726_8_5	989	NaN	EVT1a
6_31726_8_5	992	NaN	EVT1b
6_31726_8_5	993	NaN	EVT1a
6_31726_8_5	994	NaN	EVT1b
6_31726_8_5	995	NaN	EVT1b
6_31726_8_5	1002	NaN	EVT1b
6_31726_8_5	1004	NaN	EVT1b
6_31726_8_5	1006	NaN	EVT1b
6_31726_8_5	1012	NaN	EVT1b
6_31726_8_5	1013	NaN	EVT1a
6_31726_8_5	1015	NaN	EVT1b
6_31726_8_5	1016	NaN	EVT1a
6_31726_8_5	1017	NaN	EVT1a
6_31726_8_5	1018	NaN	EVT1b
6_31726_8_5	1020	NaN	EVT1a
6_31726_8_5	1022	NaN	EVT1b
6_31726_8_5	1024	NaN	EVT1b
6_31726_8_5	1025	NaN	EVT1b
6_31726_8_5	1026	NaN	EVT1b
6_31726_8_5	1029	NaN	EVT1a
6_31726_8_5	1030	NaN	EVT1a
6_31726_8_5	1031	NaN	EVT1a
6_31726_8_5	1032	NaN	EVT1a
6_31726_8_5	1035	NaN	EVT1a
6_31726_8_5	1036	NaN	EVT1b
6_31726_8_5	1039	NaN	EVT1b
6_31726_8_5	1041	NaN	EVT1b
6_31726_8_5	1042	NaN	EVT1b
6_31726_8_5	1044	NaN	EVT1a
6_31726_8_5	1047	NaN	EVT1a
6_31726_8_5	1049	NaN	EVT1b
6_31726_8_5	1057	NaN	EVT1b
6_31726_8_5	1060	NaN	EVT1a
6_31726_8_5	1063	NaN	EVT1a
6_31726_8_5	1064	NaN	EVT1a
6_31726_8_5	1066	NaN	EVT1a
6_31726_8_5	1067	NaN	EVT1a
6_31726_8_5	1070	NaN	EVT1a
6_31726_8_5	1078	NaN	EVT1a
6_31726_8_5	1079	NaN	EVT1a
6_31726_8_5	1081	NaN	EVT2
6_31726_8_5	1083	NaN	EVT1b
6_31726_8_5	1086	NaN	EVT1b
6_31726_8_5	1091	NaN	EVT1a
6_31726_8_5	1096	NaN	EVT1a
6_31726_8_5	1097	NaN	EVT1b
6_31726_8_5	1098	NaN	EVT1b
6_31726_8_5	1099	NaN	EVT1a
6_31726_8_5	1100	NaN	EVT1b
6_31726_8_5	1107	NaN	EVT1b
6_31726_8_5	1112	NaN	EVT1b
6_31726_8_5	1114	NaN	EVT1a
6_31726_8_5	1118	NaN	EVT1a
6_31726_8_5	1120	NaN	EVT1a
6_31726_8_5	1123	NaN	EVT1a
6_31726_8_5	1127	NaN	EVT1a
6_31726_8_5	1130	NaN	EVT1b
6_31726_8_5	1133	NaN	EVT1a
6_31726_8_5	1135	NaN	EVT1b
6_31726_8_5	1136	NaN	EVT1a
6_31726_8_5	1138	NaN	EVT1b
6_31726_8_5	1141	NaN	EVT1b
6_31726_8_5	1143	NaN	EVT1b
6_31726_8_5	1146	NaN	EVT1b
6_31726_8_5	1148	NaN	EVT1a
6_31726_8_5	1150	NaN	EVT1b
6_31726_8_5	1151	NaN	EVT1b
6_31726_8_5	1158	NaN	EVT1a
6_31726_8_5	1162	NaN	EVT1a
6_31726_8_5	1164	NaN	EVT1a
6_31726_8_5	1167	NaN	EVT1b
6_31726_8_5	1168	NaN	EVT1b
6_31726_8_5	1170	NaN	EVT1b
6_31726_8_5	1172	NaN	EVT1c
6_31726_8_5	1174	NaN	EVT1a
6_31726_8_5	1178	NaN	EVT1b
6_31726_8_5	1179	NaN	EVT1b
6_31726_8_5	1181	NaN	EVT1a
6_31726_8_5	1184	NaN	EVT1b
6_31726_8_5	1186	NaN	EVT1a
6_31726_8_5	1190	NaN	EVT1a
6_31726_8_5	1193	NaN	EVT1b
6_31726_8_5	1201	NaN	EVT1a
6_31726_8_5	1207	NaN	EVT1b
6_31726_8_5	1208	NaN	EVT1c
6_31726_8_5	1210	NaN	EVT1b
6_31726_8_5	1211	NaN	EVT1b
6_31726_8_5	1213	NaN	EVT1b
6_31726_8_5	1216	NaN	EVT1b
6_31726_8_5	1217	NaN	EVT1b
6_31726_8_5	1220	NaN	EVT1b
6_31726_8_5	1227	NaN	EVT1a
6_31726_8_5	1230	NaN	EVT1b
6_31726_8_5	1233	NaN	EVT1b
6_31726_8_5	1234	NaN	EVT1a
6_31726_8_5	1235	NaN	EVT1b
6_31726_8_5	1237	NaN	EVT1a
6_31726_8_5	1238	NaN	EVT1a
6_31726_8_5	1243	NaN	EVT1b
6_31726_8_5	1245	NaN	EVT1b
6_31726_8_5	1249	NaN	EVT1a
6_31726_8_5	1252	NaN	EVT1a
6_31726_8_5	1255	NaN	EVT1b
6_31726_8_5	1257	NaN	EVT1b
6_31726_8_5	1260	NaN	EVT1a
6_31726_8_5	1267	NaN	EVT1a
6_31726_8_5	1273	NaN	EVT1a
6_31726_8_5	1274	NaN	EVT1b
6_31726_8_5	1276	NaN	EVT1b
6_31726_8_5	1278	NaN	EVT1a
6_31726_8_5	1279	NaN	EVT1a
6_31726_8_5	1280	NaN	EVT1b
6_31726_8_5	1282	NaN	EVT1a
6_31726_8_5	1284	NaN	EVT1b
6_31726_8_5	1289	NaN	EVT1b
6_31726_8_5	1290	NaN	EVT1b
6_31726_8_5	1291	NaN	EVT1a
6_31726_8_5	1292	NaN	EVT1a
6_31726_8_5	1296	NaN	EVT1b
6_31726_8_5	1298	NaN	EVT1b
6_31726_8_5	1299	NaN	EVT1a
6_31726_8_5	1300	NaN	EVT1b
6_31726_8_5	1303	NaN	EVT1a
6_31726_8_5	1304	NaN	EVT1b
6_31726_8_5	1310	NaN	EVT1b
6_31726_8_5	1311	NaN	EVT1b
6_31726_8_5	1317	NaN	EVT1b
6_31726_8_5	1320	NaN	EVT1a
6_31726_8_5	1321	NaN	EVT1a
6_31726_8_5	1322	NaN	EVT1a
6_31726_8_5	1325	NaN	EVT1a
6_31726_8_5	1326	NaN	EVT1a
6_31726_8_5	1328	NaN	EVT1a
6_31726_8_5	1334	NaN	EVT1c
6_31726_8_5	1335	NaN	EVT1b
6_31726_8_5	1337	NaN	EVT1b
6_31726_8_5	1344	NaN	EVT1a
6_31726_8_5	1349	NaN	EVT1b
6_31726_8_5	1351	NaN	EVT1a
6_31726_8_5	1354	NaN	EVT1a
6_31726_8_5	1356	NaN	EVT1a
6_31726_8_5	1359	NaN	EVT1b
6_31726_8_5	1361	NaN	EVT1b
6_31726_8_5	1365	NaN	EVT1a
6_31726_8_5	1368	NaN	EVT1b
6_31726_8_5	1370	NaN	EVT1b
6_31726_8_5	1371	NaN	EVT1b
6_31726_8_5	1372	NaN	EVT1a
6_31726_8_5	1375	NaN	EVT1b
6_31726_8_5	1379	NaN	EVT1b
6_31726_8_5	1380	NaN	EVT1b
6_31726_8_5	1381	NaN	EVT1b
6_31726_8_5	1385	NaN	EVT1a
6_31726_8_5	1391	NaN	EVT1b
6_31726_8_5	1392	NaN	EVT1b
6_31726_8_5	1395	NaN	EVT1b
6_31726_8_5	1398	NaN	EVT1a
6_31726_8_5	1407	NaN	EVT1b
6_31726_8_5	1412	NaN	EVT1c
6_31726_8_5	1419	NaN	EVT1a
6_31726_8_5	1421	NaN	EVT1b
6_31726_8_5	1422	NaN	EVT1b
6_31726_8_5	1426	NaN	EVT1b
6_31726_8_5	1428	NaN	EVT1b
6_31726_8_5	1430	NaN	EVT1b
6_31726_8_5	1433	NaN	EVT1b
6_31726_8_5	1434	NaN	EVT1b
6_31726_8_5	1435	NaN	EVT1a
6_31726_8_5	1437	NaN	EVT1b
6_31726_8_5	1439	NaN	EVT1a
6_31726_8_5	1443	NaN	EVT1b
6_31726_8_5	1444	NaN	EVT1a
6_31726_8_5	1449	NaN	EVT1b
6_31726_8_5	1450	NaN	EVT1a
6_31726_8_5	1452	NaN	EVT1b
6_31726_8_5	1453	NaN	EVT1b
6_31726_8_5	1457	NaN	EVT1b
6_31726_8_5	1460	NaN	EVT1a
6_31726_8_5	1461	NaN	EVT1b
6_31726_8_5	1465	NaN	EVT1b
6_31726_8_5	1466	NaN	EVT1a
6_31726_8_5	1477	NaN	EVT1a
6_31726_8_5	1480	NaN	EVT1b
6_31726_8_5	1483	NaN	EVT1b
6_31726_8_5	1485	NaN	EVT1b
6_31726_8_5	1486	NaN	EVT1a
6_31726_8_5	1487	NaN	EVT1b
6_31726_8_5	1488	NaN	EVT1a
6_31726_8_5	1489	NaN	EVT1b
6_31726_8_5	1491	NaN	EVT1a
6_31726_8_5	1497	NaN	EVT1b
6_31726_8_5	1499	NaN	EVT1b
6_31726_8_5	1500	NaN	EVT1a
6_31726_8_5	1501	NaN	EVT1a
6_31726_8_5	1504	NaN	EVT1a
6_31726_8_5	1506	NaN	EVT1b
6_31726_8_5	1507	NaN	EVT1b
6_31726_8_5	1509	NaN	EVT1b
6_31726_8_5	1510	NaN	EVT1a
6_31726_8_5	1512	NaN	EVT1b
6_31726_8_5	1513	NaN	EVT1b
6_31726_8_5	1518	NaN	EVT1a
6_31726_8_5	1519	NaN	EVT1b
6_31726_8_5	1520	NaN	EVT1b
6_31726_8_5	1521	NaN	EVT1a
6_31726_8_5	1527	NaN	EVT1b
6_31726_8_5	1535	NaN	EVT1b
6_31726_8_5	1536	NaN	EVT1b
6_31726_8_5	1540	NaN	EVT1b
6_31726_8_5	1544	NaN	EVT1a
6_31726_8_5	1547	NaN	EVT1a
6_31726_8_5	1549	NaN	EVT1a
6_31726_8_5	1553	NaN	EVT1b
6_31726_8_5	1555	NaN	EVT1a
6_31726_8_5	1557	NaN	EVT1a
6_31726_8_5	1563	NaN	EVT1a
6_31726_8_5	1565	NaN	EVT1b
6_31726_8_5	1566	NaN	EVT1b
6_31726_8_5	1569	NaN	EVT1b
6_31726_8_5	1570	NaN	EVT1a
6_31726_8_5	1572	NaN	EVT1b
6_31726_8_5	1573	NaN	EVT1a
6_31726_8_5	1576	NaN	EVT1a
6_31726_8_5	1577	NaN	EVT1b
6_31726_8_5	1579	NaN	EVT1b
6_31726_8_5	1584	NaN	EVT1b
6_31726_8_5	1586	NaN	EVT1b
6_31726_8_5	1588	NaN	EVT1c
6_31726_8_5	1593	NaN	EVT1a
6_31726_8_5	1594	NaN	EVT1a
6_31726_8_5	1595	NaN	EVT1b
6_31726_8_5	1600	NaN	EVT1b
6_31726_8_5	1602	NaN	EVT1a
6_31726_8_5	1603	NaN	EVT1b
6_31726_8_5	1606	NaN	EVT1b
6_31726_8_5	1607	NaN	EVT1b
6_31726_8_5	1611	NaN	EVT1a
6_31726_8_5	1613	NaN	EVT1a
6_31726_8_5	1615	NaN	EVT1b
6_31726_8_5	1620	NaN	EVT1b
6_31726_8_5	1621	NaN	EVT1b
6_31726_8_5	1624	NaN	EVT1b
6_31726_8_5	1628	NaN	EVT1b
6_31726_8_5	1634	NaN	EVT1a
6_31726_8_5	1641	NaN	EVT1b
6_31726_8_5	1642	NaN	EVT1b
6_31726_8_5	1645	NaN	EVT1a
6_31726_8_5	1646	NaN	EVT1b
6_31726_8_5	1648	NaN	EVT1a
6_31726_8_5	1653	NaN	EVT1a
6_31726_8_5	1655	NaN	EVT1b
6_31726_8_5	1658	NaN	EVT1a
6_31726_8_5	1659	NaN	EVT1b
6_31726_8_5	1661	NaN	EVT1a
6_31726_8_5	1667	NaN	EVT1a
6_31726_8_5	1669	NaN	EVT1a
6_31726_8_5	1670	NaN	EVT1b
6_31726_8_5	1671	NaN	EVT1b
6_31726_8_5	1679	NaN	EVT1a
6_31726_8_5	1686	NaN	EVT1a
6_31726_8_5	1688	NaN	EVT1a
6_31726_8_5	1690	NaN	EVT1a
6_31726_8_5	1693	NaN	EVT1b
6_31726_8_5	1696	NaN	EVT1b
6_31726_8_5	1697	NaN	EVT1a
6_31726_8_5	1698	NaN	EVT1a
6_31726_8_5	1701	NaN	EVT1a
6_31726_8_5	1704	NaN	EVT1b
6_31726_8_5	1710	NaN	EVT1a
6_31726_8_5	1712	NaN	EVT1b
6_31726_8_5	1713	NaN	EVT1a
6_31726_8_5	1714	NaN	EVT1a
6_31726_8_5	1716	NaN	EVT1a
6_31726_8_5	1717	NaN	EVT1b
6_31726_8_5	1721	NaN	EVT1a
6_31726_8_5	1726	NaN	EVT1a
6_31726_8_5	1730	NaN	EVT2
6_31726_8_5	1732	NaN	EVT1a
6_31726_8_5	1735	NaN	EVT1a
6_31726_8_5	1736	NaN	EVT1b
6_31726_8_5	1737	NaN	EVT1a
6_31726_8_5	1740	NaN	EVT1a
6_31726_8_5	1741	NaN	EVT1a
6_31726_8_5	1742	NaN	EVT1b
6_31726_8_5	1743	NaN	EVT1b
6_31726_8_5	1747	NaN	EVT1b
6_31726_8_5	1748	NaN	EVT1b
6_31726_8_5	1749	NaN	EVT1a
6_31726_8_5	1750	NaN	EVT1b
6_31726_8_5	1751	NaN	EVT1a
6_31726_8_5	1752	NaN	EVT1b
6_31726_8_5	1754	NaN	EVT1a
10_31745_16_9	8	1116.6	EVT1b
10_31745_16_9	9	754.445	EVT1a
10_31745_16_9	15	62.514	EVT1b
10_31745_16_9	19	50.01	EVT1a
10_31745_16_9	24	363.655	EVT1b
10_31745_16_9	34	1684.69	EVT1a
10_31745_16_9	36	474.453	EVT1b
10_31745_16_9	39	1358.2	EVT1a
10_31745_16_9	43	1375.54	EVT1c
10_31745_16_9	46	419.935	EVT1a
10_31745_16_9	47	254.018	EVT1a
10_31745_16_9	50	1691.5	EVT1b
10_31745_16_9	58	551.531	EVT1a
10_31745_16_9	63	785.201	EVT1b
10_31745_16_9	70	740.403	EVT1b
10_31745_16_9	72	225.204	EVT1b
10_31745_16_9	75	816.765	EVT1a
10_31745_16_9	85	235.688	EVT1a
10_31745_16_9	107	310.358	EVT1b
10_31745_16_9	110	1569.18	EVT1b
10_31745_16_9	118	1637.25	EVT1a
10_31745_16_9	121	1298.51	EVT1a
10_31745_16_9	126	139	EVT1a
10_31745_16_9	128	591.261	EVT1a
10_31745_16_9	133	164.469	EVT1b
10_31745_16_9	135	743.619	EVT1a
10_31745_16_9	137	360.257	EVT1a
10_31745_16_9	154	1764.88	EVT1a
10_31745_16_9	155	173.727	EVT1b
10_31745_16_9	161	77.3692	EVT1a
10_31745_16_9	166	159.327	EVT1a
10_31745_16_9	168	139.946	EVT1b
10_31745_16_9	171	1443.32	EVT1a
10_31745_16_9	180	381.505	EVT1a
10_31745_16_9	185	830.41	EVT1a
10_31745_16_9	194	1174.91	EVT1b
10_31745_16_9	200	937.934	EVT1a
10_31745_16_9	209	378.118	EVT1b
10_31745_16_9	212	65	EVT1b
10_31745_16_9	213	990.329	EVT1a
10_31745_16_9	223	590.737	EVT1a
10_31745_16_9	225	146.455	EVT1b
10_31745_16_9	226	211.002	EVT1b
10_31745_16_9	231	122.809	EVT1a
10_31745_16_9	237	949.435	EVT1a
10_31745_16_9	239	282.11	EVT1a
10_31745_16_9	242	1580.94	EVT1a
10_31745_16_9	252	786.396	EVT1a
10_31745_16_9	262	366.292	EVT1b
10_31745_16_9	268	1404.64	EVT1a
10_31745_16_9	274	145.362	EVT1a
10_31745_16_9	278	1628.53	EVT1a
10_31745_16_9	279	207.292	EVT1a
10_31745_16_9	296	196.698	EVT1a
10_31745_16_9	303	1573.28	EVT1b
10_31745_16_9	330	261.002	EVT1b
10_31745_16_9	334	46.2385	EVT1b
10_31745_16_9	339	1686.94	EVT1b
10_31745_16_9	346	413.415	EVT1a
10_31745_16_9	382	1508.08	EVT1a
10_31745_16_9	383	194.987	EVT1b
10_31745_16_9	387	40.7922	EVT1b
10_31745_16_9	398	318.127	EVT1b
10_31745_16_9	400	1000.98	EVT1a
10_31745_16_9	416	368.722	EVT1a
10_31745_16_9	429	196.774	EVT1b
10_31745_16_9	437	255.766	EVT1b
10_31745_16_9	445	1284.76	EVT1a
10_31745_16_9	448	215	EVT1b
10_31745_16_9	458	962.925	EVT1a
10_31745_16_9	471	231	EVT1b
10_31745_16_9	473	116	EVT1b
10_31745_16_9	476	781.282	EVT1a
10_31745_16_9	478	1830.85	EVT1a
10_31745_16_9	481	507.666	EVT1b
10_31745_16_9	495	208.504	EVT1a
10_31745_16_9	509	65.7343	EVT1a
10_31745_16_9	510	1280.53	EVT1a
10_31745_16_9	512	1546.15	EVT1a
10_31745_16_9	513	1560.33	EVT1a
10_31745_16_9	514	796.827	EVT1b
10_31745_16_9	515	935.571	EVT1a
10_31745_16_9	528	287.46	EVT1b
10_31745_16_9	531	349.001	EVT1a
10_31745_16_9	535	332.28	EVT1a
10_31745_16_9	542	109.659	EVT1a
10_31745_16_9	543	35	EVT1a
10_31745_16_9	545	516.443	EVT1a
10_31745_16_9	552	328.299	EVT1a
10_31745_16_9	560	501.857	EVT1a
10_31745_16_9	563	711.43	EVT1a
10_31745_16_9	573	815	EVT1a
10_31745_16_9	577	1214.35	EVT1a
10_31745_16_9	580	282.023	EVT1a
10_31745_16_9	593	104	EVT1a
10_31745_16_9	594	267.711	EVT1b
10_31745_16_9	597	906.369	EVT1a
[truncated: 17,125 more rows]

## Sheet: Panel c
loc_class	point	cell_ind_in_cell_table	ld1
Interstitial	10_31742_1_2	28	2.44726
Interstitial	10_31742_1_2	30	-0.122785
Intravascular	10_31742_1_2	43	0.533921
Interstitial	10_31742_1_2	48	-0.121586
Intravascular	10_31742_1_2	50	0.0591266
Interstitial	10_31742_1_2	61	-0.373008
Interstitial	10_31742_1_2	70	0.717488
Interstitial	10_31742_1_2	72	-0.0948914
Perivascular	10_31742_1_2	85	-0.144642
Interstitial	10_31742_1_2	100	1.46696
Interstitial	10_31742_1_2	113	0.0161963
Interstitial	10_31742_1_2	125	0.206768
Interstitial	10_31742_1_2	128	1.58966
Interstitial	10_31742_1_2	129	0.656542
Interstitial	10_31742_1_2	138	0.0318627
Perivascular	10_31742_1_2	143	0.270786
Interstitial	10_31742_1_2	149	-1.5356
Interstitial	10_31742_1_2	150	-0.621438
Interstitial	10_31742_1_2	162	-0.0832758
Interstitial	10_31742_1_2	165	-2.31137
Perivascular	10_31742_1_2	181	0.251761
Interstitial	10_31742_1_2	190	1.20496
Interstitial	10_31742_1_2	193	0.246241
Interstitial	10_31742_1_2	196	-0.235147
Intravascular	10_31742_1_2	201	1.03437
Interstitial	10_31742_1_2	204	0.470647
Interstitial	10_31742_1_2	210	0.113572
Interstitial	10_31742_1_2	213	0.935557
Interstitial	10_31742_1_2	218	-0.204837
Interstitial	10_31742_1_2	219	-1.2393
Interstitial	10_31742_1_2	226	0.979397
Interstitial	10_31742_1_2	227	-0.0654906
Interstitial	10_31742_1_2	239	-0.271798
Perivascular	10_31742_1_2	249	0.145436
Interstitial	10_31742_1_2	265	-0.672268
Intravascular	10_31742_1_2	272	0.288689
Perivascular	10_31742_1_2	281	0.525616
Interstitial	10_31742_1_2	300	-0.52515
Intravascular	10_31742_1_2	315	0.250341
Perivascular	10_31742_1_2	316	0.187443
Interstitial	10_31742_1_2	317	-0.319151
Interstitial	10_31742_1_2	327	-0.179424
Interstitial	10_31742_1_2	336	-0.623086
Interstitial	10_31742_1_2	349	0.114278
Interstitial	10_31742_1_2	357	1.0291
Interstitial	10_31742_1_2	360	-0.165904
Perivascular	10_31742_1_2	361	2.71775
Intravascular	10_31742_1_2	362	0.146984
Interstitial	10_31742_1_2	368	0.116566
Interstitial	10_31742_1_2	369	-0.235282
Interstitial	10_31742_1_2	370	0.436107
Interstitial	10_31742_1_2	376	-1.30221
Interstitial	10_31742_1_2	379	-0.170205
Interstitial	10_31742_1_2	385	0.247853
Interstitial	10_31742_1_2	387	1.71698
Interstitial	10_31742_1_2	390	0.146907
Interstitial	10_31742_1_2	396	0.220221
Interstitial	10_31742_1_2	397	-0.212936
Interstitial	10_31742_1_2	401	0.86103
Interstitial	10_31742_1_2	408	-0.294191
Perivascular	10_31742_1_2	420	-0.199775
Interstitial	10_31742_1_2	436	0.562781
Interstitial	10_31742_1_2	448	1.01399
Interstitial	10_31742_1_2	456	-0.328612
Interstitial	10_31742_1_2	465	0.0847338
Interstitial	10_31742_1_2	473	0.109985
Interstitial	10_31742_1_2	476	0.050168
Interstitial	10_31742_1_2	480	0.197739
Interstitial	10_31742_1_2	482	0.193891
Intravascular	10_31742_1_2	488	1.50521
Perivascular	10_31742_1_2	493	0.0824768
Interstitial	10_31742_1_2	496	-0.630047
Interstitial	10_31742_1_2	509	-0.0918848
Interstitial	10_31742_1_2	511	-0.298675
Interstitial	10_31742_1_2	524	0.271958
Interstitial	10_31742_1_2	527	0.741613
Interstitial	10_31742_1_2	534	0.144408
Interstitial	10_31742_1_2	538	0.243471
Interstitial	10_31742_1_2	540	1.39458
Perivascular	10_31742_1_2	562	0.351437
Perivascular	10_31742_1_2	571	0.18885
Interstitial	10_31742_1_2	582	-0.874289
Interstitial	10_31742_1_2	593	0.279717
Interstitial	10_31742_1_2	605	1.07619
Interstitial	10_31742_1_2	606	-1.02205
Interstitial	10_31742_1_2	609	0.286241
Interstitial	10_31742_1_2	612	0.433038
Interstitial	10_31742_1_2	615	2.04087
Interstitial	10_31742_1_2	618	1.77904
Interstitial	10_31742_1_2	628	-0.428853
Intravascular	10_31742_1_2	629	-0.673744
Interstitial	10_31742_1_2	646	0.332698
Interstitial	10_31742_1_2	647	-0.0871992
Interstitial	10_31742_1_2	658	-0.369689
Interstitial	10_31742_1_2	661	0.835715
Interstitial	10_31742_1_2	681	0.338018
Perivascular	10_31742_1_2	682	0.151264
Intravascular	10_31742_1_2	684	0.327882
Interstitial	10_31742_1_2	691	1.80549
Interstitial	10_31742_1_2	695	-0.782408
Interstitial	10_31742_1_2	703	1.06802
Interstitial	10_31742_1_2	712	1.03469
Interstitial	10_31742_1_2	713	1.00163
Interstitial	10_31742_1_2	717	-1.30754
Interstitial	10_31742_1_2	719	-0.352734
Interstitial	10_31742_1_2	720	-0.38417
Interstitial	10_31742_1_2	731	1.94066
Perivascular	10_31742_1_2	732	0.161855
Intravascular	10_31742_1_2	742	0.634514
Interstitial	10_31742_1_2	757	-1.40038
Interstitial	10_31742_1_2	758	0.699568
Interstitial	10_31742_1_2	782	-0.561858
Interstitial	10_31742_1_2	799	0.0542377
Interstitial	10_31742_1_2	802	1.43939
Perivascular	10_31742_1_2	809	0.00250722
Interstitial	10_31742_1_2	818	-0.162842
Perivascular	10_31742_1_2	824	-0.0394059
Interstitial	10_31742_1_2	830	0.204484
Interstitial	10_31742_1_2	832	1.42683
Interstitial	10_31742_1_2	833	0.142771
Interstitial	10_31742_1_2	834	-1.2224
Interstitial	10_31742_1_2	837	1.36817
Interstitial	10_31742_1_2	841	-0.29506
Interstitial	10_31742_1_2	847	-1.17554
Interstitial	10_31742_1_2	852	-0.104045
Interstitial	10_31742_1_2	857	-1.43976
Interstitial	10_31742_1_2	863	0.988523
Interstitial	10_31742_1_2	868	2.16822
Interstitial	10_31742_1_2	869	0.0965335
Interstitial	10_31742_1_2	872	0.154317
Interstitial	10_31742_1_2	877	-1.76524
Interstitial	10_31742_1_2	900	-0.570286
Interstitial	10_31742_1_2	901	0.757381
Interstitial	10_31742_1_2	903	1.08261
Interstitial	10_31742_1_2	922	0.0750115
Intravascular	10_31742_1_2	923	0.162995
Interstitial	10_31742_1_2	958	0.42072
Interstitial	10_31742_1_2	961	0.428373
Interstitial	10_31742_1_2	975	0.489198
Interstitial	10_31742_1_2	977	0.00833542
Interstitial	10_31742_1_2	978	0.221695
Interstitial	10_31742_1_2	990	0.471705
Intravascular	10_31742_1_2	992	0.262525
Interstitial	10_31742_1_2	997	-0.988055
Interstitial	10_31742_1_2	1009	-0.996689
Perivascular	10_31742_1_2	1019	0.414746
Interstitial	10_31742_1_2	1030	-0.124702
Interstitial	10_31742_1_2	1034	0.674924
Interstitial	10_31742_1_2	1035	0.244577
Interstitial	10_31742_1_2	1046	-0.34702
Interstitial	10_31742_1_2	1049	0.453674
Interstitial	10_31742_1_2	1056	0.107632
Interstitial	10_31742_1_2	1063	0.459448
Interstitial	10_31742_1_2	1067	0.486078
Intravascular	10_31742_1_2	1068	0.0688309
Interstitial	10_31742_1_2	1083	0.901814
Interstitial	10_31742_1_2	1087	0.045976
Interstitial	10_31742_1_2	1088	-1.37404
Interstitial	10_31742_1_2	1090	0.336417
Interstitial	10_31742_1_2	1091	1.46416
Interstitial	10_31742_1_2	1096	-0.433372
Interstitial	10_31742_1_2	1099	1.58537
Interstitial	10_31742_1_2	1102	0.444805
Interstitial	10_31742_1_2	1104	0.0732424
Interstitial	10_31742_1_2	1116	-0.17818
Interstitial	10_31742_1_2	1120	0.126311
Interstitial	10_31742_1_2	1128	0.545108
Interstitial	10_31742_1_2	1131	-0.616378
Interstitial	10_31742_1_2	1137	0.304632
Interstitial	10_31742_1_2	1143	0.13837
Interstitial	10_31742_1_2	1144	-0.107214
Interstitial	10_31742_1_2	1145	-0.836403
Interstitial	10_31742_1_2	1147	0.505623
Interstitial	10_31742_1_2	1151	0.00588543
Intravascular	10_31742_1_2	1155	0.02496
Interstitial	10_31742_1_2	1158	0.280142
Interstitial	10_31742_1_2	1161	0.365288
Interstitial	10_31742_1_2	1176	1.73685
Interstitial	10_31742_1_2	1177	-1.28759
Interstitial	10_31742_1_2	1189	-1.05991
Interstitial	10_31742_1_2	1204	0.463168
Interstitial	10_31742_1_2	1211	0.0970118
Interstitial	10_31742_1_2	1227	1.24962
Interstitial	10_31742_1_2	1230	0.674494
Interstitial	10_31742_1_2	1236	0.00583319
Interstitial	10_31742_1_2	1246	-0.45199
Interstitial	10_31742_1_2	1278	0.123171
Interstitial	10_31742_1_2	1279	0.167897
Perivascular	10_31742_1_2	1292	2.23074
Interstitial	10_31742_1_2	1307	0.142226
Interstitial	10_31742_1_2	1309	0.4397
Interstitial	10_31742_1_2	1311	0.436022
Interstitial	10_31742_1_2	1315	-0.302977
Interstitial	10_31742_1_2	1317	0.0506436
Interstitial	10_31742_1_2	1319	0.158165
Perivascular	10_31742_1_2	1331	0.485864
Interstitial	10_31742_1_2	1339	-0.0614977
Interstitial	10_31742_1_2	1353	0.528793
Interstitial	10_31742_1_2	1354	-0.565368
Interstitial	10_31742_1_2	1356	0.487053
Interstitial	10_31742_1_2	1368	1.13032
Interstitial	10_31742_1_2	1369	0.107887
Interstitial	10_31742_1_2	1381	0.274875
Interstitial	10_31742_1_2	1389	0.212876
Interstitial	10_31742_1_2	1391	-0.543992
Interstitial	10_31742_1_2	1407	0.356142
Interstitial	10_31742_1_2	1409	-1.74509
Interstitial	10_31742_1_2	1420	1.16254
Interstitial	10_31742_1_2	1421	0.127087
Perivascular	10_31742_1_2	1422	0.285886
Interstitial	10_31742_1_2	1432	0.260168
Interstitial	10_31742_1_2	1433	1.54752
Interstitial	10_31742_1_2	1434	0.123914
Interstitial	10_31742_1_2	1463	0.479702
Interstitial	10_31742_1_2	1464	0.285977
Interstitial	10_31742_1_2	1475	-2.35131
Interstitial	10_31742_1_2	1480	-1.3577
Interstitial	10_31742_1_2	1482	1.29949
Interstitial	10_31742_1_2	1487	0.283845
Interstitial	10_31742_1_2	1490	-0.0902317
Interstitial	10_31742_1_2	1493	1.02407
Interstitial	10_31742_1_2	1496	2.39962
Interstitial	10_31742_1_2	1504	0.115585
Perivascular	10_31742_1_2	1515	0.686629
Interstitial	10_31742_1_2	1535	-0.478188
Interstitial	10_31742_1_2	1543	0.696794
Interstitial	10_31742_1_2	1544	0.921016
Interstitial	10_31742_1_2	1546	-2.48802
Perivascular	10_31742_1_2	1547	0.209256
Interstitial	10_31742_1_2	1550	0.193156
Interstitial	10_31742_1_2	1555	0.735933
Perivascular	10_31742_1_2	1564	0.185256
Interstitial	10_31742_1_2	1578	-1.2707
Perivascular	10_31742_1_2	1590	0.481799
Interstitial	10_31742_1_2	1639	-0.921056
Perivascular	10_31742_1_2	1640	0.105728
Interstitial	10_31742_1_2	1661	0.120454
Interstitial	10_31742_1_2	1690	-0.186372
Interstitial	10_31742_1_2	1695	1.9886
Intravascular	10_31742_1_2	1701	0.0921236
Interstitial	10_31742_1_2	1702	-0.0181809
Interstitial	10_31742_1_2	1707	-0.315824
Interstitial	10_31742_1_2	1717	-0.817271
Interstitial	10_31742_1_2	1719	0.368377
Interstitial	10_31742_1_2	1731	-0.253843
Interstitial	10_31742_1_2	1734	0.123824
Interstitial	10_31742_1_2	1737	-0.842147
Interstitial	10_31742_1_2	1751	0.35324
Interstitial	10_31742_1_2	1759	-0.156412
Interstitial	10_31742_1_2	1761	0.930965
Interstitial	10_31742_1_2	1772	-0.0812089
Perivascular	10_31742_1_2	1795	0.656064
Interstitial	10_31742_1_2	1801	1.38768
Interstitial	10_31742_1_2	1817	0.264418
Interstitial	10_31742_1_2	1821	-0.0865231
Interstitial	10_31742_1_2	1843	-0.387442
Interstitial	10_31742_1_2	1854	0.438568
Interstitial	10_31742_1_2	1856	0.0591648
Interstitial	10_31742_1_2	1858	0.0296244
Intravascular	10_31742_1_2	1859	0.457655
Interstitial	10_31742_1_2	1862	-0.295584
Interstitial	10_31742_1_2	1874	0.905766
Interstitial	10_31742_1_2	1875	0.106044
Interstitial	10_31742_1_2	1878	-0.0413751
Interstitial	10_31742_1_2	1884	1.24533
Interstitial	10_31742_1_2	1893	0.256482
Interstitial	10_31742_1_2	1895	1.30868
Interstitial	10_31742_1_2	1899	0.886667
Interstitial	10_31742_1_2	1904	0.378833
Interstitial	10_31742_1_2	1906	-0.280983
Interstitial	10_31742_1_2	1910	-0.388081
Interstitial	10_31742_1_2	1911	0.155182
Interstitial	10_31742_1_2	1919	0.594582
Perivascular	10_31742_1_2	1923	-0.0801465
Interstitial	10_31742_1_2	1943	1.93577
Perivascular	10_31742_1_2	1950	0.0256068
Interstitial	10_31742_1_2	1952	-0.906885
Perivascular	10_31742_1_2	1959	0.145693
Interstitial	10_31742_1_2	1961	-0.749462
Interstitial	10_31742_1_2	1970	0.0573671
Interstitial	10_31742_1_2	1977	0.439798
Interstitial	10_31742_1_2	2010	-0.100513
Interstitial	10_31742_1_2	2017	-0.213564
Interstitial	10_31742_1_2	2019	-1.72773
Interstitial	10_31742_1_2	2021	0.67057
Perivascular	10_31742_1_2	2028	0.215457
Interstitial	10_31742_1_2	2036	-0.467328
Interstitial	10_31742_1_2	2040	0.287158
Interstitial	10_31742_1_2	2055	0.53142
Intravascular	10_31742_1_2	2070	2.26791
Interstitial	10_31742_1_2	2073	-0.825575
Interstitial	10_31742_1_2	2075	-2.2892
Interstitial	10_31742_1_2	2085	0.0149078
Interstitial	10_31742_1_2	2091	-0.206739
Interstitial	10_31742_1_2	2094	0.381606
Interstitial	10_31742_1_2	2111	-0.0129644
Interstitial	10_31742_1_2	2115	0.386652
Interstitial	10_31742_1_2	2121	-0.529053
Interstitial	10_31742_1_2	2124	2.6864
Interstitial	10_31742_1_2	2127	1.51827
Interstitial	10_31742_1_2	2130	-0.338628
Interstitial	10_31742_1_2	2144	0.695812
Interstitial	10_31742_1_2	2154	1.60427
Interstitial	10_31742_1_2	2175	-0.0145481
Interstitial	10_31742_1_2	2187	0.580918
Interstitial	10_31742_1_2	2192	-0.106391
Interstitial	10_31742_1_2	2202	0.274651
Perivascular	10_31742_1_2	2203	0.3404
Interstitial	10_31742_1_2	2223	0.100179
Interstitial	10_31742_1_2	2225	1.30537
Interstitial	10_31742_1_2	2248	0.245426
Interstitial	10_31742_1_2	2251	0.477735
Interstitial	10_31742_1_2	2253	0.790818
Interstitial	10_31742_1_2	2255	0.319652
Interstitial	20_31789_14_2	2261	2.49242
Anchoring	20_31789_14_2	2263	-2.6472
Interstitial	20_31789_14_2	2265	1.1387
Anchoring	20_31789_14_2	2271	-2.72367
Anchoring	20_31789_14_2	2273	-2.05061
Interstitial	20_31789_14_2	2276	-0.136476
Anchoring	20_31789_14_2	2278	-3.01278
Anchoring	20_31789_14_2	2281	-2.92368
Interstitial	20_31789_14_2	2284	0.816614
Interstitial	20_31789_14_2	2285	1.97899
Interstitial	20_31789_14_2	2287	2.80675
Interstitial	20_31789_14_2	2289	0.105692
Anchoring	20_31789_14_2	2292	-2.72707
Anchoring	20_31789_14_2	2293	-1.85058
Anchoring	20_31789_14_2	2295	-2.71046
Anchoring	20_31789_14_2	2296	-3.43717
Interstitial	20_31789_14_2	2300	-0.422389
Interstitial	20_31789_14_2	2302	3.34704
Interstitial	20_31789_14_2	2306	-0.170666
Interstitial	20_31789_14_2	2312	0.217481
Interstitial	20_31789_14_2	2314	-0.0765939
Anchoring	20_31789_14_2	2317	-2.50765
Interstitial	20_31789_14_2	2320	3.73592
Interstitial	20_31789_14_2	2322	0.195499
Interstitial	20_31789_14_2	2325	-0.0403481
Interstitial	20_31789_14_2	2326	2.02761
Interstitial	20_31789_14_2	2327	-0.450834
Interstitial	20_31789_14_2	2331	-0.378304
Interstitial	20_31789_14_2	2336	-0.435825
Interstitial	20_31789_14_2	2339	-0.230249
Interstitial	20_31789_14_2	2344	-0.0379298
Anchoring	20_31789_14_2	2355	-2.77951
Interstitial	20_31789_14_2	2356	0.224848
Anchoring	20_31789_14_2	2359	-2.59034
Anchoring	20_31789_14_2	2360	-2.66303
Interstitial	20_31789_14_2	2370	0.282781
Interstitial	20_31789_14_2	2371	-0.853339
Anchoring	20_31789_14_2	2377	-2.06489
Interstitial	20_31789_14_2	2379	-0.111082
Interstitial	20_31789_14_2	2381	-0.552223
Interstitial	20_31789_14_2	2382	0.518974
Anchoring	20_31789_14_2	2385	-0.728196
Anchoring	20_31789_14_2	2387	-3.01833
Anchoring	20_31789_14_2	2400	-1.90581
Interstitial	20_31789_14_2	2402	-0.0980628
Interstitial	20_31789_14_2	2405	0.0970487
Interstitial	20_31789_14_2	2407	-0.302802
Anchoring	20_31789_14_2	2408	-2.98619
Interstitial	20_31789_14_2	2419	3.49552
Interstitial	20_31789_14_2	2422	-0.300053
Interstitial	20_31789_14_2	2424	-0.484073
Interstitial	20_31789_14_2	2426	3.98805
Interstitial	20_31789_14_2	2429	-0.895966
Interstitial	20_31789_14_2	2431	4.40818
Anchoring	20_31789_14_2	2438	-2.47413
Interstitial	20_31789_14_2	2441	0.711461
Interstitial	20_31789_14_2	2442	0.232389
Interstitial	20_31789_14_2	2443	2.76745
Interstitial	20_31789_14_2	2445	0.237269
Anchoring	20_31789_14_2	2446	-2.34394
Interstitial	20_31789_14_2	2448	0.266524
Interstitial	20_31789_14_2	2450	1.5973
Interstitial	20_31789_14_2	2453	1.30003
Interstitial	20_31789_14_2	2456	0.0698424
Interstitial	20_31789_14_2	2458	0.224766
Interstitial	20_31789_14_2	2461	0.027453
Anchoring	20_31789_14_2	2463	-2.89566
Interstitial	20_31789_14_2	2465	-0.0856614
Interstitial	20_31789_14_2	2466	3.17714
Interstitial	20_31789_14_2	2468	3.07128
Anchoring	20_31789_14_2	2470	-2.34654
Interstitial	20_31789_14_2	2474	0.285115
Interstitial	20_31789_14_2	2480	-0.344556
Interstitial	20_31789_14_2	2484	0.192256
Interstitial	20_31789_14_2	2488	1.43013
Interstitial	20_31789_14_2	2493	0.173089
Interstitial	20_31789_14_2	2496	-0.188265
Anchoring	20_31789_14_2	2498	-2.61408
Anchoring	20_31789_14_2	2500	-2.55581
Interstitial	20_31789_14_2	2502	0.29821
Interstitial	20_31789_14_2	2503	-0.164084
Interstitial	20_31789_14_2	2504	0.798351
Interstitial	20_31789_14_2	2505	2.83482
Interstitial	20_31789_14_2	2506	3.82928
Anchoring	20_31789_14_2	2509	-3.3688
Interstitial	20_31789_14_2	2512	2.78872
Interstitial	20_31789_14_2	2513	-0.203131
Interstitial	20_31789_14_2	2516	-0.0576073
Interstitial	20_31789_14_2	2517	4.05365
Interstitial	20_31789_14_2	2518	0.184711
Interstitial	20_31789_14_2	2519	0.187968
Interstitial	20_31789_14_2	2525	0.58785
Interstitial	20_31789_14_2	2526	0.420666
Interstitial	20_31789_14_2	2532	-0.891921
Interstitial	20_31789_14_2	2533	3.88835
Interstitial	20_31789_14_2	2534	0.408937
Interstitial	20_31789_14_2	2538	0.318947
Interstitial	20_31789_14_2	2539	-0.105127
Anchoring	20_31789_14_2	2543	-2.86405
Interstitial	20_31789_14_2	2549	2.86253
Interstitial	20_31789_14_2	2552	0.303254
Interstitial	20_31789_14_2	2561	2.06244
Anchoring	20_31789_14_2	2567	-2.76634
Interstitial	20_31789_14_2	2568	0.149527
Interstitial	20_31789_14_2	2569	0.332229
Interstitial	20_31789_14_2	2572	-0.404088
Interstitial	20_31789_14_2	2573	-0.126477
Interstitial	20_31789_14_2	2580	2.17244
Interstitial	20_31789_14_2	2584	2.07619
Interstitial	20_31789_14_2	2585	-0.544089
Interstitial	20_31789_14_2	2586	-0.0400953
Anchoring	20_31789_14_2	2589	-1.48009
Interstitial	20_31789_14_2	2591	4.30416
Anchoring	20_31789_14_2	2592	-2.18555
Interstitial	20_31789_14_2	2593	0.0424747
Anchoring	20_31789_14_2	2596	-2.15408
Interstitial	20_31789_14_2	2599	-0.109642
Interstitial	20_31789_14_2	2603	0.0840396
Anchoring	20_31789_14_2	2605	-2.63416
Anchoring	20_31789_14_2	2606	-2.62505
Interstitial	20_31789_14_2	2614	-0.596979
Interstitial	20_31789_14_2	2619	4.12339
Interstitial	20_31789_14_2	2621	-0.238614
Interstitial	20_31789_14_2	2622	-0.618515
Anchoring	20_31789_14_2	2626	-2.75393
Interstitial	20_31789_14_2	2629	-0.705389
Interstitial	20_31789_14_2	2631	-0.25253
Interstitial	20_31789_14_2	2633	0.700891
Interstitial	20_31789_14_2	2640	0.637858
Interstitial	20_31789_14_2	2646	0.294421
Interstitial	20_31789_14_2	2648	0.198101
Interstitial	20_31789_14_2	2650	2.92854
Interstitial	20_31789_14_2	2653	0.357779
Interstitial	20_31789_14_2	2660	-0.017697
Interstitial	20_31789_14_2	2664	3.17495
Interstitial	20_31789_14_2	2669	2.70814
Interstitial	20_31789_14_2	2675	-0.109546
Interstitial	20_31789_14_2	2678	-0.161811
Interstitial	20_31789_14_2	2679	-0.438378
Interstitial	20_31789_14_2	2683	2.39828
Anchoring	20_31789_14_2	2689	-2.74612
Interstitial	20_31789_14_2	2690	3.95192
Interstitial	20_31789_14_2	2693	0.641441
Interstitial	20_31789_14_2	2695	3.99036
Anchoring	20_31789_14_2	2696	-2.72942
Anchoring	20_31789_14_2	2701	-2.91552
Interstitial	20_31789_14_2	2702	0.115215
Interstitial	20_31789_14_2	2703	-0.404938
Interstitial	20_31789_14_2	2704	2.87813
Interstitial	20_31789_14_2	2705	-0.266141
Anchoring	20_31789_14_2	2708	-2.86945
Interstitial	20_31789_14_2	2709	0.158878
Interstitial	20_31789_14_2	2710	2.52375
Interstitial	20_31789_14_2	2711	2.97709
Anchoring	20_31789_14_2	2712	-2.41821
Interstitial	20_31789_14_2	2713	0.00480573
Interstitial	20_31789_14_2	2718	0.512507
Interstitial	20_31789_14_2	2719	1.87206
Interstitial	20_31789_14_2	2726	0.026544
Interstitial	20_31789_14_2	2727	0.155392
Interstitial	20_31789_14_2	2730	0.819882
Interstitial	20_31789_14_2	2735	-0.442875
Interstitial	20_31789_14_2	2737	-0.179969
Interstitial	20_31789_14_2	2739	-0.0164404
Anchoring	20_31789_14_2	2744	-1.97476
Interstitial	20_31789_14_2	2746	0.102879
Interstitial	20_31789_14_2	2748	0.0649015
Interstitial	20_31789_14_2	2749	-0.179353
Interstitial	20_31789_14_2	2751	-0.196893
Interstitial	20_31789_14_2	2752	-0.360626
Interstitial	20_31789_14_2	2756	0.681786
Interstitial	20_31789_14_2	2762	0.330767
Interstitial	20_31789_14_2	2763	0.208781
Interstitial	20_31789_14_2	2766	-0.200312
Anchoring	20_31789_14_2	2767	-0.856031
Anchoring	20_31789_14_2	2774	-2.60007
Interstitial	20_31789_14_2	2776	0.882719
Interstitial	20_31789_14_2	2781	0.147289
Interstitial	20_31789_14_2	2785	-0.124106
Interstitial	20_31789_14_2	2786	-0.570574
Anchoring	20_31789_14_2	2788	-2.88542
Interstitial	20_31789_14_2	2789	-0.316251
Anchoring	20_31789_14_2	2790	-2.60383
Interstitial	20_31789_14_2	2795	-0.0923834
Anchoring	20_31789_14_2	2798	-2.0701
Interstitial	20_31789_14_2	2799	-0.181884
Interstitial	20_31789_14_2	2800	3.31964
Anchoring	20_31789_14_2	2801	-0.889352
Anchoring	20_31789_14_2	2809	-2.80152
Interstitial	20_31789_14_2	2810	2.91204
Anchoring	20_31789_14_2	2813	-2.4223
Interstitial	20_31789_14_2	2814	-0.446479
Interstitial	20_31789_14_2	2815	0.302566
Interstitial	20_31789_14_2	2822	2.9328
Interstitial	20_31789_14_2	2823	-0.412825
Interstitial	20_31789_14_2	2827	-0.0024713
Anchoring	20_31789_14_2	2829	-1.74971
Interstitial	20_31789_14_2	2834	-1.76336
Interstitial	20_31789_14_2	2835	-0.0364504
Anchoring	20_31789_14_2	2837	-2.98773
Interstitial	20_31789_14_2	2840	0.252831
Interstitial	20_31789_14_2	2842	0.167334
Interstitial	20_31789_14_2	2843	-0.844806
Anchoring	20_31789_14_2	2846	-2.63674
Interstitial	20_31789_14_2	2847	0.0989503
Interstitial	20_31789_14_2	2853	-0.238142
Interstitial	20_31789_14_2	2854	-0.139357
Interstitial	20_31789_14_2	2862	-0.231152
Interstitial	20_31789_14_2	2867	0.134496
Interstitial	20_31789_14_2	2869	0.3697
Interstitial	20_31789_14_2	2871	2.53085
Interstitial	20_31789_14_2	2874	-0.0126289
Interstitial	20_31789_14_2	2877	4.01917
Interstitial	20_31789_14_2	2882	-0.946914
Interstitial	20_31789_14_2	2883	0.32815
Interstitial	20_31789_14_2	2889	0.0150084
Interstitial	20_31789_14_2	2890	-0.128417
Interstitial	20_31789_14_2	2893	0.263499
Interstitial	20_31789_14_2	2894	-0.336924
Interstitial	20_31789_14_2	2897	0.317198
Interstitial	20_31789_14_2	2903	-0.139958
Anchoring	20_31789_14_2	2904	-2.78652
Interstitial	20_31789_14_2	2911	1.55849
Interstitial	20_31789_14_2	2915	-0.487254
Interstitial	20_31789_14_2	2918	-0.158636
Anchoring	20_31789_14_2	2919	-2.65255
Interstitial	20_31789_14_2	2922	-0.827082
Anchoring	20_31789_14_2	2936	-3.3666
Interstitial	20_31789_14_2	2939	-0.315483
Interstitial	20_31789_14_2	2944	0.0149623
Interstitial	20_31789_14_2	2945	-0.635698
Interstitial	20_31789_14_2	2950	-0.135253
Interstitial	20_31789_14_2	2951	-0.347055
Interstitial	20_31789_14_2	2953	-0.188409
Interstitial	20_31789_14_2	2954	-0.455054
Interstitial	20_31789_14_2	2959	0.0680771
Interstitial	20_31789_14_2	2966	1.57968
Interstitial	20_31789_14_2	2967	-1.12593
Interstitial	20_31789_14_2	2969	-0.0421795
Interstitial	20_31789_14_2	2971	2.29914
Interstitial	20_31789_14_2	2977	-0.943615
Interstitial	20_31789_14_2	2979	0.249104
Anchoring	20_31789_14_2	2980	-1.52344
Interstitial	20_31789_14_2	2983	-0.452095
Anchoring	20_31789_14_2	2987	-2.64769
Interstitial	20_31789_14_2	2988	-0.345082
Interstitial	20_31789_14_2	2991	4.41167
Interstitial	20_31789_14_2	2992	3.07768
Interstitial	20_31789_14_2	2999	2.59107
Anchoring	20_31789_14_2	3009	-2.67617
Interstitial	20_31789_14_2	3010	0.562636
Interstitial	20_31789_14_2	3012	-0.302976
Interstitial	20_31789_14_2	3013	0.781341
Interstitial	20_31789_14_2	3015	-0.0123315
Interstitial	20_31789_14_2	3016	-0.27794
Interstitial	20_31789_14_2	3017	-0.390268
Anchoring	20_31789_14_2	3018	-2.79955
Interstitial	20_31789_14_2	3019	2.89487
Interstitial	20_31789_14_2	3020	3.17815
Interstitial	20_31789_14_2	3022	0.0447627
Interstitial	20_31789_14_2	3027	-0.0359797
Interstitial	20_31789_14_2	3031	-0.586727
Interstitial	20_31789_14_2	3034	-1.0423
Interstitial	20_31789_14_2	3036	1.32614
Anchoring	20_31789_14_2	3038	-3.06612
Interstitial	20_31789_14_2	3045	-0.569904
Interstitial	20_31789_14_2	3046	4.30828
Interstitial	20_31789_14_2	3049	-0.0893525
Interstitial	20_31789_14_2	3050	0.78008
Interstitial	20_31789_14_2	3053	-0.510931
Interstitial	20_31789_14_2	3057	-0.404953
Interstitial	20_31789_14_2	3060	-0.404096
Interstitial	20_31789_14_2	3063	0.988849
Interstitial	20_31789_14_2	3068	-0.268701
Anchoring	20_31789_14_2	3070	-1.98488
Interstitial	20_31789_14_2	3072	-0.18698
Interstitial	20_31789_14_2	3075	3.02398
Interstitial	20_31789_14_2	3080	-0.480708
Interstitial	20_31789_14_2	3081	0.0402923
Interstitial	20_31789_14_2	3082	2.282
Interstitial	20_31789_14_2	3084	-0.235764
Anchoring	20_31789_14_2	3089	-2.42082
Interstitial	20_31789_14_2	3090	0.209664
Interstitial	20_31789_14_2	3091	2.55851
Interstitial	20_31789_14_2	3093	-0.477844
Interstitial	20_31789_14_2	3094	-0.509981
Interstitial	20_31789_14_2	3098	2.86284
Interstitial	20_31789_14_2	3109	-0.198361
Interstitial	20_31789_14_2	3113	0.795601
Interstitial	20_31789_14_2	3118	0.171157
Interstitial	20_31789_14_2	3120	0.0600872
Interstitial	20_31789_14_2	3121	0.514236
Anchoring	20_31789_14_2	3123	-3.14816
Anchoring	20_31789_14_2	3124	-2.85267
Interstitial	20_31789_14_2	3125	0.0515615
Interstitial	20_31789_14_2	3126	0.104815
Interstitial	20_31789_14_2	3128	-0.230796
Interstitial	20_31789_14_2	3131	1.17869
Anchoring	20_31789_14_2	3135	-2.57043
Interstitial	20_31789_14_2	3148	0.452167
Interstitial	20_31789_14_2	3151	-0.3458
Interstitial	20_31789_14_2	3152	-0.210577
Anchoring	20_31789_14_2	3154	-3.08904
Interstitial	20_31789_14_2	3155	-0.367325
Interstitial	20_31789_14_2	3156	1.62254
Interstitial	20_31789_14_2	3159	-0.12445
Anchoring	20_31789_14_2	3160	-2.19046
Interstitial	20_31789_14_2	3166	-0.0658619
Anchoring	20_31789_14_2	3169	-0.280693
Interstitial	20_31789_14_2	3173	-0.19481
Anchoring	20_31789_14_2	3178	-2.1103
Interstitial	20_31789_14_2	3183	0.0879212
Anchoring	20_31789_14_2	3185	-2.53044
Anchoring	20_31789_14_2	3187	-2.4393
Interstitial	20_31789_14_2	3191	-0.657541
Interstitial	20_31789_14_2	3198	0.137317
Interstitial	20_31789_14_2	3208	0.345212
Interstitial	20_31789_14_2	3211	1.20425
Interstitial	20_31789_14_2	3212	0.111136
Interstitial	20_31789_14_2	3213	2.75796
Interstitial	20_31789_14_2	3216	2.53007
Anchoring	20_31789_14_2	3217	-2.04575
Anchoring	20_31789_14_2	3218	-2.51562
Anchoring	20_31789_14_2	3221	-1.06766
Interstitial	20_31789_14_2	3224	-0.464425
Anchoring	20_31789_14_2	3225	-3.5008
Anchoring	20_31789_14_2	3229	-3.00812
Interstitial	20_31789_14_2	3231	-0.433547
Anchoring	20_31789_14_2	3232	-2.80822
Interstitial	20_31789_14_2	3236	-0.32647
Interstitial	20_31789_14_2	3240	1.52643
Interstitial	20_31789_14_2	3241	2.00252
Interstitial	20_31789_14_2	3246	0.210412
Interstitial	20_31789_14_2	3247	-0.305748
Anchoring	20_31789_14_2	3253	-2.41293
Interstitial	20_31789_14_2	3255	-0.319794
Interstitial	20_31789_14_2	3256	3.42377
Anchoring	20_31789_14_2	3257	-2.49481
Interstitial	20_31789_14_2	3258	-1.0249
Anchoring	20_31789_14_2	3262	-2.32074
Interstitial	20_31789_14_2	3268	0.0074202
Anchoring	20_31789_14_2	3273	-2.82371
Interstitial	20_31789_14_2	3275	-0.413859
Interstitial	20_31789_14_2	3279	-0.4205
Interstitial	20_31789_14_2	3283	-0.549812
Anchoring	20_31789_14_2	3285	-2.64922
Interstitial	20_31789_14_2	3289	0.727123
Interstitial	20_31789_14_2	3290	-0.0704671
Interstitial	20_31789_14_2	3292	-0.52542
Anchoring	20_31789_14_2	3293	-2.53237
Interstitial	20_31789_14_2	3294	3.88964
Anchoring	20_31789_14_2	3296	-2.7998
Interstitial	20_31789_14_2	3297	-0.603533
Interstitial	20_31789_14_2	3301	-0.0959358
Interstitial	20_31789_14_2	3302	3.06028
Anchoring	20_31789_14_2	3306	-2.55255
Interstitial	20_31789_14_2	3307	0.365428
Anchoring	20_31789_14_2	3309	-2.39997
Anchoring	20_31789_14_2	3310	-3.11599
Interstitial	20_31789_14_2	3311	-0.784308
Anchoring	20_31789_14_2	3316	-2.93738
Anchoring	20_31789_14_2	3317	-2.76401
Interstitial	20_31789_14_2	3319	0.438816
Anchoring	20_31789_14_2	3321	-1.83689
Interstitial	20_31789_14_2	3324	-0.491044
Anchoring	20_31789_14_2	3325	-3.28127
Interstitial	20_31789_14_2	3326	0.38056
Anchoring	20_31789_14_2	3330	-2.35011
Interstitial	20_31789_14_2	3331	-0.618276
Anchoring	20_31789_14_2	3332	-3.0712
Interstitial	20_31789_14_2	3333	-0.415661
Interstitial	20_31789_14_2	3334	2.69428
Interstitial	20_31789_14_2	3335	-0.0110858
Anchoring	20_31789_14_2	3336	-2.37578
Anchoring	20_31789_14_2	3346	-2.79387
Interstitial	20_31789_14_2	3347	0.15838
Anchoring	20_31789_14_2	3349	-3.01819
Interstitial	20_31789_14_2	3350	-0.0153633
Interstitial	20_31789_14_2	3353	0.0709097
Interstitial	20_31789_14_2	3355	0.032805
Interstitial	20_31789_14_2	3357	4.03491
Anchoring	20_31789_14_2	3361	-2.89702
Interstitial	20_31789_14_2	3362	-0.0292837
Anchoring	20_31789_14_2	3364	-2.51038
Interstitial	20_31789_14_2	3371	-0.30825
Interstitial	20_31789_14_2	3374	-1.3155
Interstitial	20_31789_14_2	3375	-0.236404
Interstitial	20_31789_14_2	3376	2.15344
Anchoring	20_31789_14_2	3377	-1.93064
Interstitial	20_31789_14_2	3382	0.171978
Anchoring	20_31789_14_2	3384	-2.99832
Interstitial	20_31789_14_2	3387	-0.608241
Interstitial	20_31789_14_2	3390	-0.630575
Anchoring	20_31789_14_2	3391	-3.27297
Interstitial	20_31789_14_2	3392	0.170037
Anchoring	20_31789_14_2	3394	-2.6714
Interstitial	20_31789_14_2	3400	2.94852
Interstitial	20_31789_14_2	3401	0.198353
Interstitial	20_31789_14_2	3402	0.0991645
Interstitial	20_31789_14_2	3404	-1.50681
Anchoring	20_31789_14_2	3405	-2.22497
Interstitial	20_31789_14_2	3406	-0.972284
Anchoring	20_31789_14_2	3407	-1.35279
Interstitial	20_31789_14_2	3410	-0.129652
Interstitial	20_31789_14_2	3414	2.25697
Interstitial	20_31789_14_2	3416	0.0787036
Anchoring	20_31789_14_2	3418	-0.78754
Interstitial	20_31789_14_2	3419	-1.0168
Anchoring	20_31789_14_2	3426	-1.89537
Interstitial	20_31789_14_2	3427	0.136749
Anchoring	20_31789_14_2	3439	-2.83864
Anchoring	20_31789_14_2	3443	-3.28857
Interstitial	20_31789_14_2	3444	0.482807
Anchoring	20_31789_14_2	3445	-2.36169
Interstitial	20_31789_14_2	3447	0.151636
Interstitial	20_31789_14_2	3450	0.179401
Interstitial	20_31789_14_2	3452	-0.934971
Interstitial	20_31789_14_2	3456	1.11911
Interstitial	20_31789_14_2	3457	-0.0654731
Interstitial	20_31789_14_2	3460	2.74352
Interstitial	20_31789_14_2	3461	-0.881868
Interstitial	20_31789_14_2	3462	0.159655
Anchoring	20_31789_14_2	3465	-2.78953
Anchoring	20_31789_14_2	3469	-2.78078
Anchoring	20_31789_14_2	3470	-2.12218
Anchoring	20_31789_14_2	3475	-2.03922
Anchoring	20_31789_14_2	3481	-2.29973
Interstitial	20_31789_14_2	3485	1.9228
Anchoring	20_31789_14_2	3487	-2.50433
Interstitial	20_31789_14_2	3489	3.59755
Interstitial	20_31789_14_2	3490	0.199191
Interstitial	20_31789_14_2	3493	-0.148393
Interstitial	20_31789_14_2	3501	4.09864
Anchoring	20_31789_14_2	3507	-2.26696
Interstitial	20_31789_14_2	3512	0.136625
Interstitial	20_31789_14_2	3513	3.47704
Interstitial	20_31789_14_2	3514	1.92124
Interstitial	20_31789_14_2	3523	-0.243177
Interstitial	20_31789_14_2	3526	-0.877638
Anchoring	20_31789_14_2	3527	-1.89941
Anchoring	20_31789_14_2	3528	-2.78232
Anchoring	20_31789_14_2	3530	-1.84408
Interstitial	20_31789_14_2	3538	1.74752
Anchoring	20_31789_14_2	3539	-2.04611
Interstitial	20_31789_14_2	3545	0.16653
Interstitial	20_31789_14_2	3546	0.347951
Interstitial	20_31789_14_2	3547	3.04571
Interstitial	20_31789_14_2	3548	2.32897
Anchoring	20_31789_14_2	3551	-0.971052
Interstitial	20_31789_14_2	3552	1.7936
Interstitial	20_31789_14_2	3556	0.0317665
Interstitial	20_31789_14_2	3561	0.310241
Interstitial	20_31789_14_2	3563	1.93801
Anchoring	20_31789_14_2	3566	-2.4543
Interstitial	20_31789_14_2	3567	-0.340237
Anchoring	20_31789_14_2	3570	-2.89354
Anchoring	20_31789_14_2	3582	-2.41629
Interstitial	20_31789_14_2	3585	0.854198
Interstitial	20_31789_14_2	3589	-0.449054
Anchoring	20_31789_14_2	3597	-2.64344
Interstitial	20_31789_14_2	3598	-0.133917
Interstitial	20_31789_14_2	3599	-0.716986
Interstitial	20_31789_14_2	3601	-0.0520484
Anchoring	20_31789_14_2	3606	-2.58544
Interstitial	20_31789_14_2	3607	-0.389577
Interstitial	20_31789_14_2	3609	2.85007
Interstitial	20_31789_14_2	3610	0.165658
Interstitial	20_31789_14_2	3616	3.37692
Interstitial	20_31789_14_2	3618	-0.166175
Interstitial	20_31789_14_2	3620	0.145617
Anchoring	20_31789_14_2	3622	-2.31839
Anchoring	20_31789_14_2	3625	-1.70571
Anchoring	20_31789_14_2	3628	-2.30793
Interstitial	20_31789_14_2	3629	0.12851
Anchoring	20_31789_14_2	3630	-2.77523
Interstitial	20_31789_14_2	3632	0.859091
Interstitial	20_31789_14_2	3635	-0.40214
Interstitial	20_31789_14_2	3636	-0.37758
Anchoring	20_31789_14_2	3639	-2.59735
Interstitial	20_31789_14_2	3640	-0.688657
Anchoring	20_31789_14_2	3641	-2.82814
Interstitial	20_31789_14_2	3647	3.78938
Anchoring	20_31789_14_2	3648	-2.81757
Interstitial	20_31789_14_2	3651	-0.50201
Interstitial	20_31789_14_2	3658	0.417592
Anchoring	20_31789_14_2	3661	-1.63007
Interstitial	20_31789_14_2	3662	2.61608
Interstitial	20_31789_14_2	3663	2.87043
Interstitial	20_31789_14_2	3664	-0.835895
Interstitial	20_31789_14_2	3672	3.61464
Interstitial	20_31789_14_2	3673	0.367029
Interstitial	20_31789_14_2	3674	2.99191
Interstitial	20_31789_14_2	3675	0.0757495
Interstitial	20_31789_14_2	3676	2.98939
Interstitial	20_31789_14_2	3678	-0.314344
Interstitial	20_31789_14_2	3680	0.260997
Interstitial	20_31789_14_2	3682	-0.0877569
Anchoring	20_31789_14_2	3684	-2.01048
Anchoring	20_31789_14_2	3685	-0.889189
Interstitial	20_31789_14_2	3686	3.31088
Interstitial	20_31789_14_2	3690	-0.428913
Interstitial	20_31789_14_2	3692	0.40544
Interstitial	20_31789_14_2	3694	0.0798922
Anchoring	20_31789_14_2	3704	-2.78203
Interstitial	20_31789_14_2	3705	0.0772861
Anchoring	20_31789_14_2	3708	-2.27193
Interstitial	20_31789_14_2	3719	-0.426058
Interstitial	20_31789_14_2	3720	-0.0978344
Interstitial	20_31789_14_2	3723	-0.0849018
Interstitial	20_31789_14_2	3725	-0.47637
Interstitial	20_31789_14_2	3727	0.161178
Anchoring	20_31789_14_2	3729	-1.76134
Anchoring	20_31789_14_2	3730	-2.71683
Interstitial	20_31789_14_2	3732	-0.46376
Interstitial	20_31789_14_2	3733	2.72825
Interstitial	20_31789_14_2	3736	0.0296783
Anchoring	20_31789_14_2	3738	-1.64997
Interstitial	20_31789_14_2	3744	0.33489
Anchoring	20_31789_14_2	3745	-2.66427
Interstitial	20_31789_14_2	3748	-0.247668
Interstitial	20_31789_14_2	3752	3.43545
Anchoring	20_31789_14_2	3753	-3.00222
Interstitial	20_31789_14_2	3757	-0.149016
Interstitial	20_31789_14_2	3759	0.24887
Anchoring	20_31789_14_2	3766	-2.08312
Interstitial	20_31789_14_2	3767	-0.104163
Interstitial	20_31789_14_2	3780	0.165402
Anchoring	20_31789_14_2	3782	-3.01357
Interstitial	20_31789_14_2	3784	2.34527
Anchoring	20_31789_14_2	3788	-2.64902
Anchoring	20_31789_14_2	3789	-2.71073
Interstitial	20_31789_14_2	3798	-0.162757
Anchoring	20_31789_14_2	3799	-2.67927
Anchoring	20_31789_14_2	3800	-2.82168
Anchoring	20_31789_14_2	3801	-2.23799
Anchoring	20_31789_14_2	3803	-2.8914
Interstitial	20_31789_14_2	3807	0.166264
Interstitial	20_31789_14_2	3810	0.959527
Anchoring	20_31789_14_2	3811	-3.13979
Interstitial	20_31789_14_2	3813	-0.028176
Interstitial	20_31789_14_2	3815	3.92503
Interstitial	20_31789_14_2	3816	-0.544098
Interstitial	20_31789_14_2	3818	0.0818425
Interstitial	20_31789_14_2	3831	0.295878
Interstitial	20_31789_14_2	3843	-0.262093
Anchoring	20_31789_14_2	3847	-2.71269
Anchoring	20_31789_14_2	3848	-2.43265
Interstitial	20_31789_14_2	3849	-0.461544
Interstitial	20_31789_14_2	3852	0.909268
Interstitial	20_31789_14_2	3858	-0.349184
Interstitial	20_31789_14_2	3859	2.60035
Interstitial	16_31772_4_5	4005	-2.0908
Interstitial	16_31772_4_5	6509	-2.51999
Interstitial	16_31772_4_5	6981	-1.14242
Interstitial	6_31730_10_11	9832	0.268326
Interstitial	6_31730_10_11	10493	-0.0585881
Interstitial	8_31736_12_17	10886	-0.380409
Interstitial	8_31736_12_17	10887	2.31227
Interstitial	8_31736_12_17	10889	0.027964
Interstitial	8_31736_12_17	10891	0.311123
Interstitial	8_31736_12_17	10892	0.0417792
Interstitial	8_31736_12_17	10895	0.0170452
Interstitial	8_31736_12_17	10896	0.956726
Interstitial	8_31736_12_17	10897	-0.178682
Interstitial	8_31736_12_17	10899	1.39258
Interstitial	8_31736_12_17	10902	-0.29316
Interstitial	8_31736_12_17	10903	-0.123194
Interstitial	8_31736_12_17	10905	-0.0220193
Interstitial	8_31736_12_17	10906	0.252544
Interstitial	8_31736_12_17	10907	0.998074
Interstitial	8_31736_12_17	10909	1.53699
Interstitial	8_31736_12_17	10910	1.9599
Intravascular	8_31736_12_17	10912	-0.845698
Interstitial	8_31736_12_17	10913	-0.433589
Interstitial	8_31736_12_17	10917	0.821728
Interstitial	8_31736_12_17	10918	0.41558
Interstitial	8_31736_12_17	10919	0.15193
Interstitial	8_31736_12_17	10920	-0.411383
Interstitial	8_31736_12_17	10921	0.855468
Interstitial	8_31736_12_17	10926	0.889574
Interstitial	8_31736_12_17	10927	0.0467438
Interstitial	8_31736_12_17	10928	-0.212235
Interstitial	8_31736_12_17	10931	-0.221968
Interstitial	8_31736_12_17	10932	0.384731
Interstitial	8_31736_12_17	10933	-0.0617521
Interstitial	8_31736_12_17	10934	1.18377
Interstitial	8_31736_12_17	10936	1.44132
Interstitial	8_31736_12_17	10937	-0.0512534
Intravascular	8_31736_12_17	10939	0.0762045
Interstitial	8_31736_12_17	10940	-0.263897
Interstitial	8_31736_12_17	10941	1.91273
Interstitial	8_31736_12_17	10944	0.00894212
Interstitial	8_31736_12_17	10946	-0.414878
Interstitial	8_31736_12_17	10952	1.41644
Intravascular	8_31736_12_17	10956	-0.208138
Interstitial	8_31736_12_17	10957	0.0283322
Interstitial	8_31736_12_17	10963	3.3367
Interstitial	8_31736_12_17	10964	0.148043
Interstitial	8_31736_12_17	10965	-0.284983
Interstitial	8_31736_12_17	10967	0.498958
Interstitial	8_31736_12_17	10969	0.991422
Interstitial	8_31736_12_17	10971	1.20297
Intravascular	8_31736_12_17	10973	1.24202
Interstitial	8_31736_12_17	10974	-0.0271251
Interstitial	8_31736_12_17	10977	0.164269
Interstitial	8_31736_12_17	10978	1.88317
Intravascular	8_31736_12_17	10979	-0.448911
Intravascular	8_31736_12_17	10983	0.326215
Interstitial	8_31736_12_17	10984	-0.00213136
Interstitial	8_31736_12_17	10985	3.08401
Interstitial	8_31736_12_17	10986	2.51318
Perivascular	8_31736_12_17	10987	0.388728
Interstitial	8_31736_12_17	10988	0.194579
Interstitial	8_31736_12_17	10996	0.694373
Interstitial	8_31736_12_17	10998	0.143912
Interstitial	8_31736_12_17	10999	1.81915
Interstitial	8_31736_12_17	11000	2.7212
Interstitial	8_31736_12_17	11004	2.25685
Interstitial	8_31736_12_17	11005	1.52932
Interstitial	8_31736_12_17	11007	0.694297
Interstitial	8_31736_12_17	11008	0.0427498
Interstitial	8_31736_12_17	11009	0.488175
Interstitial	8_31736_12_17	11010	1.12338
Interstitial	8_31736_12_17	11013	-0.453624
Interstitial	8_31736_12_17	11014	1.1647
Intravascular	8_31736_12_17	11015	-0.490392
Interstitial	8_31736_12_17	11018	0.393114
Interstitial	8_31736_12_17	11020	0.937587
Interstitial	8_31736_12_17	11023	-0.369324
Interstitial	8_31736_12_17	11024	1.317
Intravascular	8_31736_12_17	11027	0.249957
Interstitial	8_31736_12_17	11029	-0.104789
Perivascular	8_31736_12_17	11030	1.35706
Intravascular	8_31736_12_17	11031	1.57924
Interstitial	8_31736_12_17	11033	0.24698
Interstitial	8_31736_12_17	11035	0.556438
Interstitial	8_31736_12_17	11037	1.62992
Interstitial	8_31736_12_17	11039	2.09596
Interstitial	8_31736_12_17	11040	0.178567
Interstitial	8_31736_12_17	11043	0.381327
Intravascular	8_31736_12_17	11045	-0.386256
Interstitial	8_31736_12_17	11046	0.242981
Interstitial	8_31736_12_17	11047	1.50656
Interstitial	8_31736_12_17	11048	0.101159
Interstitial	8_31736_12_17	11055	-0.177751
Interstitial	8_31736_12_17	11056	1.08182
Interstitial	8_31736_12_17	11058	0.985775
Interstitial	8_31736_12_17	11060	1.74088
Interstitial	8_31736_12_17	11061	-0.424435
Interstitial	8_31736_12_17	11065	0.683772
Interstitial	8_31736_12_17	11066	0.199314
Interstitial	8_31736_12_17	11068	0.764542
Interstitial	8_31736_12_17	11070	-0.291209
Interstitial	8_31736_12_17	11071	0.682374
Interstitial	8_31736_12_17	11072	-0.0195727
Interstitial	8_31736_12_17	11073	0.621099
Interstitial	8_31736_12_17	11074	0.872644
Interstitial	8_31736_12_17	11075	-0.442406
Interstitial	8_31736_12_17	11077	0.124426
Interstitial	8_31736_12_17	11080	1.45461
Interstitial	8_31736_12_17	11086	-0.0138136
Interstitial	8_31736_12_17	11087	0.1135
Interstitial	8_31736_12_17	11092	0.269927
Interstitial	8_31736_12_17	11097	-0.00976205
Interstitial	8_31736_12_17	11099	0.374158
Interstitial	8_31736_12_17	11100	0.977896
Interstitial	8_31736_12_17	11102	-0.404702
Interstitial	8_31736_12_17	11103	-0.154793
Interstitial	8_31736_12_17	11104	-0.0909058
Interstitial	8_31736_12_17	11109	0.00512681
Intravascular	8_31736_12_17	11110	1.78264
Intravascular	8_31736_12_17	11112	2.30643
Intravascular	8_31736_12_17	11115	-0.00069593
Interstitial	8_31736_12_17	11116	0.999307
Interstitial	8_31736_12_17	11119	-0.634221
Interstitial	8_31736_12_17	11121	-0.0334603
Interstitial	8_31736_12_17	11124	2.97248
Interstitial	8_31736_12_17	11127	0.233627
Perivascular	8_31736_12_17	11128	0.34668
Intravascular	8_31736_12_17	11136	0.29221
Interstitial	8_31736_12_17	11137	0.751026
Interstitial	8_31736_12_17	11140	1.73522
Interstitial	8_31736_12_17	11142	1.46369
Interstitial	8_31736_12_17	11143	2.13009
Interstitial	8_31736_12_17	11145	0.0574438
Interstitial	8_31736_12_17	11146	0.334947
Interstitial	8_31736_12_17	11147	0.124421
Interstitial	8_31736_12_17	11148	0.978256
Interstitial	8_31736_12_17	11150	-0.548651
Interstitial	8_31736_12_17	11153	0.0046975
Interstitial	8_31736_12_17	11154	-0.339777
Interstitial	8_31736_12_17	11157	-0.033883
Interstitial	8_31736_12_17	11160	-0.173454
Perivascular	8_31736_12_17	11167	-0.136733
Interstitial	8_31736_12_17	11168	0.37595
Interstitial	8_31736_12_17	11169	0.23264
Interstitial	8_31736_12_17	11171	0.0138751
Interstitial	8_31736_12_17	11176	-0.297121
Intravascular	8_31736_12_17	11179	0.8716
Interstitial	8_31736_12_17	11184	-0.443193
Perivascular	8_31736_12_17	11185	0.409484
Interstitial	8_31736_12_17	11188	0.894582
Interstitial	8_31736_12_17	11189	0.589493
Interstitial	8_31736_12_17	11190	-0.315795
Interstitial	8_31736_12_17	11192	0.10033
Interstitial	8_31736_12_17	11193	-0.0170004
Interstitial	8_31736_12_17	11196	-0.0215382
Interstitial	8_31736_12_17	11198	-0.0410535
Interstitial	8_31736_12_17	11199	2.27096
Interstitial	8_31736_12_17	11202	2.21019
Interstitial	8_31736_12_17	11203	-0.150573
Interstitial	8_31736_12_17	11204	1.2701
Interstitial	8_31736_12_17	11208	0.193108
Perivascular	8_31736_12_17	11211	1.54738
Interstitial	8_31736_12_17	11213	0.269346
Intravascular	8_31736_12_17	11216	-0.159576
Interstitial	8_31736_12_17	11217	1.71494
Interstitial	8_31736_12_17	11221	0.838017
Interstitial	8_31736_12_17	11228	1.6119
Interstitial	8_31736_12_17	11229	2.06536
Intravascular	8_31736_12_17	11231	1.24156
Interstitial	8_31736_12_17	11239	0.00494758
Interstitial	8_31736_12_17	11240	-0.198876
Interstitial	8_31736_12_17	11242	0.372832
Interstitial	8_31736_12_17	11243	1.28199
Interstitial	8_31736_12_17	11244	0.869327
Interstitial	8_31736_12_17	11247	3.24534
Interstitial	8_31736_12_17	11249	1.03258
Interstitial	8_31736_12_17	11252	-0.392652
Interstitial	8_31736_12_17	11253	1.61511
Interstitial	8_31736_12_17	11255	-0.401157
Interstitial	8_31736_12_17	11256	2.0778
Interstitial	8_31736_12_17	11257	0.215684
Perivascular	8_31736_12_17	11259	-0.276867
Interstitial	8_31736_12_17	11260	-0.029711
Interstitial	8_31736_12_17	11262	0.553039
Interstitial	8_31736_12_17	11264	1.2185
Interstitial	8_31736_12_17	11266	0.504091
Interstitial	8_31736_12_17	11267	0.76077
Interstitial	8_31736_12_17	11271	-0.0289599
Interstitial	8_31736_12_17	11273	0.0193016
Interstitial	8_31736_12_17	11274	2.91379
Interstitial	8_31736_12_17	11277	1.07755
Interstitial	8_31736_12_17	11279	0.192764
Interstitial	8_31736_12_17	11285	0.374414
Interstitial	8_31736_12_17	11286	-0.284406
Interstitial	8_31736_12_17	11290	0.646795
Interstitial	8_31736_12_17	11292	0.996722
Interstitial	8_31736_12_17	11293	0.0271061
Interstitial	8_31736_12_17	11295	0.0905441
Interstitial	8_31736_12_17	11298	0.280502
Interstitial	8_31736_12_17	11299	0.690818
Interstitial	8_31736_12_17	11300	0.110433
Interstitial	8_31736_12_17	11302	1.14923
Interstitial	8_31736_12_17	11306	3.20703
Interstitial	8_31736_12_17	11307	2.39635
Interstitial	8_31736_12_17	11309	0.165289
Interstitial	8_31736_12_17	11314	-0.553675
Interstitial	8_31736_12_17	11318	1.43239
Interstitial	8_31736_12_17	11320	3.05751
Intravascular	8_31736_12_17	11324	0.0444262
Interstitial	8_31736_12_17	11328	0.540163
Interstitial	8_31736_12_17	11330	1.03039
Interstitial	8_31736_12_17	11331	-0.20937
Interstitial	8_31736_12_17	11333	1.19301
Interstitial	8_31736_12_17	11335	-0.0253082
Interstitial	8_31736_12_17	11336	0.941466
Interstitial	8_31736_12_17	11338	0.228084
Interstitial	8_31736_12_17	11339	2.31716
Interstitial	8_31736_12_17	11340	0.437037
Interstitial	8_31736_12_17	11342	0.0822057
Interstitial	8_31736_12_17	11346	-0.006804
Interstitial	8_31736_12_17	11350	0.661556
Intravascular	8_31736_12_17	11352	-0.0602919
Interstitial	8_31736_12_17	11353	0.157432
Interstitial	8_31736_12_17	11358	-0.468685
Interstitial	8_31736_12_17	11362	0.478744
Interstitial	8_31736_12_17	11365	0.0086844
Interstitial	8_31736_12_17	11367	1.03801
Interstitial	8_31736_12_17	11368	0.827038
Interstitial	8_31736_12_17	11370	-0.0513563
Interstitial	8_31736_12_17	11372	0.20121
Interstitial	8_31736_12_17	11373	2.48539
Interstitial	8_31736_12_17	11374	0.318409
Interstitial	8_31736_12_17	11377	0.21927
Interstitial	8_31736_12_17	11379	1.46942
Interstitial	8_31736_12_17	11380	0.909409
Interstitial	8_31736_12_17	11381	0.15879
Interstitial	8_31736_12_17	11382	0.636044
Interstitial	8_31736_12_17	11383	2.70829
Interstitial	8_31736_12_17	11388	0.728033
Interstitial	8_31736_12_17	11389	0.0584131
Interstitial	8_31736_12_17	11390	0.00908267
Interstitial	8_31736_12_17	11394	0.795379
Interstitial	8_31736_12_17	11395	-0.225141
Perivascular	8_31736_12_17	11397	2.25109
Interstitial	8_31736_12_17	11399	-0.0487067
Interstitial	8_31736_12_17	11401	-0.302631
Interstitial	8_31736_12_17	11402	-0.304918
Interstitial	8_31736_12_17	11404	-0.011733
Interstitial	8_31736_12_17	11408	1.44633
Intravascular	8_31736_12_17	11409	-0.246165
Interstitial	8_31736_12_17	11411	0.625514
Interstitial	8_31736_12_17	11412	1.08812
Perivascular	8_31736_12_17	11415	-0.0597927
Interstitial	8_31736_12_17	11419	-0.121152
Interstitial	8_31736_12_17	11420	0.0664666
Interstitial	8_31736_12_17	11421	-0.540256
Perivascular	8_31736_12_17	11423	2.70005
Interstitial	8_31736_12_17	11426	-0.518245
Interstitial	8_31736_12_17	11427	1.37412
Interstitial	8_31736_12_17	11428	-0.419144
Interstitial	8_31736_12_17	11435	2.14595
Perivascular	8_31736_12_17	11441	-0.276842
Interstitial	8_31736_12_17	11445	-0.136814
Interstitial	8_31736_12_17	11448	-0.0237042
Interstitial	8_31736_12_17	11449	0.276696
Interstitial	8_31736_12_17	11451	0.778698
Interstitial	8_31736_12_17	11452	0.261482
Interstitial	8_31736_12_17	11454	2.54935
Interstitial	8_31736_12_17	11455	0.337718
Interstitial	8_31736_12_17	11456	-0.114317
Interstitial	8_31736_12_17	11457	-0.0465893
Interstitial	8_31736_12_17	11458	1.22629
Interstitial	8_31736_12_17	11461	1.27493
Interstitial	8_31736_12_17	11462	0.556641
Interstitial	8_31736_12_17	11463	-0.00836961
Perivascular	8_31736_12_17	11465	0.994498
Interstitial	8_31736_12_17	11466	1.08327
Perivascular	8_31736_12_17	11467	3.21173
Interstitial	8_31736_12_17	11472	2.51716
Perivascular	8_31736_12_17	11473	-0.291411
Interstitial	8_31736_12_17	11474	0.952471
Intravascular	8_31736_12_17	11475	-0.0433786
Interstitial	8_31736_12_17	11479	1.28359
Intravascular	8_31736_12_17	11480	1.39522
Interstitial	8_31736_12_17	11481	-0.0614487
Interstitial	8_31736_12_17	11484	0.74123
Interstitial	8_31736_12_17	11485	0.0723099
Interstitial	8_31736_12_17	11488	-0.361171
Interstitial	8_31736_12_17	11489	-0.0737188
Interstitial	8_31736_12_17	11491	-0.128635
Interstitial	8_31736_12_17	11496	-0.600959
Interstitial	8_31736_12_17	11497	0.140682
Interstitial	8_31736_12_17	11501	-0.110393
Interstitial	8_31736_12_17	11505	0.100594
Perivascular	8_31736_12_17	11507	0.119578
Interstitial	8_31736_12_17	11508	3.0514
Interstitial	8_31736_12_17	11509	-0.199872
Interstitial	8_31736_12_17	11516	0.607605
Interstitial	8_31736_12_17	11519	2.31431
Interstitial	8_31736_12_17	11520	-0.0738097
Interstitial	8_31736_12_17	11523	0.622744
Interstitial	8_31736_12_17	11525	1.02154
Interstitial	8_31736_12_17	11530	0.474689
Intravascular	8_31736_12_17	11531	-0.227484
Interstitial	8_31736_12_17	11532	0.195294
Interstitial	8_31736_12_17	11534	0.777418
Intravascular	8_31736_12_17	11537	2.83987
Interstitial	8_31736_12_17	11540	2.59908
Interstitial	8_31736_12_17	11541	0.314894
Interstitial	8_31736_12_17	11542	-0.18527
Interstitial	8_31736_12_17	11543	0.549319
Interstitial	8_31736_12_17	11553	1.35772
Interstitial	8_31736_12_17	11555	0.369931
Interstitial	8_31736_12_17	11558	1.56295
Interstitial	8_31736_12_17	11562	0.349402
Interstitial	8_31736_12_17	11563	0.402738
Interstitial	8_31736_12_17	11564	0.836201
Intravascular	8_31736_12_17	11567	0.135349
Interstitial	8_31736_12_17	11568	0.0891587
Interstitial	8_31736_12_17	11572	1.12583
Interstitial	8_31736_12_17	11574	1.09568
Interstitial	8_31736_12_17	11575	0.540763
Interstitial	8_31736_12_17	11577	1.96409
Interstitial	8_31736_12_17	11579	0.0412276
Interstitial	8_31736_12_17	11587	0.00336182
Interstitial	8_31736_12_17	11588	0.826286
Interstitial	8_31736_12_17	11591	2.69283
Interstitial	8_31736_12_17	11594	1.54478
Interstitial	8_31736_12_17	11597	0.719186
Interstitial	8_31736_12_17	11601	1.81532
Interstitial	8_31736_12_17	11603	-0.0557065
Interstitial	8_31736_12_17	11604	-0.166716
Interstitial	8_31736_12_17	11607	0.337136
Interstitial	8_31736_12_17	11608	0.212972
Interstitial	8_31736_12_17	11611	2.08699
Intravascular	8_31736_12_17	11613	0.942124
Perivascular	8_31736_12_17	11615	1.91548
Interstitial	8_31736_12_17	11617	1.2212
Interstitial	8_31736_12_17	11618	3.16811
Interstitial	8_31736_12_17	11619	1.82052
Interstitial	8_31736_12_17	11621	-0.15415
Interstitial	8_31736_12_17	11622	-0.00139598
Interstitial	8_31736_12_17	11625	0.336191
Interstitial	8_31736_12_17	11632	-0.330226
Interstitial	8_31736_12_17	11636	-0.00793781
Interstitial	8_31736_12_17	11640	0.654113
Interstitial	8_31736_12_17	11646	0.0573698
Interstitial	8_31736_12_17	11648	0.0369934
Intravascular	8_31736_12_17	11650	-0.3864
Interstitial	8_31736_12_17	11652	0.787285
Interstitial	8_31736_12_17	11654	0.13268
Interstitial	8_31736_12_17	11657	0.889872
Interstitial	8_31736_12_17	11659	2.99833
Interstitial	8_31736_12_17	11662	-0.917421
Interstitial	8_31736_12_17	11663	1.48103
Interstitial	8_31736_12_17	11664	-0.123684
Interstitial	8_31736_12_17	11665	-0.168634
Interstitial	8_31736_12_17	11668	0.077072
Interstitial	8_31736_12_17	11672	-0.104043
Perivascular	8_31736_12_17	11677	3.35672
Interstitial	8_31736_12_17	11681	0.280728
Interstitial	8_31736_12_17	11683	0.701149
Intravascular	8_31736_12_17	11685	-0.334108
Perivascular	8_31736_12_17	11687	0.174006
Interstitial	8_31736_12_17	11689	1.60534
Interstitial	8_31736_12_17	11691	0.717194
Interstitial	8_31736_12_17	11692	2.7831
Interstitial	8_31736_12_17	11693	-0.121291
Interstitial	8_31736_12_17	11695	-0.0119869
Interstitial	8_31736_12_17	11696	2.13962
Intravascular	8_31736_12_17	11698	0.722828
Interstitial	8_31736_12_17	11701	0.381201
Interstitial	8_31736_12_17	11705	0.19708
Interstitial	8_31736_12_17	11706	1.32563
Interstitial	8_31736_12_17	11707	-0.0807197
Interstitial	8_31736_12_17	11708	0.429058
Interstitial	8_31736_12_17	11709	2.07166
Interstitial	8_31736_12_17	11711	1.41724
Perivascular	8_31736_12_17	11713	1.5225
Interstitial	8_31736_12_17	11715	-0.1747
Interstitial	8_31736_12_17	11717	0.419
Interstitial	8_31736_12_17	11718	0.116715
Interstitial	8_31736_12_17	11720	-0.466227
Interstitial	8_31736_12_17	11722	-0.381161
Interstitial	8_31736_12_17	11723	-0.339473
Perivascular	8_31736_12_17	11724	1.20916
Interstitial	8_31736_12_17	11725	-0.271067
Interstitial	8_31736_12_17	11726	0.311187
Interstitial	8_31736_12_17	11729	-0.2385
Interstitial	8_31736_12_17	11730	1.45512
Intravascular	8_31736_12_17	11731	0.710227
Interstitial	8_31736_12_17	11732	-0.313237
Perivascular	8_31736_12_17	11733	-0.127061
Interstitial	8_31736_12_17	11734	1.82644
Perivascular	8_31736_12_17	11736	0.615949
Perivascular	8_31736_12_17	11737	-0.0416059
Interstitial	8_31736_12_17	11738	2.30863
Perivascular	8_31736_12_17	11741	-0.148073
Interstitial	8_31736_12_17	11743	1.34019
Interstitial	8_31736_12_17	11744	2.46963
Interstitial	8_31736_12_17	11750	1.76943
Interstitial	8_31736_12_17	11753	2.36563
Perivascular	8_31736_12_17	11757	0.358608
Interstitial	8_31736_12_17	11758	0.65235
Intravascular	8_31736_12_17	11759	0.268041
Interstitial	8_31736_12_17	11760	1.15356
Interstitial	8_31736_12_17	11762	0.0265701
Interstitial	8_31736_12_17	11763	0.956037
Interstitial	8_31736_12_17	11764	0.033549
Interstitial	8_31736_12_17	11765	0.443483
Interstitial	8_31736_12_17	11768	0.353828
Interstitial	8_31736_12_17	11771	-0.0464137
Perivascular	8_31736_12_17	11772	-0.39998
Interstitial	8_31736_12_17	11773	0.944423
Interstitial	8_31736_12_17	11775	0.859778
Interstitial	8_31736_12_17	11777	-0.130998
Interstitial	8_31736_12_17	11779	1.20496
Interstitial	8_31736_12_17	11780	-0.116101
Interstitial	8_31736_12_17	11783	-0.112328
Interstitial	8_31736_12_17	11786	2.12836
Interstitial	8_31736_12_17	11788	1.92703
Interstitial	8_31736_12_17	11791	0.524994
Interstitial	8_31736_12_17	11794	2.19995
Interstitial	8_31736_12_17	11796	1.72922
Interstitial	8_31736_12_17	11797	-0.604168
Interstitial	8_31736_12_17	11805	0.79328
Interstitial	8_31736_12_17	11807	2.83613
Interstitial	8_31736_12_17	11808	0.194132
Interstitial	8_31736_12_17	11809	1.99221
Interstitial	8_31736_12_17	11810	-0.0864548
Interstitial	8_31736_12_17	11813	0.317154
Interstitial	8_31736_12_17	11816	0.153947
Intravascular	8_31736_12_17	11817	0.766269
Interstitial	8_31736_12_17	11820	0.921786
Interstitial	8_31736_12_17	11821	0.513487
Interstitial	8_31736_12_17	11822	0.848772
Interstitial	8_31736_12_17	11824	0.111906
Interstitial	8_31736_12_17	11827	1.49322
Interstitial	8_31736_12_17	11828	0.779831
Interstitial	8_31736_12_17	11829	1.36864
Perivascular	8_31736_12_17	11830	-0.149258
Interstitial	8_31736_12_17	11833	2.5775
Perivascular	8_31736_12_17	11834	0.905746
Interstitial	8_31736_12_17	11836	-0.145238
Interstitial	8_31736_12_17	11839	1.8884
Interstitial	8_31736_12_17	11840	0.0231238
Interstitial	8_31736_12_17	11841	-0.452578
Interstitial	8_31736_12_17	11844	-0.456459
Interstitial	8_31736_12_17	11847	1.49911
Intravascular	8_31736_12_17	11849	1.23046
Interstitial	8_31736_12_17	11851	-0.0646381
Interstitial	8_31736_12_17	11856	-0.609675
Interstitial	8_31736_12_17	11859	0.519978
Interstitial	8_31736_12_17	11869	0.0765668
Interstitial	8_31736_12_17	11870	0.106164
Interstitial	8_31736_12_17	11872	0.169427
Interstitial	8_31736_12_17	11874	-0.45179
Interstitial	8_31736_12_17	11879	0.129028
Interstitial	8_31736_12_17	11880	0.17512
Interstitial	8_31736_12_17	11881	1.74493
Interstitial	8_31736_12_17	11883	0.349932
Interstitial	8_31736_12_17	11889	0.239218
Interstitial	8_31736_12_17	11891	0.980096
Interstitial	8_31736_12_17	11892	-0.240978
Interstitial	8_31736_12_17	11893	-0.0906056
Interstitial	8_31736_12_17	11895	0.107415
Interstitial	8_31736_12_17	11899	0.0838706
Interstitial	8_31736_12_17	11901	-0.147851
Interstitial	8_31736_12_17	11903	1.41767
Interstitial	8_31736_12_17	11905	0.177278
Interstitial	8_31736_12_17	11907	0.564742
Interstitial	8_31736_12_17	11908	-0.0840099
Interstitial	8_31736_12_17	11910	-0.603054
Interstitial	8_31736_12_17	11912	0.221391
Interstitial	8_31736_12_17	11913	-0.339687
Interstitial	8_31736_12_17	11916	0.0220207
Interstitial	8_31736_12_17	11918	0.34046
Interstitial	8_31736_12_17	11925	2.91102
Interstitial	8_31736_12_17	11926	1.08934
Interstitial	8_31736_12_17	11928	2.00058
Interstitial	8_31736_12_17	11929	1.11423
Interstitial	8_31736_12_17	11932	1.20192
Interstitial	8_31736_12_17	11933	0.206615
Interstitial	8_31736_12_17	11937	0.0405721
Interstitial	8_31736_12_17	11941	2.15999
Interstitial	8_31736_12_17	11942	-0.0720505
Interstitial	8_31736_12_17	11944	0.936717
Interstitial	8_31736_12_17	11945	-0.457132
Interstitial	8_31736_12_17	11946	0.0547198
Interstitial	8_31736_12_17	11947	-0.315636
Intravascular	8_31736_12_17	11948	1.91656
Interstitial	8_31736_12_17	11950	0.504844
Interstitial	8_31736_12_17	11951	2.11405
Interstitial	8_31736_12_17	11953	-0.408187
Interstitial	8_31736_12_17	11954	0.559414
Interstitial	8_31736_12_17	11956	1.10444
Perivascular	8_31736_12_17	11957	-0.0433555
Interstitial	8_31736_12_17	11958	-0.583944
Interstitial	8_31736_12_17	11960	0.126706
Interstitial	8_31736_12_17	11961	-0.318203
Interstitial	8_31736_12_17	11962	-0.73057
Interstitial	8_31736_12_17	11964	-0.025672
Interstitial	8_31736_12_17	11967	0.157236
Interstitial	8_31736_12_17	11970	1.46523
Interstitial	8_31736_12_17	11971	-0.300041
Interstitial	8_31736_12_17	11975	-0.0857778
Interstitial	8_31736_12_17	11976	0.106103
Interstitial	8_31736_12_17	11978	1.67469
Interstitial	8_31736_12_17	11980	0.580368
Interstitial	8_31736_12_17	11982	0.22017
Interstitial	8_31736_12_17	11983	0.145409
Interstitial	8_31736_12_17	11984	-0.196788
Interstitial	8_31736_12_17	11990	-0.311165
Interstitial	8_31736_12_17	11995	1.43029
Interstitial	8_31736_12_17	11997	1.77516
Interstitial	8_31736_12_17	11998	0.413106
Interstitial	8_31736_12_17	12002	0.182131
Interstitial	8_31736_12_17	12003	0.155215
Interstitial	8_31736_12_17	12004	0.0778581
Interstitial	8_31736_12_17	12005	0.266622
Perivascular	8_31736_12_17	12008	0.0112479
Interstitial	8_31736_12_17	12010	1.26804
Interstitial	8_31736_12_17	12012	1.20798
Interstitial	8_31736_12_17	12015	-0.200755
Intravascular	8_31736_12_17	12016	1.72973
Perivascular	8_31736_12_17	12017	0.0012469
Interstitial	8_31736_12_17	12020	1.62196
Intravascular	8_31736_12_17	12022	-0.383925
Interstitial	8_31736_12_17	12024	-0.00237481
Interstitial	8_31736_12_17	12025	1.12594
Interstitial	8_31736_12_17	12026	-0.216987
Intravascular	8_31736_12_17	12028	0.328085
Interstitial	8_31736_12_17	12033	0.959061
Interstitial	8_31736_12_17	12034	0.459888
Interstitial	8_31736_12_17	12037	-0.249577
Interstitial	8_31736_12_17	12039	0.0289707
Interstitial	8_31736_12_17	12041	0.564982
Interstitial	8_31736_12_17	12044	0.459638
Interstitial	8_31736_12_17	12047	0.00520663
Interstitial	8_31736_12_17	12048	0.541898
Interstitial	8_31736_12_17	12050	2.52519
Interstitial	8_31736_12_17	12052	0.0414911
Intravascular	8_31736_12_17	12054	0.342449
Interstitial	8_31736_12_17	12055	0.322429
Interstitial	8_31736_12_17	12056	1.9311
Interstitial	8_31736_12_17	12057	-0.484267
Interstitial	8_31736_12_17	12058	0.837706
Interstitial	8_31736_12_17	12061	0.235134
Interstitial	8_31736_12_17	12065	-0.581116
Interstitial	8_31736_12_17	12066	1.62652
Interstitial	8_31736_12_17	12069	-0.0600811
Intravascular	8_31736_12_17	12071	1.22533
Interstitial	8_31736_12_17	12072	2.76142
Interstitial	8_31736_12_17	12075	0.631409
Interstitial	8_31736_12_17	12079	1.60165
Interstitial	8_31736_12_17	12080	-0.5824
Perivascular	8_31736_12_17	12083	0.0751595
Interstitial	8_31736_12_17	12086	-0.246903
Interstitial	8_31736_12_17	12087	1.0053
Interstitial	8_31736_12_17	12090	0.429694
Interstitial	8_31736_12_17	12092	2.12122
Intravascular	8_31736_12_17	12094	-0.0681747
Interstitial	8_31736_12_17	12096	1.16203
Interstitial	8_31736_12_17	12099	-0.197929
Interstitial	8_31736_12_17	12103	1.0792
Interstitial	8_31736_12_17	12104	-0.403158
Interstitial	8_31736_12_17	12105	-0.00501624
Interstitial	8_31736_12_17	12107	3.51768
Interstitial	8_31736_12_17	12108	0.808117
Interstitial	8_31736_12_17	12111	1.00029
Interstitial	8_31736_12_17	12112	1.94005
Interstitial	8_31736_12_17	12118	0.810092
Interstitial	8_31736_12_17	12120	1.09402
Perivascular	8_31736_12_17	12122	-0.500811
Interstitial	8_31736_12_17	12123	0.188665
Interstitial	8_31736_12_17	12124	1.00921
Interstitial	8_31736_12_17	12125	-0.238425
Interstitial	8_31736_12_17	12126	1.29686
Interstitial	8_31736_12_17	12130	0.222389
Interstitial	8_31736_12_17	12132	2.6203
Interstitial	8_31736_12_17	12133	2.51048
Interstitial	8_31736_12_17	12134	2.05787
Interstitial	8_31736_12_17	12136	0.778156
Interstitial	8_31736_12_17	12137	-0.111638
Intravascular	8_31736_12_17	12143	1.60475
Interstitial	8_31736_12_17	12144	-0.0163858
Interstitial	8_31736_12_17	12145	0.168626
Interstitial	8_31736_12_17	12146	-0.0882014
Interstitial	8_31736_12_17	12150	0.156781
Interstitial	8_31736_12_17	12151	1.77696
Interstitial	8_31736_12_17	12154	3.06512
Interstitial	8_31736_12_17	12155	0.0949754
Interstitial	8_31736_12_17	12157	2.41088
Interstitial	8_31736_12_17	12159	0.884358
Interstitial	8_31736_12_17	12160	-0.0050015
Interstitial	8_31736_12_17	12161	0.06856
Interstitial	8_31736_12_17	12165	0.0195362
Perivascular	8_31736_12_17	12167	1.46757
Interstitial	8_31736_12_17	12169	0.641094
Interstitial	8_31736_12_17	12170	0.166945
Interstitial	8_31736_12_17	12172	-0.0136124
Interstitial	8_31736_12_17	12173	3.04103
Interstitial	8_31736_12_17	12176	1.78855
Interstitial	8_31736_12_17	12177	-0.11861
Interstitial	8_31736_12_17	12178	2.57955
Interstitial	8_31736_12_17	12181	-0.0111151
Interstitial	8_31736_12_17	12185	-0.0420034
Interstitial	8_31736_12_17	12186	0.596757
Interstitial	8_31736_12_17	12190	-0.502894
Interstitial	8_31736_12_17	12191	2.79687
Interstitial	8_31736_12_17	12195	-0.300114
Interstitial	8_31736_12_17	12196	1.13366
Interstitial	8_31736_12_17	12197	-0.123606
Intravascular	8_31736_12_17	12198	0.707575
Interstitial	8_31736_12_17	12200	0.828288
Interstitial	8_31736_12_17	12201	-0.409369
Interstitial	8_31736_12_17	12204	0.749479
Interstitial	8_31736_12_17	12205	0.699461
Interstitial	8_31736_12_17	12206	0.0780957
Interstitial	8_31736_12_17	12207	2.98226
Interstitial	8_31736_12_17	12208	-0.12013
Interstitial	8_31736_12_17	12209	0.361459
Interstitial	8_31736_12_17	12210	0.000217618
Interstitial	8_31736_12_17	12214	0.188784
Interstitial	8_31736_12_17	12215	0.804099
Interstitial	8_31736_12_17	12216	0.945447
Interstitial	8_31736_12_17	12217	1.10559
Interstitial	8_31736_12_17	12219	0.989351
Interstitial	8_31736_12_17	12220	1.28833
Interstitial	8_31736_12_17	12221	0.0171335
Interstitial	8_31736_12_17	12226	1.50657
Interstitial	8_31736_12_17	12227	0.232285
Interstitial	8_31736_12_17	12228	0.651763
Interstitial	8_31736_12_17	12236	0.312649
Interstitial	8_31736_12_17	12239	0.40043
Interstitial	8_31736_12_17	12240	-0.0157045
Intravascular	8_31736_12_17	12241	0.179071
Interstitial	8_31736_12_17	12242	0.0648922
Interstitial	8_31736_12_17	12243	0.0268089
Interstitial	8_31736_12_17	12244	-0.451686
Interstitial	8_31736_12_17	12246	-0.171339
Interstitial	8_31736_12_17	12248	2.06181
Interstitial	8_31736_12_17	12249	1.00225
Interstitial	8_31736_12_17	12251	1.22706
Interstitial	8_31736_12_17	12252	-0.367037
Interstitial	8_31736_12_17	12256	-0.748857
Intravascular	8_31736_12_17	12257	-0.606517
Interstitial	8_31736_12_17	12262	3.71886
Intravascular	8_31736_12_17	12270	-0.165143
Intravascular	8_31736_12_17	12273	0.887192
Intravascular	8_31736_12_17	12276	0.1393
Interstitial	8_31736_12_17	12279	0.850746
Interstitial	8_31736_12_17	12280	1.23521
Interstitial	8_31736_12_17	12283	-0.22786
Interstitial	8_31736_12_17	12286	1.39835
Intravascular	8_31736_12_17	12290	1.85903
Interstitial	8_31736_12_17	12292	0.0384766
Interstitial	8_31736_12_17	12293	0.0202073
Interstitial	8_31736_12_17	12295	2.80414
Interstitial	8_31736_12_17	12299	2.57469
Interstitial	8_31736_12_17	12301	0.274866
Interstitial	8_31736_12_17	12303	1.81661
Interstitial	8_31736_12_17	12304	-0.113847
Interstitial	8_31736_12_17	12308	-0.173576
Perivascular	8_31736_12_17	12309	0.951257
Interstitial	8_31736_12_17	12310	1.92908
Interstitial	8_31736_12_17	12311	0.5592
Interstitial	8_31736_12_17	12315	-0.0102947
Interstitial	8_31736_12_17	12316	-0.589614
Interstitial	8_31736_12_17	12319	1.32564
Interstitial	8_31736_12_17	12321	1.13173
Interstitial	8_31736_12_17	12322	0.0718928
Interstitial	8_31736_12_17	12323	-0.0308705
Interstitial	8_31736_12_17	12324	0.62875
Interstitial	8_31736_12_17	12326	0.176516
Interstitial	8_31736_12_17	12330	1.24045
Interstitial	8_31736_12_17	12332	0.143787
Intravascular	8_31736_12_17	12334	-0.291027
Intravascular	8_31736_12_17	12335	-0.0662311
Interstitial	8_31736_12_17	12336	1.279
Interstitial	8_31736_12_17	12337	1.66372
Interstitial	8_31736_12_17	12338	-0.655795
Interstitial	8_31736_12_17	12353	-0.445026
Interstitial	8_31736_12_17	12354	0.0215665
Interstitial	8_31736_12_17	12356	0.776463
Interstitial	8_31736_12_17	12359	0.0188525
Interstitial	8_31736_12_17	12362	0.608808
Interstitial	8_31736_12_17	12364	1.60888
Interstitial	8_31736_12_17	12365	0.973862
Interstitial	8_31736_12_17	12366	0.737395
Interstitial	8_31736_12_17	12367	-0.34398
Interstitial	8_31736_12_17	12369	-0.0551424
Interstitial	8_31736_12_17	12372	0.690094
Interstitial	8_31736_12_17	12373	1.33047
Interstitial	8_31736_12_17	12377	-0.0546836
Interstitial	8_31736_12_17	12379	1.59534
Interstitial	8_31736_12_17	12382	0.152495
Interstitial	8_31736_12_17	12386	-0.389512
Interstitial	8_31736_12_17	12387	0.151913
Interstitial	8_31736_12_17	12388	-0.422735
Intravascular	8_31736_12_17	12389	-0.151599
Interstitial	8_31736_12_17	12390	0.56758
Intravascular	8_31736_12_17	12392	2.38396
Interstitial	8_31736_12_17	12395	0.363504
Interstitial	8_31736_12_17	12397	-0.127842
Interstitial	8_31736_12_17	12401	-0.128941
Interstitial	8_31736_12_17	12402	-0.147311
Perivascular	8_31736_12_17	12403	0.411117
Interstitial	8_31736_12_17	12406	0.884821
Interstitial	8_31736_12_17	12408	-0.0777284
Interstitial	8_31736_12_17	12410	0.271641
Interstitial	8_31736_12_17	12411	0.527491
Interstitial	8_31736_12_17	12412	-0.177676
Interstitial	8_31736_12_17	12419	0.460459
Interstitial	8_31736_12_17	12420	2.39149
Interstitial	8_31736_12_17	12422	-0.228129
Perivascular	8_31736_12_17	12423	-0.0189848
Interstitial	8_31736_12_17	12426	0.923445
Interstitial	8_31736_12_17	12427	1.16948
Interstitial	8_31736_12_17	12428	0.82198
Interstitial	8_31736_12_17	12431	0.678425
Interstitial	8_31736_12_17	12434	-0.0983498
Interstitial	8_31736_12_17	12435	0.957143
Interstitial	8_31736_12_17	12440	-0.0609723
Interstitial	8_31736_12_17	12443	2.04549
Interstitial	8_31736_12_17	12448	-0.0191286
Interstitial	8_31736_12_17	12452	2.07382
Interstitial	8_31736_12_17	12453	-0.228909
Interstitial	8_31736_12_17	12455	2.34706
Intravascular	8_31736_12_17	12457	-0.137139
Interstitial	8_31736_12_17	12459	-0.107115
Interstitial	8_31736_12_17	12460	-0.558975
Perivascular	8_31736_12_17	12461	-0.179375
Interstitial	8_31736_12_17	12463	0.057238
Interstitial	8_31736_12_17	12465	1.56336
Interstitial	8_31736_12_17	12471	0.380161
Interstitial	8_31736_12_17	12474	1.38436
Interstitial	8_31736_12_17	12475	0.295687
Interstitial	8_31736_12_17	12479	1.12843
Interstitial	8_31736_12_17	12485	0.690729
Interstitial	8_31736_12_17	12486	0.120524
Intravascular	8_31736_12_17	12487	1.04952
Interstitial	8_31736_12_17	12489	1.02798
Interstitial	8_31736_12_17	12492	0.446287
Interstitial	8_31736_12_17	12493	-0.330262
Interstitial	8_31736_12_17	12494	0.0346847
Interstitial	8_31736_12_17	12495	-0.131949
Interstitial	8_31736_12_17	12496	-0.104612
Interstitial	8_31736_12_17	12498	2.31956
Interstitial	8_31736_12_17	12499	-0.194954
Interstitial	8_31736_12_17	12500	0.198749
Interstitial	8_31736_12_17	12505	0.177202
Interstitial	8_31736_12_17	12507	-0.0311401
Interstitial	8_31736_12_17	12509	0.541111
Perivascular	8_31736_12_17	12511	1.27503
Interstitial	8_31736_12_17	12514	1.77539
Interstitial	8_31736_12_17	12518	0.589801
Interstitial	8_31736_12_17	12520	0.74353
Interstitial	8_31736_12_17	12523	0.161384
Interstitial	8_31736_12_17	12524	2.04636
Interstitial	8_31736_12_17	12531	0.52937
Interstitial	8_31736_12_17	12538	-0.0866366
Interstitial	8_31736_12_17	12540	0.232221
Interstitial	8_31736_12_17	12542	0.0209718
Interstitial	8_31736_12_17	12543	0.127847
Interstitial	8_31736_12_17	12544	2.16252
Interstitial	8_31736_12_17	12547	0.194195
Interstitial	8_31736_12_17	12548	1.91887
Interstitial	8_31736_12_17	12550	-0.168373
Interstitial	8_31736_12_17	12551	1.1211
Interstitial	8_31736_12_17	12554	-0.0226328
Interstitial	8_31736_12_17	12555	0.103009
Intravascular	8_31736_12_17	12556	0.433728
Interstitial	8_31736_12_17	12557	0.90059
Interstitial	8_31736_12_17	12561	-0.0607666
Interstitial	8_31736_12_17	12564	0.183284
Interstitial	8_31736_12_17	12565	-0.406827
Interstitial	8_31736_12_17	12566	1.65957
Interstitial	8_31736_12_17	12567	0.133026
Interstitial	8_31736_12_17	12568	0.875834
Interstitial	8_31736_12_17	12570	-0.0858276
Interstitial	8_31736_12_17	12575	-0.0319244
Interstitial	8_31736_12_17	12579	0.964629
Interstitial	8_31736_12_17	12581	1.34092
Interstitial	8_31736_12_17	12583	-0.0518629
Interstitial	8_31736_12_17	12584	-0.115025
Interstitial	8_31736_12_17	12586	-0.579304
Interstitial	8_31736_12_17	12591	1.01219
Interstitial	8_31736_12_17	12596	0.04527
Interstitial	8_31736_12_17	12598	0.0748085
Interstitial	8_31736_12_17	12599	2.08007
Interstitial	8_31736_12_17	12601	0.00490739
Interstitial	8_31736_12_17	12603	0.17942
Interstitial	8_31736_12_17	12604	1.3372
Interstitial	8_31736_12_17	12605	0.0763449
Interstitial	8_31736_12_17	12607	0.482053
Interstitial	8_31736_12_17	12608	0.84551
Interstitial	8_31736_12_17	12612	0.92701
Interstitial	8_31736_12_17	12616	0.552098
Interstitial	8_31736_12_17	12618	-0.30441
Intravascular	8_31736_12_17	12622	-0.252721
Interstitial	8_31736_12_17	12623	0.476479
Perivascular	8_31736_12_17	12624	-0.190656
Interstitial	8_31736_12_17	12628	0.653058
Interstitial	8_31736_12_17	12631	0.844193
Intravascular	8_31736_12_17	12633	3.53219
Interstitial	8_31736_12_17	12634	1.0466
Interstitial	8_31736_12_17	12637	0.119819
Interstitial	8_31736_12_17	12638	-0.361591
Interstitial	8_31736_12_17	12640	0.69237
Interstitial	8_31736_12_17	12642	-0.208431
Perivascular	8_31736_12_17	12645	2.77243
Interstitial	8_31736_12_17	12646	0.0492258
Interstitial	8_31736_12_17	12649	1.18198
Interstitial	8_31736_12_17	12652	2.03941
Interstitial	8_31736_12_17	12654	1.47642
Interstitial	8_31736_12_17	12655	2.93378
Interstitial	8_31736_12_17	12657	1.45965
Interstitial	8_31736_12_17	12659	-0.213759
Interstitial	8_31736_12_17	12662	0.0638371
Interstitial	8_31736_12_17	12663	0.912581
Interstitial	8_31736_12_17	12666	0.960679
Intravascular	8_31736_12_17	12669	0.0343576
Interstitial	8_31736_12_17	12670	-0.0384531
Interstitial	8_31736_12_17	12671	-0.192649
Interstitial	8_31736_12_17	12672	-0.178966
Interstitial	8_31736_12_17	12674	0.0951804
Intravascular	8_31736_12_17	12675	0.177566
Intravascular	8_31736_12_17	12676	0.277786
Interstitial	8_31736_12_17	12679	0.426461
Interstitial	8_31736_12_17	12680	0.461337
Interstitial	8_31736_12_17	12681	0.0599612
Interstitial	8_31736_12_17	12683	-0.138382
Interstitial	8_31736_12_17	12684	-0.0292304
Interstitial	8_31736_12_17	12685	3.29265
Interstitial	8_31736_12_17	12687	1.31184
Interstitial	8_31736_12_17	12688	0.0280566
Interstitial	8_31736_12_17	12689	-0.203036
Interstitial	8_31736_12_17	12690	1.0143
Interstitial	8_31736_12_17	12695	-0.0538141
Interstitial	8_31736_12_17	12697	0.88466
Interstitial	8_31736_12_17	12698	0.274732
Interstitial	8_31736_12_17	12700	-0.247668
Interstitial	8_31736_12_17	12701	0.163288
Interstitial	8_31736_12_17	12710	0.558647
Interstitial	8_31736_12_17	12711	0.205292
Interstitial	8_31736_12_17	12715	1.00131
Interstitial	8_31736_12_17	12716	0.0498289
Interstitial	8_31736_12_17	12718	0.225397
Interstitial	8_31736_12_17	12721	0.0727704
Interstitial	8_31736_12_17	12723	0.588877
Perivascular	8_31736_12_17	12724	-0.337348
Interstitial	8_31736_12_17	12725	0.167551
Interstitial	8_31736_12_17	12726	-0.446238
Interstitial	8_31736_12_17	12729	0.856856
Interstitial	8_31736_12_17	12732	0.85288
Interstitial	8_31736_12_17	12734	0.0195391
Interstitial	8_31736_12_17	12738	1.23218
Interstitial	8_31736_12_17	12742	1.18156
Interstitial	8_31736_12_17	12743	-0.530034
Interstitial	8_31736_12_17	12744	-0.205507
Interstitial	8_31736_12_17	12745	0.185673
Interstitial	8_31736_12_17	12746	1.6641
Interstitial	8_31736_12_17	12747	-0.352841
Interstitial	8_31736_12_17	12748	0.361165
Intravascular	8_31736_12_17	12750	-0.0302999
Interstitial	8_31736_12_17	12751	3.45247
Interstitial	8_31736_12_17	12753	0.88835
Interstitial	8_31736_12_17	12755	0.415986
Interstitial	8_31736_12_17	12759	0.363552
Interstitial	8_31736_12_17	12761	2.13243
Interstitial	8_31736_12_17	12762	-0.221322
Interstitial	8_31736_12_17	12764	-0.332931
Interstitial	8_31736_12_17	12765	-0.322552
Interstitial	8_31736_12_17	12766	2.73234
Interstitial	8_31736_12_17	12772	-0.0254745
Interstitial	8_31736_12_17	12773	-0.197183
Interstitial	8_31736_12_17	12776	-0.245524
Interstitial	8_31736_12_17	12778	2.90823
Interstitial	8_31736_12_17	12779	1.54062
Interstitial	8_31736_12_17	12781	1.46741
Perivascular	8_31736_12_17	12782	0.859291
Interstitial	8_31736_12_17	12783	1.02991
Interstitial	8_31736_12_17	12784	0.825385
Interstitial	8_31736_12_17	12786	0.437929
Interstitial	8_31736_12_17	12787	0.619645
Interstitial	8_31736_12_17	12795	1.26239
Interstitial	8_31736_12_17	12798	-0.00828462
Interstitial	8_31736_12_17	12801	1.23745
Interstitial	8_31736_12_17	12804	1.37793
Interstitial	8_31736_12_17	12806	1.43961
Interstitial	8_31736_12_17	12808	-0.156139
Interstitial	8_31736_12_17	12809	0.158799
Interstitial	8_31736_12_17	12812	1.77963
Interstitial	8_31736_12_17	12816	2.34236
Interstitial	8_31736_12_17	12819	2.02491
Interstitial	8_31736_12_17	12820	1.23986
Interstitial	8_31736_12_17	12822	2.85056
Interstitial	8_31736_12_17	12825	2.07027
Interstitial	8_31736_12_17	12826	0.987383
Interstitial	8_31736_12_17	12827	0.0141367
Interstitial	8_31736_12_17	12829	-0.336548
Interstitial	8_31736_12_17	12833	-0.0538241
Perivascular	8_31736_12_17	12836	0.892338
Interstitial	8_31736_12_17	12838	0.0315599
Interstitial	8_31736_12_17	12839	0.358976
Interstitial	8_31736_12_17	12840	0.65156
Interstitial	8_31736_12_17	12844	0.0458722
Interstitial	8_31736_12_17	12848	1.51077
Interstitial	8_31736_12_17	12852	-0.160023
Interstitial	8_31736_12_17	12853	0.146186
Interstitial	8_31736_12_17	12855	1.40472
Interstitial	8_31736_12_17	12856	0.173571
Interstitial	8_31736_12_17	12858	1.04005
Interstitial	8_31736_12_17	12860	0.49384
Interstitial	8_31736_12_17	12862	0.770593
Interstitial	8_31736_12_17	12867	0.471359
Interstitial	8_31736_12_17	12869	1.13239
Perivascular	8_31736_12_17	12870	0.197842
Interstitial	8_31736_12_17	12872	-0.0112678
Interstitial	8_31736_12_17	12874	0.206578
Interstitial	8_31736_12_17	12875	0.491156
Interstitial	8_31736_12_17	12876	-0.054129
Interstitial	8_31736_12_17	12878	0.0620956
Interstitial	8_31736_12_17	12880	-0.0495061
Interstitial	8_31736_12_17	12883	0.381674
Interstitial	8_31736_12_17	12884	0.00421127
Interstitial	8_31736_12_17	12891	-0.0888753
Interstitial	8_31736_12_17	12894	0.19506
Interstitial	8_31736_12_17	12895	0.282681
Perivascular	8_31736_12_17	12897	-0.386567
Interstitial	8_31736_12_17	12901	0.0767585
Intravascular	8_31736_12_17	12902	2.77095
Interstitial	8_31736_12_17	12903	0.713785
Interstitial	8_31736_12_17	12904	0.855647
Interstitial	8_31736_12_17	12905	2.45532
Interstitial	8_31736_12_17	12906	2.62251
Interstitial	8_31736_12_17	12912	0.249017
Interstitial	8_31736_12_17	12914	0.981321
Interstitial	8_31736_12_17	12917	0.931046
Interstitial	8_31736_12_17	12918	0.582076
Interstitial	8_31736_12_17	12921	-0.105907
Interstitial	8_31736_12_17	12922	-0.0413034
Intravascular	8_31736_12_17	12923	0.511993
Interstitial	8_31736_12_17	12924	0.778559
Interstitial	8_31736_12_17	12926	0.270387
Interstitial	8_31736_12_17	12928	-0.235292
Interstitial	8_31736_12_17	12934	0.580609
Interstitial	8_31736_12_17	12935	0.374758
Interstitial	8_31736_12_17	12937	0.250343
Interstitial	8_31736_12_17	12940	0.186389
Interstitial	8_31736_12_17	12941	0.177978
Interstitial	8_31736_12_17	12943	0.0476937
Interstitial	8_31736_12_17	12947	1.47544
Interstitial	8_31736_12_17	12949	0.0261104
Interstitial	8_31736_12_17	12951	-0.00296606
Perivascular	8_31736_12_17	12953	3.24433
Interstitial	8_31736_12_17	12957	-0.0660888
Intravascular	8_31736_12_17	12960	0.647956
Interstitial	8_31736_12_17	12962	0.070883
Intravascular	8_31736_12_17	12963	1.2625
Interstitial	8_31736_12_17	12964	0.129642
Interstitial	8_31736_12_17	12966	-0.152999
Interstitial	8_31736_12_17	12967	0.631638
Interstitial	8_31736_12_17	12970	0.0604807
Interstitial	8_31736_12_17	12971	0.47816
Interstitial	8_31736_12_17	12973	-0.0353628
Interstitial	8_31736_12_17	12976	0.85326
Interstitial	8_31736_12_17	12977	0.0838
Interstitial	8_31736_12_17	12979	0.789601
Intravascular	8_31736_12_17	12980	-0.139542
Interstitial	8_31736_12_17	12981	1.65582
Interstitial	8_31736_12_17	12982	0.010119
Perivascular	8_31736_12_17	12983	2.35509
Interstitial	8_31736_12_17	12985	0.060752
Interstitial	8_31736_12_17	12986	-0.102747
Interstitial	8_31736_12_17	12987	3.32765
Intravascular	8_31736_12_17	12990	-0.322516
Interstitial	8_31736_12_17	12992	-0.215212
Interstitial	8_31736_12_17	12993	-0.36817
Interstitial	8_31736_12_17	12997	3.31756
Interstitial	8_31736_12_17	12999	1.82278
Interstitial	8_31736_12_17	13004	2.97735
Interstitial	8_31736_12_17	13005	0.335118
Interstitial	8_31736_12_17	13007	-0.547683
Perivascular	8_31736_12_17	13010	-0.143282
Interstitial	8_31736_12_17	13011	0.0173219
Interstitial	8_31736_12_17	13013	2.86832
Interstitial	8_31736_12_17	13017	0.823424
Interstitial	8_31736_12_17	13020	0.92146
Perivascular	8_31736_12_17	13021	3.16691
Interstitial	8_31736_12_17	13022	0.688131
Interstitial	8_31736_12_17	13024	0.291492
Interstitial	8_31736_12_17	13025	-0.0317117
Interstitial	8_31736_12_17	13026	-0.128303
Interstitial	8_31736_12_17	13030	1.47489
Interstitial	8_31736_12_17	13031	0.449629
Interstitial	8_31736_12_17	13032	0.92662
Intravascular	8_31736_12_17	13038	-0.281542
Perivascular	8_31736_12_17	13039	0.051054
Interstitial	8_31736_12_17	13040	-0.0364018
Interstitial	8_31736_12_17	13041	-0.0371537
Interstitial	8_31736_12_17	13042	1.23851
Interstitial	8_31736_12_17	13046	-0.182538
Interstitial	8_31736_12_17	13050	1.27414
Perivascular	8_31736_12_17	13051	1.55213
Interstitial	8_31736_12_17	13055	1.53672
Interstitial	8_31736_12_17	13056	-0.163274
Interstitial	8_31736_12_17	13058	0.533305
Intravascular	8_31736_12_17	13062	0.550887
Interstitial	8_31736_12_17	13065	0.0524292
Interstitial	8_31736_12_17	13067	-0.0631917
Intravascular	8_31736_12_17	13068	1.03265
Interstitial	8_31736_12_17	13069	0.757401
Intravascular	8_31736_12_17	13072	-0.00966349
Interstitial	8_31736_12_17	13075	0.0890073
Interstitial	8_31736_12_17	13076	-0.0381998
Interstitial	8_31736_12_17	13077	-0.425415
Perivascular	8_31736_12_17	13079	-0.0854272
Perivascular	8_31736_12_17	13080	2.46665
Interstitial	8_31736_12_17	13081	0.840858
Interstitial	8_31736_12_17	13088	2.12756
Interstitial	8_31736_12_17	13089	0.956186
Interstitial	8_31736_12_17	13091	-0.16718
Interstitial	8_31736_12_17	13094	-0.0374481
Interstitial	8_31736_12_17	13097	1.88803
Interstitial	8_31736_12_17	13101	0.742521
Intravascular	8_31736_12_17	13105	0.866248
Intravascular	8_31736_12_17	13107	-0.212447
Interstitial	8_31736_12_17	13109	-0.215414
Intravascular	8_31736_12_17	13110	-0.451652
Interstitial	8_31736_12_17	13112	-0.455291
Interstitial	8_31736_12_17	13113	0.0468314
Interstitial	8_31736_12_17	13115	0.792561
Intravascular	8_31736_12_17	13116	-0.204215
Interstitial	8_31736_12_17	13118	-0.421721
Interstitial	8_31736_12_17	13120	0.337277
Interstitial	8_31736_12_17	13121	0.462205
Intravascular	8_31736_12_17	13123	0.382503
Interstitial	8_31736_12_17	13125	0.669738
Interstitial	8_31736_12_17	13129	-0.16864
Interstitial	8_31736_12_17	13131	0.372688
Interstitial	8_31736_12_17	13132	0.0849353
Perivascular	8_31736_12_17	13133	0.331164
Interstitial	8_31736_12_17	13134	-0.167466
Intravascular	8_31736_12_17	13135	0.165029
Interstitial	8_31736_12_17	13137	-0.0323272
Interstitial	8_31736_12_17	13138	0.722558
Interstitial	8_31736_12_17	13139	-0.728579
Interstitial	8_31736_12_17	13140	-0.263923
Interstitial	8_31736_12_17	13141	0.0961
Interstitial	8_31736_12_17	13144	-0.290615
Interstitial	8_31736_12_17	13145	1.96551
Interstitial	8_31736_12_17	13147	0.770912
Interstitial	8_31736_12_17	13153	0.962277
Interstitial	8_31736_12_17	13155	1.27892
Interstitial	8_31736_12_17	13156	0.886865
Interstitial	8_31736_12_17	13157	-0.175435
Interstitial	8_31736_12_17	13158	1.11554
Interstitial	8_31736_12_17	13161	-0.172674
Interstitial	8_31736_12_17	13166	2.37395
Intravascular	8_31736_12_17	13167	0.672548
Interstitial	8_31736_12_17	13169	1.31379
Interstitial	8_31736_12_17	13170	0.635257
Interstitial	8_31736_12_17	13172	0.306852
Interstitial	8_31736_12_17	13174	3.20799
Interstitial	8_31736_12_17	13177	0.449596
Interstitial	8_31736_12_17	13178	2.54575
Interstitial	8_31736_12_17	13179	0.534837
Interstitial	8_31736_12_17	13180	1.19259
Interstitial	8_31736_12_17	13182	-0.143851
Interstitial	8_31736_12_17	13183	-0.100461
Interstitial	8_31736_12_17	13186	1.78851
Interstitial	8_31736_12_17	13189	0.374702
Interstitial	8_31736_12_17	13190	0.0786903
Interstitial	8_31736_12_17	13193	0.745586
Interstitial	8_31736_12_17	13194	0.610461
Interstitial	8_31736_12_17	13197	0.147818
Interstitial	8_31736_12_17	13200	0.172215
Intravascular	8_31736_12_17	13201	1.54784
Interstitial	8_31736_12_17	13204	-0.177485
Intravascular	8_31736_12_17	13205	-0.0400966
Perivascular	8_31736_12_17	13206	0.706169
Interstitial	8_31736_12_17	13210	1.98317
Interstitial	8_31736_12_17	13213	0.287134
Interstitial	8_31736_12_17	13214	0.768285
Interstitial	8_31736_12_17	13215	2.3285
Interstitial	8_31736_12_17	13217	-0.634245
Interstitial	8_31736_12_17	13218	-0.484584
Interstitial	8_31736_12_17	13219	0.276764
Interstitial	8_31736_12_17	13221	-0.284944
Interstitial	8_31736_12_17	13223	0.0744916
Interstitial	8_31736_12_17	13225	0.382943
Interstitial	8_31736_12_17	13226	1.73898
Interstitial	8_31736_12_17	13227	0.133269
Interstitial	8_31736_12_17	13229	-0.0430216
Interstitial	8_31736_12_17	13230	-0.183841
Interstitial	8_31736_12_17	13231	0.737147
Interstitial	8_31736_12_17	13232	1.87908
Interstitial	8_31736_12_17	13234	0.293845
Interstitial	8_31736_12_17	13235	-0.0418072
Interstitial	8_31736_12_17	13236	0.257512
Interstitial	8_31736_12_17	13237	0.914735
Interstitial	8_31736_12_17	13239	-0.280448
Interstitial	8_31736_12_17	13240	1.25019
Interstitial	8_31736_12_17	13242	-0.534053
Interstitial	8_31736_12_17	13245	0.120146
Interstitial	8_31736_12_17	13247	0.73677
Perivascular	8_31736_12_17	13250	1.0451
Interstitial	8_31736_12_17	13252	1.03516
Interstitial	8_31736_12_17	13254	0.448559
Interstitial	8_31736_12_17	13256	0.787683
Interstitial	8_31736_12_17	13259	0.290556
Perivascular	8_31736_12_17	13263	0.0898742
Interstitial	8_31736_12_17	13264	0.577996
Interstitial	8_31736_12_17	13273	-0.139793
Interstitial	8_31736_12_17	13276	0.148839
Interstitial	8_31736_12_17	13278	1.57934
Interstitial	8_31736_12_17	13279	0.313895
Interstitial	8_31736_12_17	13280	0.885216
Intravascular	8_31736_12_17	13282	-0.0519058
Interstitial	8_31736_12_17	13283	1.29136
Interstitial	8_31736_12_17	13286	0.01884
Interstitial	8_31736_12_17	13290	0.799478
Interstitial	8_31736_12_17	13291	0.990136
Interstitial	8_31736_12_17	13292	0.673266
Interstitial	8_31736_12_17	13296	0.987868
Interstitial	8_31736_12_17	13298	-0.164268
Interstitial	8_31736_12_17	13301	-0.129971
Interstitial	8_31736_12_17	13302	1.97015
Interstitial	8_31736_12_17	13307	2.98116
Interstitial	8_31736_12_17	13309	0.0817484
Interstitial	8_31736_12_17	13311	0.108648
[truncated: 50,439 more rows]

## Sheet: Panel d
artery name	delta	Perivascular CD56+ frequency
arteries_label3921.tif	1.77828	NaN
arteries_label3922.tif	1.9317	NaN
arteries_label3923.tif	1.89687	NaN
arteries_label3924.tif	1.81731	NaN
arteries_label3925.tif	1.70815	NaN
arteries_label3316.tif	1.54138	NaN
arteries_label3317.tif	1.58572	NaN
arteries_label3318.tif	2.99675	0
arteries_label3720.tif	1.66792	0
arteries_label3721.tif	1.66065	NaN
arteries_label3722.tif	1.59591	NaN
arteries_label3723.tif	1.54306	NaN
arteries_label3724.tif	1.5446	NaN
arteries_label3726.tif	1.26051	NaN
arteries_label3727.tif	1.58337	NaN
arteries_label3728.tif	1.55448	NaN
arteries_label3059.tif	3.96512	NaN
arteries_label3386.tif	4.23851	0.166667
arteries_label3088.tif	1.14028	NaN
arteries_label3089.tif	1.80519	NaN
arteries_label3090.tif	1.66075	NaN
arteries_label3681.tif	2.01536	NaN
arteries_label3682.tif	1.94151	NaN
arteries_label3953.tif	2.50741	0
arteries_label3954.tif	2.02874	0
arteries_label3713.tif	2.2958	0
arteries_label3714.tif	1.97459	0
arteries_label3715.tif	1.99348	0
arteries_label3716.tif	1.90309	0
arteries_label3717.tif	1.90594	0
arteries_label3718.tif	1.74776	0
arteries_label3519.tif	1.80818	NaN
arteries_label3520.tif	1.88102	NaN
arteries_label3521.tif	2.43668	NaN
arteries_label3522.tif	1.70056	NaN
arteries_label3525.tif	1.67886	NaN
arteries_label3526.tif	1.58966	NaN
arteries_label3527.tif	2.04012	NaN
arteries_label3528.tif	1.64316	NaN
arteries_label3529.tif	2.23986	NaN
arteries_label3530.tif	1.74536	NaN
arteries_label3033.tif	2.28772	NaN
arteries_label3618.tif	2.27736	0
arteries_label3619.tif	1.41324	0
arteries_label3620.tif	1.27958	NaN
arteries_label3621.tif	1.55465	0
arteries_label3622.tif	1.39141	0
arteries_label3623.tif	1.95722	0.142857
arteries_label3692.tif	2.44952	0
arteries_label3693.tif	1.89527	0
arteries_label3694.tif	1.91324	0
arteries_label3523.tif	2.44704	NaN
arteries_label3524.tif	1.51255	NaN
arteries_label3525.tif	1.8316	NaN
arteries_label3526.tif	1.82291	NaN
arteries_label3704.tif	1.74816	0
arteries_label3705.tif	2.01212	0
arteries_label3706.tif	2.13085	NaN
arteries_label3707.tif	1.99079	0
arteries_label3861.tif	1.6635	NaN
arteries_label3862.tif	1.81638	NaN
arteries_label3863.tif	1.9095	NaN
arteries_label3864.tif	1.6035	NaN
arteries_label3865.tif	1.75231	NaN
arteries_label3866.tif	1.74535	0
arteries_label3867.tif	1.73925	NaN
arteries_label3868.tif	1.42647	NaN
arteries_label3869.tif	1.58069	NaN
arteries_label3870.tif	2.117	NaN
arteries_label3871.tif	1.54585	NaN
arteries_label3872.tif	1.86681	NaN
arteries_label3873.tif	1.61473	NaN
arteries_label3133.tif	1.77713	0
arteries_label3134.tif	1.71623	0
arteries_label3587.tif	3.0657	0.333333
arteries_label3588.tif	3.43906	0
arteries_label3589.tif	3.59595	0.2
arteries_label3590.tif	3.13953	0.125
arteries_label3876.tif	1.90231	NaN
arteries_label3877.tif	2.12713	NaN
arteries_label3878.tif	1.90413	NaN
arteries_label3879.tif	2.03459	NaN
arteries_label3880.tif	1.95394	NaN
arteries_label3881.tif	2.01538	0
arteries_label3337.tif	3.43112	0.5
arteries_label3338.tif	4.73881	0
arteries_label3491.tif	4.15659	0.5
arteries_label3259.tif	1.84512	0
arteries_label3298.tif	2.26557	0
arteries_label3663.tif	1.93863	NaN
arteries_label3664.tif	1.76824	NaN
arteries_label3665.tif	1.82803	NaN
arteries_label3666.tif	1.79031	NaN
arteries_label3667.tif	1.75486	NaN
arteries_label3668.tif	1.7148	NaN
arteries_label3669.tif	1.81968	NaN
arteries_label3670.tif	1.76413	NaN
arteries_label3671.tif	1.84399	NaN
arteries_label3672.tif	1.75283	NaN
arteries_label3610.tif	1.969	NaN
arteries_label3399.tif	1.55127	NaN
arteries_label3400.tif	1.67561	NaN
arteries_label3401.tif	1.7127	NaN
arteries_label3402.tif	1.89236	NaN
arteries_label3403.tif	2.00678	NaN
arteries_label4024.tif	1.89691	NaN
arteries_label4025.tif	1.86441	0
arteries_label4026.tif	1.94848	0
arteries_label4027.tif	1.64687	0
arteries_label4028.tif	2.19308	0
arteries_label4029.tif	1.54244	0
arteries_label4030.tif	2.00795	0
arteries_label4031.tif	1.77868	0
arteries_label3040.tif	1.19765	0
arteries_label3041.tif	1.41952	0
arteries_label3042.tif	1.3753	NaN
arteries_label3494.tif	1.62686	NaN
arteries_label3932.tif	2.01938	NaN
arteries_label3933.tif	1.46127	NaN
arteries_label3934.tif	2.15637	NaN
arteries_label3935.tif	2.15988	NaN
arteries_label3936.tif	1.698	NaN
arteries_label3109.tif	3.73916	0
arteries_label3110.tif	3.94416	0
arteries_label3111.tif	3.33101	NaN
arteries_label3112.tif	3.28776	NaN
arteries_label3549.tif	1.57917	NaN
arteries_label3550.tif	1.57608	NaN
arteries_label3551.tif	1.67673	NaN
arteries_label3124.tif	4.74769	0.5
arteries_label3801.tif	1.48156	NaN
arteries_label3802.tif	1.49802	NaN
arteries_label3603.tif	1.64434	0
arteries_label3604.tif	2.07527	0
arteries_label3887.tif	1.43345	NaN
arteries_label3888.tif	1.88876	NaN
arteries_label3889.tif	1.18347	NaN
arteries_label3890.tif	1.71281	NaN
arteries_label3891.tif	1	NaN
arteries_label3892.tif	1.61501	NaN
arteries_label3571.tif	3.26442	0
arteries_label3572.tif	1.97569	0
arteries_label3573.tif	2.801	0
arteries_label3558.tif	1.71011	0
arteries_label3386.tif	3.79588	NaN
arteries_label3281.tif	4.1404	0.326531
arteries_label3395.tif	3.51915	0
arteries_label3396.tif	2.70893	0
arteries_label3397.tif	3.44695	0.125
arteries_label3604.tif	1.83604	NaN
arteries_label3575.tif	4.13818	0.352941
arteries_label3576.tif	3.88494	0.5
arteries_label3465.tif	1.45079	NaN
arteries_label3466.tif	1.66886	NaN
arteries_label3467.tif	1.49308	NaN
arteries_label3469.tif	1.68534	NaN
arteries_label3470.tif	1.46102	NaN
arteries_label3471.tif	1.7562	NaN
arteries_label3503.tif	2.11317	NaN
arteries_label3504.tif	1.43048	NaN
arteries_label3505.tif	1.64536	NaN
arteries_label3506.tif	1.64186	NaN
arteries_label3507.tif	1.94528	NaN
arteries_label3508.tif	1.88508	NaN
arteries_label3510.tif	1.96467	NaN
arteries_label3511.tif	1.79009	NaN
arteries_label3512.tif	2.00502	NaN
arteries_label3513.tif	1.70939	NaN
arteries_label3515.tif	1.34293	NaN
arteries_label3445.tif	1.77087	NaN
arteries_label3446.tif	1.74063	NaN
arteries_label3447.tif	1.40741	NaN
arteries_label3449.tif	1.47948	NaN
arteries_label3450.tif	1.38007	NaN
arteries_label3451.tif	1.96751	NaN
arteries_label3452.tif	1.76776	NaN
arteries_label3453.tif	1.96598	NaN
arteries_label3454.tif	1.54725	NaN
arteries_label3455.tif	1.65103	NaN
arteries_label3456.tif	1.72008	NaN
arteries_label3457.tif	1.94246	NaN
arteries_label3458.tif	1.6944	NaN
arteries_label3545.tif	3.77043	NaN
arteries_label3546.tif	3.46474	NaN
arteries_label3020.tif	1.66916	NaN
arteries_label3021.tif	1.6822	NaN
arteries_label3560.tif	1.87361	NaN
arteries_label3631.tif	1.85055	NaN
arteries_label3633.tif	1.59164	NaN
arteries_label3634.tif	1.75446	NaN
arteries_label3030.tif	1.72289	NaN
arteries_label3031.tif	1.8038	NaN
arteries_label3032.tif	2.6199	NaN
arteries_label3033.tif	1.56032	NaN
arteries_label3034.tif	1.56183	NaN
arteries_label3545.tif	1.52667	NaN
arteries_label3546.tif	1.46686	NaN
arteries_label3547.tif	1.57803	NaN
arteries_label3415.tif	4.85424	0
arteries_label3677.tif	1.41358	NaN
arteries_label3678.tif	1.57838	NaN
arteries_label3679.tif	1.36133	NaN
arteries_label3680.tif	1.50857	NaN
arteries_label3681.tif	1.53135	NaN
arteries_label3910.tif	1.64422	NaN
arteries_label3911.tif	1.71044	NaN
arteries_label3912.tif	1.73065	NaN
arteries_label3913.tif	1.7338	NaN
arteries_label3914.tif	1.53994	NaN
arteries_label3915.tif	1.53448	NaN
arteries_label3429.tif	1.81682	NaN
arteries_label3430.tif	1.54733	NaN
arteries_label3431.tif	1.59192	NaN
arteries_label3432.tif	1.4612	NaN
arteries_label3433.tif	1.49571	NaN
arteries_label3434.tif	1.68033	NaN
arteries_label3537.tif	2.18283	NaN
arteries_label3538.tif	1.91656	NaN
arteries_label3445.tif	1.56814	NaN
arteries_label3349.tif	1.55807	0
arteries_label3350.tif	1.94389	0
arteries_label3351.tif	2.56989	0
arteries_label3352.tif	2.03466	0
arteries_label3353.tif	2.51613	0
arteries_label3354.tif	2.41722	0
arteries_label3355.tif	2.12539	0
arteries_label3385.tif	2.43833	0
arteries_label3386.tif	2.61038	NaN
arteries_label3203.tif	4.25556	0
arteries_label4041.tif	1.73997	NaN
arteries_label4042.tif	1.86632	NaN
arteries_label4043.tif	1.88513	NaN
arteries_label4044.tif	1.86462	NaN
arteries_label3749.tif	1.45507	NaN
arteries_label3750.tif	1.68926	NaN
arteries_label3751.tif	1.67174	NaN
arteries_label3752.tif	1.38755	NaN
arteries_label3753.tif	1.74823	NaN
arteries_label3754.tif	1.6436	NaN
arteries_label3755.tif	1.63915	NaN
arteries_label3639.tif	1.82424	NaN
arteries_label3640.tif	1.68762	NaN
arteries_label3641.tif	1.28901	NaN
arteries_label3642.tif	1.7293	NaN
arteries_label3645.tif	1.04479	NaN
arteries_label3646.tif	1.41509	NaN
arteries_label3647.tif	1.49013	NaN
arteries_label3648.tif	1.38746	0
arteries_label3649.tif	1.68215	NaN
arteries_label3650.tif	1.68002	NaN
arteries_label3527.tif	2.91965	0
arteries_label3528.tif	2.91791	0
arteries_label3189.tif	1.4347	NaN
arteries_label3190.tif	1.89804	NaN
arteries_label3191.tif	1.67737	NaN
arteries_label3192.tif	1.52499	NaN
arteries_label3193.tif	1.73882	NaN
arteries_label3194.tif	1.69773	NaN
arteries_label3304.tif	1.53979	NaN
arteries_label3305.tif	1.45909	NaN
arteries_label3306.tif	1.46933	NaN
arteries_label3819.tif	1.6902	0
arteries_label3820.tif	1.85095	NaN
arteries_label3522.tif	1.78231	NaN
arteries_label3335.tif	4.39854	0
arteries_label3336.tif	4.44579	0
arteries_label3514.tif	2.99133	0
arteries_label3515.tif	2.77411	0
arteries_label3516.tif	3.19269	0
arteries_label3517.tif	2.99524	0
arteries_label3950.tif	1.61899	NaN
arteries_label3952.tif	1.65757	NaN
arteries_label3953.tif	1.95392	NaN
arteries_label3954.tif	1.49654	NaN
arteries_label3955.tif	1.72913	NaN
arteries_label3586.tif	1.69171	NaN
arteries_label3481.tif	3.29757	0
arteries_label3133.tif	3.9369	0
arteries_label3601.tif	1.93059	NaN
arteries_label3602.tif	2.05574	NaN
arteries_label3603.tif	1.87086	NaN
arteries_label3604.tif	1.80909	NaN
arteries_label3605.tif	1.64814	NaN
arteries_label3542.tif	2.25597	NaN
arteries_label3386.tif	3.55701	0
arteries_label3387.tif	2.52978	0
arteries_label3388.tif	2.75845	0
arteries_label3389.tif	2.41791	0
arteries_label3357.tif	3.90034	0
arteries_label3380.tif	1.51112	NaN
arteries_label3381.tif	1.39021	NaN
arteries_label3382.tif	1.60145	NaN
arteries_label3383.tif	1.83073	NaN
arteries_label3534.tif	1.68432	NaN
arteries_label3535.tif	1.80876	NaN
arteries_label3536.tif	1.93476	NaN
arteries_label3537.tif	2.08043	NaN
arteries_label3538.tif	1.93476	NaN
arteries_label3539.tif	1.18152	NaN
arteries_label3540.tif	1.57318	NaN
arteries_label3511.tif	1.89767	NaN
arteries_label3512.tif	1.86636	NaN
arteries_label3513.tif	1.9899	NaN
arteries_label3514.tif	1.80725	NaN
arteries_label3515.tif	1.93126	NaN
arteries_label3516.tif	1.87919	NaN
arteries_label3517.tif	1.87739	NaN
arteries_label3518.tif	1.82165	NaN
arteries_label3519.tif	1.89425	NaN
arteries_label3322.tif	1.6812	NaN
arteries_label3323.tif	2.06273	0
arteries_label3324.tif	1.56242	NaN
arteries_label3325.tif	1.83049	0
arteries_label3326.tif	1.88347	NaN
arteries_label3327.tif	1.97424	NaN
arteries_label3328.tif	1.81222	NaN
arteries_label3329.tif	1.73868	NaN
arteries_label3599.tif	1.70826	NaN
arteries_label3600.tif	1.74807	NaN
arteries_label3601.tif	2.01692	NaN
arteries_label3602.tif	1.62778	NaN
arteries_label3603.tif	1.58028	NaN
arteries_label3604.tif	1.67117	NaN
arteries_label3605.tif	1.82721	NaN
arteries_label3606.tif	1.70127	NaN
arteries_label3607.tif	1.70676	NaN
arteries_label3608.tif	2.06906	NaN
arteries_label3824.tif	1.56635	NaN
arteries_label3825.tif	1.77343	NaN
arteries_label3826.tif	1.49378	NaN
arteries_label3827.tif	1.58798	NaN
arteries_label3766.tif	1.94214	0
arteries_label4029.tif	1.97561	0
arteries_label4030.tif	1.9929	0
arteries_label4031.tif	1.9515	0
arteries_label3800.tif	2.15429	NaN
arteries_label3801.tif	1.95499	NaN
arteries_label3802.tif	1.92215	NaN
arteries_label3803.tif	1.81508	NaN
arteries_label3804.tif	1.89652	NaN
arteries_label3589.tif	1.62404	NaN
arteries_label3909.tif	2.2586	NaN
arteries_label3910.tif	1.94618	NaN
arteries_label3911.tif	1.81048	NaN
arteries_label3912.tif	1.77522	NaN
arteries_label3913.tif	1.92409	NaN
arteries_label3755.tif	1.71269	0
arteries_label3756.tif	1.80018	0
arteries_label3757.tif	1.46979	0
arteries_label3649.tif	1.89243	NaN
arteries_label3650.tif	2.65215	NaN
arteries_label3651.tif	2.02188	NaN
arteries_label3764.tif	1.783	NaN
arteries_label3765.tif	1.89962	NaN
arteries_label3766.tif	1.69712	NaN
arteries_label3669.tif	1.63736	NaN
arteries_label3081.tif	3.40721	0
arteries_label3082.tif	3.21198	0
arteries_label3323.tif	3.58609	NaN
arteries_label3324.tif	2.37326	NaN
arteries_label3325.tif	3.72208	0
arteries_label3326.tif	3.61981	1
arteries_label3449.tif	1.98009	NaN
arteries_label3450.tif	1.86533	NaN
arteries_label3690.tif	2.1424	NaN
arteries_label3691.tif	1.7543	0
arteries_label3692.tif	1.65232	NaN
arteries_label3693.tif	1.89504	0
arteries_label3468.tif	1.68807	NaN
arteries_label3469.tif	2.24898	NaN
arteries_label3470.tif	1.80244	NaN
arteries_label3471.tif	1.9837	NaN
arteries_label3472.tif	1.66465	NaN
arteries_label3663.tif	2.74797	0
arteries_label3664.tif	1.68453	0
arteries_label3665.tif	3.0808	0.2
arteries_label3666.tif	2.63643	0.142857
arteries_label3179.tif	2.7402	NaN
arteries_label3180.tif	2.06003	NaN
arteries_label3710.tif	3.47409	0.25
arteries_label3711.tif	2.83976	0.0555556
arteries_label3712.tif	3.71033	0.2
arteries_label3713.tif	3.12093	0.210526
arteries_label3272.tif	4.12664	0
arteries_label2953.tif	1.77662	NaN
arteries_label3546.tif	1.59424	NaN
arteries_label3547.tif	1.42679	NaN
arteries_label3548.tif	1.24886	NaN
arteries_label3549.tif	1.3524	NaN
arteries_label3550.tif	1.39038	NaN
arteries_label3552.tif	1.47707	NaN
arteries_label3553.tif	1.64322	NaN
arteries_label3766.tif	1.63192	NaN
arteries_label3767.tif	1.7393	NaN
arteries_label3655.tif	2.04755	0
arteries_label3656.tif	2.09732	0
arteries_label3359.tif	2.31664	0
arteries_label3478.tif	1.87056	0
arteries_label3567.tif	1.63488	NaN
arteries_label3812.tif	2.12836	0
arteries_label3813.tif	1.9806	0
arteries_label3677.tif	1.67074	NaN
arteries_label3678.tif	1.78052	NaN
arteries_label3679.tif	2.21037	0
arteries_label3680.tif	1.75867	NaN
arteries_label3681.tif	2.18281	0
arteries_label3491.tif	4.10315	0
arteries_label3492.tif	2.71389	0
arteries_label3857.tif	1.64037	0
arteries_label3858.tif	1.8522	NaN
arteries_label3859.tif	1.49576	NaN
arteries_label3921.tif	2.11254	NaN
arteries_label3922.tif	1.84973	NaN
arteries_label3925.tif	1.86711	NaN
arteries_label3926.tif	2.00959	NaN
arteries_label3927.tif	1.89604	NaN
arteries_label3928.tif	1.96578	NaN
arteries_label3929.tif	1.51276	NaN
arteries_label3930.tif	1.66	NaN
arteries_label3248.tif	1.97444	NaN
arteries_label3968.tif	1.72422	NaN
arteries_label3969.tif	1.53226	NaN
arteries_label2856.tif	1.96993	NaN
arteries_label2857.tif	1.78197	NaN
arteries_label2858.tif	1.88576	NaN
arteries_label2859.tif	1.80233	NaN
arteries_label2860.tif	1.84775	NaN
arteries_label2861.tif	1.66076	NaN
arteries_label2862.tif	1.63952	NaN
arteries_label3418.tif	1.7538	NaN
arteries_label3419.tif	1.8882	NaN
arteries_label3420.tif	1.74367	NaN
arteries_label3421.tif	1.59526	NaN
arteries_label3422.tif	1.84223	NaN
arteries_label3423.tif	1.80092	NaN
arteries_label3580.tif	1.84386	NaN
arteries_label3581.tif	1.71531	NaN
arteries_label3582.tif	1.89952	NaN
arteries_label3805.tif	2.87837	0
arteries_label3806.tif	2.56143	0
arteries_label3807.tif	2.57542	0
arteries_label3808.tif	1.62895	0
arteries_label3809.tif	1.25955	0
arteries_label3810.tif	1.36218	0
arteries_label3811.tif	3.03173	0
arteries_label3812.tif	1.6016	0
arteries_label3813.tif	3.20587	0
arteries_label3887.tif	1.80988	NaN
arteries_label3888.tif	1.55119	NaN
arteries_label3889.tif	1.77395	NaN
arteries_label3890.tif	1.70868	NaN
arteries_label3891.tif	1.40016	NaN
arteries_label3892.tif	1.69601	NaN
arteries_label3893.tif	1.40915	NaN
arteries_label3894.tif	1.76184	NaN
arteries_label3895.tif	1.5657	NaN
arteries_label3648.tif	1.17076	NaN
arteries_label3649.tif	1.46999	NaN
arteries_label3650.tif	1.28234	0
arteries_label3651.tif	1.72536	0
arteries_label3652.tif	1.79994	0
arteries_label3653.tif	1.48689	0
arteries_label3654.tif	1.72464	0
arteries_label3655.tif	1.94229	0
arteries_label3656.tif	1.87092	0
arteries_label3657.tif	1.77288	0
arteries_label3658.tif	1.7478	0
arteries_label3659.tif	1.77641	0
arteries_label3528.tif	3.8522	NaN
arteries_label3656.tif	2.32698	0
arteries_label3374.tif	1.72111	NaN
arteries_label3375.tif	1.67865	NaN
arteries_label3376.tif	1.80999	NaN
arteries_label3377.tif	1.49934	NaN
arteries_label3378.tif	1.69724	NaN
arteries_label3332.tif	1.64646	NaN
arteries_label3333.tif	1.74399	NaN
arteries_label3334.tif	1.77404	NaN
arteries_label3771.tif	1.94397	NaN
arteries_label3772.tif	1.7524	NaN
arteries_label3773.tif	1.68441	NaN
arteries_label3774.tif	1.7189	NaN
arteries_label3775.tif	1.59935	NaN
arteries_label3776.tif	1.67459	NaN
arteries_label3777.tif	1.73459	NaN
arteries_label3302.tif	1.69181	NaN
arteries_label3303.tif	1.75865	NaN
arteries_label3306.tif	1.66341	NaN
arteries_label3307.tif	1.62486	NaN
arteries_label3308.tif	1.74777	NaN
arteries_label3310.tif	1.75024	NaN
arteries_label3311.tif	1.72686	NaN
arteries_label2997.tif	3.79129	1
arteries_label3450.tif	1.33626	NaN
arteries_label3451.tif	1.48273	NaN
arteries_label3452.tif	1.67714	NaN
arteries_label3453.tif	1.36289	NaN
arteries_label3454.tif	1.71928	NaN
arteries_label3455.tif	1.64268	0
arteries_label3456.tif	1.71231	NaN
arteries_label3457.tif	1.68726	NaN
arteries_label3356.tif	1.95605	NaN
arteries_label3264.tif	1.39666	NaN
arteries_label3265.tif	1.42406	NaN
arteries_label3266.tif	1.27087	NaN
arteries_label3307.tif	3.321	0
arteries_label3308.tif	3.78908	0.1
arteries_label3484.tif	3.4456	0
arteries_label3485.tif	3.51022	0
arteries_label3486.tif	4.03733	0
arteries_label3515.tif	3.18475	0
arteries_label3516.tif	2.04356	0
arteries_label3569.tif	1.81686	NaN
arteries_label3570.tif	2.0155	NaN
arteries_label3571.tif	1.73192	NaN
arteries_label3572.tif	1.72125	NaN
arteries_label3573.tif	1.95482	NaN
arteries_label3574.tif	1.6998	NaN
arteries_label3575.tif	1.71784	NaN
arteries_label3576.tif	1.80161	NaN
arteries_label3577.tif	1.86242	NaN
arteries_label3279.tif	1.99171	NaN
arteries_label3280.tif	1.72893	NaN
arteries_label3281.tif	1.84512	NaN
arteries_label3282.tif	1.7717	NaN
arteries_label3669.tif	2.47507	0
arteries_label3670.tif	3.22698	0
arteries_label3671.tif	2.42055	0
arteries_label3672.tif	2.17143	0
arteries_label3460.tif	1.88501	NaN
arteries_label3461.tif	1.57425	0
arteries_label3462.tif	1.69042	NaN
arteries_label3463.tif	1.58847	NaN
arteries_label3464.tif	1.81323	NaN
arteries_label3755.tif	1.9981	NaN
arteries_label3756.tif	1.86988	NaN
arteries_label3757.tif	1.74941	NaN
arteries_label3758.tif	1.96999	0
arteries_label3759.tif	1.80257	NaN
arteries_label3760.tif	1.98903	NaN
arteries_label3761.tif	1.85721	NaN
arteries_label3762.tif	1.98903	NaN
arteries_label3763.tif	1.86681	NaN
arteries_label3636.tif	2.37881	0
arteries_label3638.tif	2.65911	0
arteries_label3639.tif	1.83087	0
arteries_label3640.tif	2.14121	0
arteries_label4000.tif	1.9647	NaN
arteries_label4001.tif	2.24638	NaN
arteries_label4002.tif	1.95489	NaN
arteries_label4003.tif	1.92077	NaN
arteries_label4004.tif	1.68307	0
arteries_label4005.tif	1.99551	NaN
arteries_label4006.tif	1.58644	0
arteries_label4007.tif	1.45503	0
arteries_label3336.tif	5	0
arteries_label3291.tif	4.49226	NaN
arteries_label3962.tif	1.41274	NaN
arteries_label3963.tif	1.65526	NaN
arteries_label3964.tif	1.64638	NaN
arteries_label3965.tif	1.86363	NaN
arteries_label3966.tif	1.50804	NaN
arteries_label3967.tif	1.8811	NaN
arteries_label3968.tif	1.61914	NaN
arteries_label3969.tif	1.71501	NaN
arteries_label3970.tif	1.47334	NaN
arteries_label3971.tif	1.45625	NaN
arteries_label3972.tif	1.78905	NaN
arteries_label3973.tif	1.82441	NaN
arteries_label3974.tif	1.83154	NaN
arteries_label3975.tif	1.81042	NaN
arteries_label3923.tif	1.64533	0
arteries_label3924.tif	1.76904	NaN
arteries_label3925.tif	1.84237	NaN
arteries_label3926.tif	1.87569	NaN
arteries_label3927.tif	1.7335	0
arteries_label3928.tif	1.67167	NaN
arteries_label3929.tif	1.67215	NaN
arteries_label3930.tif	1.71068	NaN
arteries_label3931.tif	1.67122	NaN
arteries_label3932.tif	1.68915	NaN
arteries_label3933.tif	1.71479	0
arteries_label3934.tif	1.78634	NaN
arteries_label3935.tif	1.84548	0
arteries_label3936.tif	1.80594	0
arteries_label3327.tif	2.65822	0
arteries_label3328.tif	2.56045	0
arteries_label3329.tif	1.60778	NaN

## Sheet: Panel e
artery name	delta	Intravascular CD56+ frequency
arteries_label3921.tif	1.77828	NaN
arteries_label3922.tif	1.9317	NaN
arteries_label3923.tif	1.89687	NaN
arteries_label3924.tif	1.81731	NaN
arteries_label3925.tif	1.70815	NaN
arteries_label3316.tif	1.54138	NaN
arteries_label3317.tif	1.58572	NaN
arteries_label3318.tif	2.99675	0
arteries_label3720.tif	1.66792	NaN
arteries_label3721.tif	1.66065	NaN
arteries_label3722.tif	1.59591	NaN
arteries_label3723.tif	1.54306	NaN
arteries_label3724.tif	1.5446	NaN
arteries_label3726.tif	1.26051	NaN
arteries_label3727.tif	1.58337	NaN
arteries_label3728.tif	1.55448	NaN
arteries_label3059.tif	3.96512	0.666667
arteries_label3386.tif	4.23851	0.808333
arteries_label3088.tif	1.14028	NaN
arteries_label3089.tif	1.80519	NaN
arteries_label3090.tif	1.66075	NaN
arteries_label3681.tif	2.01536	NaN
arteries_label3682.tif	1.94151	NaN
arteries_label3953.tif	2.50741	0
arteries_label3954.tif	2.02874	NaN
arteries_label3713.tif	2.2958	NaN
arteries_label3714.tif	1.97459	NaN
arteries_label3715.tif	1.99348	0
arteries_label3716.tif	1.90309	NaN
arteries_label3717.tif	1.90594	NaN
arteries_label3718.tif	1.74776	NaN
arteries_label3519.tif	1.80818	0
arteries_label3520.tif	1.88102	NaN
arteries_label3521.tif	2.43668	0
arteries_label3522.tif	1.70056	NaN
arteries_label3525.tif	1.67886	NaN
arteries_label3526.tif	1.58966	NaN
arteries_label3527.tif	2.04012	NaN
arteries_label3528.tif	1.64316	NaN
arteries_label3529.tif	2.23986	NaN
arteries_label3530.tif	1.74536	NaN
arteries_label3033.tif	2.28772	0
arteries_label3618.tif	2.27736	0
arteries_label3619.tif	1.41324	NaN
arteries_label3620.tif	1.27958	NaN
arteries_label3621.tif	1.55465	NaN
arteries_label3622.tif	1.39141	NaN
arteries_label3623.tif	1.95722	NaN
arteries_label3692.tif	2.44952	0
arteries_label3693.tif	1.89527	NaN
arteries_label3694.tif	1.91324	NaN
arteries_label3523.tif	2.44704	NaN
arteries_label3524.tif	1.51255	NaN
arteries_label3525.tif	1.8316	NaN
arteries_label3526.tif	1.82291	NaN
arteries_label3704.tif	1.74816	NaN
arteries_label3705.tif	2.01212	0
arteries_label3706.tif	2.13085	NaN
arteries_label3707.tif	1.99079	NaN
arteries_label3861.tif	1.6635	NaN
arteries_label3862.tif	1.81638	NaN
arteries_label3863.tif	1.9095	NaN
arteries_label3864.tif	1.6035	NaN
arteries_label3865.tif	1.75231	NaN
arteries_label3866.tif	1.74535	NaN
arteries_label3867.tif	1.73925	NaN
arteries_label3868.tif	1.42647	NaN
arteries_label3869.tif	1.58069	NaN
arteries_label3870.tif	2.117	NaN
arteries_label3871.tif	1.54585	NaN
arteries_label3872.tif	1.86681	NaN
arteries_label3873.tif	1.61473	NaN
arteries_label3133.tif	1.77713	NaN
arteries_label3134.tif	1.71623	NaN
arteries_label3587.tif	3.0657	NaN
arteries_label3588.tif	3.43906	0
arteries_label3589.tif	3.59595	0
arteries_label3590.tif	3.13953	0
arteries_label3876.tif	1.90231	NaN
arteries_label3877.tif	2.12713	NaN
arteries_label3878.tif	1.90413	0
arteries_label3879.tif	2.03459	NaN
arteries_label3880.tif	1.95394	0
arteries_label3881.tif	2.01538	NaN
arteries_label3337.tif	3.43112	0.833333
arteries_label3338.tif	4.73881	0.699259
arteries_label3491.tif	4.15659	0.887097
arteries_label3259.tif	1.84512	NaN
arteries_label3298.tif	2.26557	0
arteries_label3663.tif	1.93863	NaN
arteries_label3664.tif	1.76824	0
arteries_label3665.tif	1.82803	NaN
arteries_label3666.tif	1.79031	NaN
arteries_label3667.tif	1.75486	NaN
arteries_label3668.tif	1.7148	NaN
arteries_label3669.tif	1.81968	NaN
arteries_label3670.tif	1.76413	NaN
arteries_label3671.tif	1.84399	NaN
arteries_label3672.tif	1.75283	NaN
arteries_label3610.tif	1.969	NaN
arteries_label3399.tif	1.55127	NaN
arteries_label3400.tif	1.67561	NaN
arteries_label3401.tif	1.7127	NaN
arteries_label3402.tif	1.89236	NaN
arteries_label3403.tif	2.00678	NaN
arteries_label4024.tif	1.89691	NaN
arteries_label4025.tif	1.86441	NaN
arteries_label4026.tif	1.94848	0
arteries_label4027.tif	1.64687	NaN
arteries_label4028.tif	2.19308	0
arteries_label4029.tif	1.54244	NaN
arteries_label4030.tif	2.00795	0
arteries_label4031.tif	1.77868	0
arteries_label3040.tif	1.19765	NaN
arteries_label3041.tif	1.41952	NaN
arteries_label3042.tif	1.3753	NaN
arteries_label3494.tif	1.62686	0
arteries_label3932.tif	2.01938	NaN
arteries_label3933.tif	1.46127	NaN
arteries_label3934.tif	2.15637	NaN
arteries_label3935.tif	2.15988	NaN
arteries_label3936.tif	1.698	NaN
arteries_label3109.tif	3.73916	0
arteries_label3110.tif	3.94416	0
arteries_label3111.tif	3.33101	0
arteries_label3112.tif	3.28776	0
arteries_label3549.tif	1.57917	NaN
arteries_label3550.tif	1.57608	NaN
arteries_label3551.tif	1.67673	NaN
arteries_label3124.tif	4.74769	0.80814
arteries_label3801.tif	1.48156	NaN
arteries_label3802.tif	1.49802	NaN
arteries_label3603.tif	1.64434	NaN
arteries_label3604.tif	2.07527	NaN
arteries_label3887.tif	1.43345	NaN
arteries_label3888.tif	1.88876	NaN
arteries_label3889.tif	1.18347	NaN
arteries_label3890.tif	1.71281	NaN
arteries_label3891.tif	1	NaN
arteries_label3892.tif	1.61501	NaN
arteries_label3571.tif	3.26442	0.105263
arteries_label3572.tif	1.97569	NaN
arteries_label3573.tif	2.801	1
arteries_label3558.tif	1.71011	NaN
arteries_label3386.tif	3.79588	0.575758
arteries_label3281.tif	4.1404	0.738095
arteries_label3395.tif	3.51915	0
arteries_label3396.tif	2.70893	NaN
arteries_label3397.tif	3.44695	0.714286
arteries_label3604.tif	1.83604	NaN
arteries_label3575.tif	4.13818	0.527607
arteries_label3576.tif	3.88494	0.537879
arteries_label3465.tif	1.45079	NaN
arteries_label3466.tif	1.66886	NaN
arteries_label3467.tif	1.49308	NaN
arteries_label3469.tif	1.68534	NaN
arteries_label3470.tif	1.46102	NaN
arteries_label3471.tif	1.7562	NaN
arteries_label3503.tif	2.11317	NaN
arteries_label3504.tif	1.43048	NaN
arteries_label3505.tif	1.64536	NaN
arteries_label3506.tif	1.64186	NaN
arteries_label3507.tif	1.94528	NaN
arteries_label3508.tif	1.88508	NaN
arteries_label3510.tif	1.96467	NaN
arteries_label3511.tif	1.79009	NaN
arteries_label3512.tif	2.00502	NaN
arteries_label3513.tif	1.70939	NaN
arteries_label3515.tif	1.34293	NaN
arteries_label3445.tif	1.77087	NaN
arteries_label3446.tif	1.74063	NaN
arteries_label3447.tif	1.40741	NaN
arteries_label3449.tif	1.47948	NaN
arteries_label3450.tif	1.38007	NaN
arteries_label3451.tif	1.96751	NaN
arteries_label3452.tif	1.76776	NaN
arteries_label3453.tif	1.96598	NaN
arteries_label3454.tif	1.54725	NaN
arteries_label3455.tif	1.65103	NaN
arteries_label3456.tif	1.72008	NaN
arteries_label3457.tif	1.94246	NaN
arteries_label3458.tif	1.6944	NaN
arteries_label3545.tif	3.77043	0.836257
arteries_label3546.tif	3.46474	0.795455
arteries_label3020.tif	1.66916	NaN
arteries_label3021.tif	1.6822	NaN
arteries_label3560.tif	1.87361	NaN
arteries_label3631.tif	1.85055	NaN
arteries_label3633.tif	1.59164	NaN
arteries_label3634.tif	1.75446	NaN
arteries_label3030.tif	1.72289	NaN
arteries_label3031.tif	1.8038	NaN
arteries_label3032.tif	2.6199	0
arteries_label3033.tif	1.56032	NaN
arteries_label3034.tif	1.56183	NaN
arteries_label3545.tif	1.52667	NaN
arteries_label3546.tif	1.46686	NaN
arteries_label3547.tif	1.57803	NaN
arteries_label3415.tif	4.85424	0
arteries_label3677.tif	1.41358	NaN
arteries_label3678.tif	1.57838	NaN
arteries_label3679.tif	1.36133	NaN
arteries_label3680.tif	1.50857	NaN
arteries_label3681.tif	1.53135	NaN
arteries_label3910.tif	1.64422	NaN
arteries_label3911.tif	1.71044	NaN
arteries_label3912.tif	1.73065	NaN
arteries_label3913.tif	1.7338	NaN
arteries_label3914.tif	1.53994	NaN
arteries_label3915.tif	1.53448	NaN
arteries_label3429.tif	1.81682	NaN
arteries_label3430.tif	1.54733	NaN
arteries_label3431.tif	1.59192	NaN
arteries_label3432.tif	1.4612	NaN
arteries_label3433.tif	1.49571	NaN
arteries_label3434.tif	1.68033	NaN
arteries_label3537.tif	2.18283	NaN
arteries_label3538.tif	1.91656	NaN
arteries_label3445.tif	1.56814	NaN
arteries_label3349.tif	1.55807	NaN
arteries_label3350.tif	1.94389	0
arteries_label3351.tif	2.56989	NaN
arteries_label3352.tif	2.03466	0
arteries_label3353.tif	2.51613	0
arteries_label3354.tif	2.41722	NaN
arteries_label3355.tif	2.12539	0
arteries_label3385.tif	2.43833	0
arteries_label3386.tif	2.61038	0.5
arteries_label3203.tif	4.25556	0
arteries_label4041.tif	1.73997	NaN
arteries_label4042.tif	1.86632	NaN
arteries_label4043.tif	1.88513	NaN
arteries_label4044.tif	1.86462	NaN
arteries_label3749.tif	1.45507	NaN
arteries_label3750.tif	1.68926	NaN
arteries_label3751.tif	1.67174	NaN
arteries_label3752.tif	1.38755	NaN
arteries_label3753.tif	1.74823	NaN
arteries_label3754.tif	1.6436	NaN
arteries_label3755.tif	1.63915	NaN
arteries_label3639.tif	1.82424	NaN
arteries_label3640.tif	1.68762	NaN
arteries_label3641.tif	1.28901	NaN
arteries_label3642.tif	1.7293	NaN
arteries_label3645.tif	1.04479	NaN
arteries_label3646.tif	1.41509	NaN
arteries_label3647.tif	1.49013	NaN
arteries_label3648.tif	1.38746	NaN
arteries_label3649.tif	1.68215	NaN
arteries_label3650.tif	1.68002	NaN
arteries_label3527.tif	2.91965	NaN
arteries_label3528.tif	2.91791	NaN
arteries_label3189.tif	1.4347	NaN
arteries_label3190.tif	1.89804	NaN
arteries_label3191.tif	1.67737	NaN
arteries_label3192.tif	1.52499	NaN
arteries_label3193.tif	1.73882	NaN
arteries_label3194.tif	1.69773	NaN
arteries_label3304.tif	1.53979	NaN
arteries_label3305.tif	1.45909	NaN
arteries_label3306.tif	1.46933	NaN
arteries_label3819.tif	1.6902	NaN
arteries_label3820.tif	1.85095	NaN
arteries_label3522.tif	1.78231	NaN
arteries_label3335.tif	4.39854	0.645455
arteries_label3336.tif	4.44579	0.716279
arteries_label3514.tif	2.99133	NaN
arteries_label3515.tif	2.77411	NaN
arteries_label3516.tif	3.19269	0
arteries_label3517.tif	2.99524	0
arteries_label3950.tif	1.61899	NaN
arteries_label3952.tif	1.65757	NaN
arteries_label3953.tif	1.95392	NaN
arteries_label3954.tif	1.49654	NaN
arteries_label3955.tif	1.72913	NaN
arteries_label3586.tif	1.69171	NaN
arteries_label3481.tif	3.29757	0
arteries_label3133.tif	3.9369	0.581395
arteries_label3601.tif	1.93059	NaN
arteries_label3602.tif	2.05574	NaN
arteries_label3603.tif	1.87086	NaN
arteries_label3604.tif	1.80909	NaN
arteries_label3605.tif	1.64814	NaN
arteries_label3542.tif	2.25597	0
arteries_label3386.tif	3.55701	0
arteries_label3387.tif	2.52978	0
arteries_label3388.tif	2.75845	NaN
arteries_label3389.tif	2.41791	1
arteries_label3357.tif	3.90034	0
arteries_label3380.tif	1.51112	NaN
arteries_label3381.tif	1.39021	NaN
arteries_label3382.tif	1.60145	NaN
arteries_label3383.tif	1.83073	NaN
arteries_label3534.tif	1.68432	NaN
arteries_label3535.tif	1.80876	NaN
arteries_label3536.tif	1.93476	NaN
arteries_label3537.tif	2.08043	NaN
arteries_label3538.tif	1.93476	NaN
arteries_label3539.tif	1.18152	NaN
arteries_label3540.tif	1.57318	NaN
arteries_label3511.tif	1.89767	NaN
arteries_label3512.tif	1.86636	NaN
arteries_label3513.tif	1.9899	NaN
arteries_label3514.tif	1.80725	NaN
arteries_label3515.tif	1.93126	NaN
arteries_label3516.tif	1.87919	NaN
arteries_label3517.tif	1.87739	NaN
arteries_label3518.tif	1.82165	NaN
arteries_label3519.tif	1.89425	NaN
arteries_label3322.tif	1.6812	NaN
arteries_label3323.tif	2.06273	NaN
arteries_label3324.tif	1.56242	NaN
arteries_label3325.tif	1.83049	NaN
arteries_label3326.tif	1.88347	NaN
arteries_label3327.tif	1.97424	NaN
arteries_label3328.tif	1.81222	NaN
arteries_label3329.tif	1.73868	NaN
arteries_label3599.tif	1.70826	NaN
arteries_label3600.tif	1.74807	NaN
arteries_label3601.tif	2.01692	NaN
arteries_label3602.tif	1.62778	NaN
arteries_label3603.tif	1.58028	NaN
arteries_label3604.tif	1.67117	NaN
arteries_label3605.tif	1.82721	NaN
arteries_label3606.tif	1.70127	NaN
arteries_label3607.tif	1.70676	NaN
arteries_label3608.tif	2.06906	NaN
arteries_label3824.tif	1.56635	NaN
arteries_label3825.tif	1.77343	NaN
arteries_label3826.tif	1.49378	NaN
arteries_label3827.tif	1.58798	NaN
arteries_label3766.tif	1.94214	NaN
arteries_label4029.tif	1.97561	NaN
arteries_label4030.tif	1.9929	NaN
arteries_label4031.tif	1.9515	NaN
arteries_label3800.tif	2.15429	NaN
arteries_label3801.tif	1.95499	NaN
arteries_label3802.tif	1.92215	NaN
arteries_label3803.tif	1.81508	NaN
arteries_label3804.tif	1.89652	NaN
arteries_label3589.tif	1.62404	NaN
arteries_label3909.tif	2.2586	0
arteries_label3910.tif	1.94618	NaN
arteries_label3911.tif	1.81048	NaN
arteries_label3912.tif	1.77522	NaN
arteries_label3913.tif	1.92409	NaN
arteries_label3755.tif	1.71269	NaN
arteries_label3756.tif	1.80018	NaN
arteries_label3757.tif	1.46979	NaN
arteries_label3649.tif	1.89243	NaN
arteries_label3650.tif	2.65215	NaN
arteries_label3651.tif	2.02188	NaN
arteries_label3764.tif	1.783	NaN
arteries_label3765.tif	1.89962	NaN
arteries_label3766.tif	1.69712	NaN
arteries_label3669.tif	1.63736	NaN
arteries_label3081.tif	3.40721	0
arteries_label3082.tif	3.21198	0
arteries_label3323.tif	3.58609	1
arteries_label3324.tif	2.37326	NaN
arteries_label3325.tif	3.72208	0.883333
arteries_label3326.tif	3.61981	0.831169
arteries_label3449.tif	1.98009	NaN
arteries_label3450.tif	1.86533	NaN
arteries_label3690.tif	2.1424	NaN
arteries_label3691.tif	1.7543	NaN
arteries_label3692.tif	1.65232	NaN
arteries_label3693.tif	1.89504	NaN
arteries_label3468.tif	1.68807	NaN
arteries_label3469.tif	2.24898	NaN
arteries_label3470.tif	1.80244	NaN
arteries_label3471.tif	1.9837	NaN
arteries_label3472.tif	1.66465	NaN
arteries_label3663.tif	2.74797	0
arteries_label3664.tif	1.68453	NaN
arteries_label3665.tif	3.0808	0
arteries_label3666.tif	2.63643	NaN
arteries_label3179.tif	2.7402	0
arteries_label3180.tif	2.06003	NaN
arteries_label3710.tif	3.47409	0.0434783
arteries_label3711.tif	2.83976	0
arteries_label3712.tif	3.71033	0.0909091
arteries_label3713.tif	3.12093	0
arteries_label3272.tif	4.12664	0
arteries_label2953.tif	1.77662	NaN
arteries_label3546.tif	1.59424	NaN
arteries_label3547.tif	1.42679	NaN
arteries_label3548.tif	1.24886	NaN
arteries_label3549.tif	1.3524	NaN
arteries_label3550.tif	1.39038	NaN
arteries_label3552.tif	1.47707	NaN
arteries_label3553.tif	1.64322	NaN
arteries_label3766.tif	1.63192	NaN
arteries_label3767.tif	1.7393	NaN
arteries_label3655.tif	2.04755	NaN
arteries_label3656.tif	2.09732	NaN
arteries_label3359.tif	2.31664	0
arteries_label3478.tif	1.87056	NaN
arteries_label3567.tif	1.63488	NaN
arteries_label3812.tif	2.12836	NaN
arteries_label3813.tif	1.9806	NaN
arteries_label3677.tif	1.67074	NaN
arteries_label3678.tif	1.78052	NaN
arteries_label3679.tif	2.21037	NaN
arteries_label3680.tif	1.75867	NaN
arteries_label3681.tif	2.18281	0
arteries_label3491.tif	4.10315	0
arteries_label3492.tif	2.71389	0
arteries_label3857.tif	1.64037	NaN
arteries_label3858.tif	1.8522	NaN
arteries_label3859.tif	1.49576	NaN
arteries_label3921.tif	2.11254	NaN
arteries_label3922.tif	1.84973	NaN
arteries_label3925.tif	1.86711	NaN
arteries_label3926.tif	2.00959	NaN
arteries_label3927.tif	1.89604	0
arteries_label3928.tif	1.96578	NaN
arteries_label3929.tif	1.51276	NaN
arteries_label3930.tif	1.66	NaN
arteries_label3248.tif	1.97444	NaN
arteries_label3968.tif	1.72422	NaN
arteries_label3969.tif	1.53226	NaN
arteries_label2856.tif	1.96993	NaN
arteries_label2857.tif	1.78197	NaN
arteries_label2858.tif	1.88576	NaN
arteries_label2859.tif	1.80233	NaN
arteries_label2860.tif	1.84775	NaN
arteries_label2861.tif	1.66076	NaN
arteries_label2862.tif	1.63952	NaN
arteries_label3418.tif	1.7538	NaN
arteries_label3419.tif	1.8882	NaN
arteries_label3420.tif	1.74367	NaN
arteries_label3421.tif	1.59526	NaN
arteries_label3422.tif	1.84223	NaN
arteries_label3423.tif	1.80092	NaN
arteries_label3580.tif	1.84386	NaN
arteries_label3581.tif	1.71531	NaN
arteries_label3582.tif	1.89952	NaN
arteries_label3805.tif	2.87837	NaN
arteries_label3806.tif	2.56143	NaN
arteries_label3807.tif	2.57542	NaN
arteries_label3808.tif	1.62895	NaN
arteries_label3809.tif	1.25955	NaN
arteries_label3810.tif	1.36218	NaN
arteries_label3811.tif	3.03173	NaN
arteries_label3812.tif	1.6016	NaN
arteries_label3813.tif	3.20587	0
arteries_label3887.tif	1.80988	NaN
arteries_label3888.tif	1.55119	NaN
arteries_label3889.tif	1.77395	NaN
arteries_label3890.tif	1.70868	NaN
arteries_label3891.tif	1.40016	NaN
arteries_label3892.tif	1.69601	NaN
arteries_label3893.tif	1.40915	NaN
arteries_label3894.tif	1.76184	NaN
arteries_label3895.tif	1.5657	NaN
arteries_label3648.tif	1.17076	NaN
arteries_label3649.tif	1.46999	NaN
arteries_label3650.tif	1.28234	NaN
arteries_label3651.tif	1.72536	NaN
arteries_label3652.tif	1.79994	NaN
arteries_label3653.tif	1.48689	NaN
arteries_label3654.tif	1.72464	NaN
arteries_label3655.tif	1.94229	NaN
arteries_label3656.tif	1.87092	NaN
arteries_label3657.tif	1.77288	NaN
arteries_label3658.tif	1.7478	NaN
arteries_label3659.tif	1.77641	NaN
arteries_label3528.tif	3.8522	0
arteries_label3656.tif	2.32698	0
arteries_label3374.tif	1.72111	NaN
arteries_label3375.tif	1.67865	NaN
arteries_label3376.tif	1.80999	NaN
arteries_label3377.tif	1.49934	NaN
arteries_label3378.tif	1.69724	NaN
arteries_label3332.tif	1.64646	NaN
arteries_label3333.tif	1.74399	NaN
arteries_label3334.tif	1.77404	NaN
arteries_label3771.tif	1.94397	NaN
arteries_label3772.tif	1.7524	NaN
arteries_label3773.tif	1.68441	NaN
arteries_label3774.tif	1.7189	NaN
arteries_label3775.tif	1.59935	NaN
arteries_label3776.tif	1.67459	NaN
arteries_label3777.tif	1.73459	NaN
arteries_label3302.tif	1.69181	NaN
arteries_label3303.tif	1.75865	NaN
arteries_label3306.tif	1.66341	NaN
arteries_label3307.tif	1.62486	NaN
arteries_label3308.tif	1.74777	NaN
arteries_label3310.tif	1.75024	NaN
arteries_label3311.tif	1.72686	NaN
arteries_label2997.tif	3.79129	0.61194
arteries_label3450.tif	1.33626	NaN
arteries_label3451.tif	1.48273	NaN
arteries_label3452.tif	1.67714	NaN
arteries_label3453.tif	1.36289	NaN
arteries_label3454.tif	1.71928	NaN
arteries_label3455.tif	1.64268	NaN
arteries_label3456.tif	1.71231	NaN
arteries_label3457.tif	1.68726	NaN
arteries_label3356.tif	1.95605	0
arteries_label3264.tif	1.39666	NaN
arteries_label3265.tif	1.42406	NaN
arteries_label3266.tif	1.27087	NaN
arteries_label3307.tif	3.321	0.636364
arteries_label3308.tif	3.78908	0.586207
arteries_label3484.tif	3.4456	0
arteries_label3485.tif	3.51022	0.267857
arteries_label3486.tif	4.03733	0.666667
arteries_label3515.tif	3.18475	0.741935
arteries_label3516.tif	2.04356	NaN
arteries_label3569.tif	1.81686	NaN
arteries_label3570.tif	2.0155	NaN
arteries_label3571.tif	1.73192	NaN
arteries_label3572.tif	1.72125	NaN
arteries_label3573.tif	1.95482	NaN
arteries_label3574.tif	1.6998	NaN
arteries_label3575.tif	1.71784	NaN
arteries_label3576.tif	1.80161	NaN
arteries_label3577.tif	1.86242	NaN
arteries_label3279.tif	1.99171	NaN
arteries_label3280.tif	1.72893	NaN
arteries_label3281.tif	1.84512	NaN
arteries_label3282.tif	1.7717	NaN
arteries_label3669.tif	2.47507	NaN
arteries_label3670.tif	3.22698	0
arteries_label3671.tif	2.42055	NaN
arteries_label3672.tif	2.17143	NaN
arteries_label3460.tif	1.88501	NaN
arteries_label3461.tif	1.57425	NaN
arteries_label3462.tif	1.69042	NaN
arteries_label3463.tif	1.58847	NaN
arteries_label3464.tif	1.81323	NaN
arteries_label3755.tif	1.9981	NaN
arteries_label3756.tif	1.86988	NaN
arteries_label3757.tif	1.74941	NaN
arteries_label3758.tif	1.96999	0
arteries_label3759.tif	1.80257	NaN
arteries_label3760.tif	1.98903	NaN
arteries_label3761.tif	1.85721	NaN
arteries_label3762.tif	1.98903	0
arteries_label3763.tif	1.86681	NaN
arteries_label3636.tif	2.37881	0
arteries_label3638.tif	2.65911	0
arteries_label3639.tif	1.83087	NaN
arteries_label3640.tif	2.14121	NaN
arteries_label4000.tif	1.9647	0
arteries_label4001.tif	2.24638	NaN
arteries_label4002.tif	1.95489	NaN
arteries_label4003.tif	1.92077	NaN
arteries_label4004.tif	1.68307	NaN
arteries_label4005.tif	1.99551	NaN
arteries_label4006.tif	1.58644	NaN
arteries_label4007.tif	1.45503	NaN
arteries_label3336.tif	5	0.768
arteries_label3291.tif	4.49226	0.75
arteries_label3962.tif	1.41274	NaN
arteries_label3963.tif	1.65526	NaN
arteries_label3964.tif	1.64638	NaN
arteries_label3965.tif	1.86363	NaN
arteries_label3966.tif	1.50804	NaN
arteries_label3967.tif	1.8811	NaN
arteries_label3968.tif	1.61914	NaN
arteries_label3969.tif	1.71501	NaN
arteries_label3970.tif	1.47334	NaN
arteries_label3971.tif	1.45625	NaN
arteries_label3972.tif	1.78905	NaN
arteries_label3973.tif	1.82441	NaN
arteries_label3974.tif	1.83154	NaN
arteries_label3975.tif	1.81042	NaN
arteries_label3923.tif	1.64533	NaN
arteries_label3924.tif	1.76904	NaN
arteries_label3925.tif	1.84237	NaN
arteries_label3926.tif	1.87569	NaN
arteries_label3927.tif	1.7335	NaN
arteries_label3928.tif	1.67167	NaN
arteries_label3929.tif	1.67215	NaN
arteries_label3930.tif	1.71068	NaN
arteries_label3931.tif	1.67122	NaN
arteries_label3932.tif	1.68915	NaN
arteries_label3933.tif	1.71479	NaN
arteries_label3934.tif	1.78634	NaN
arteries_label3935.tif	1.84548	NaN
arteries_label3936.tif	1.80594	NaN
arteries_label3327.tif	2.65822	NaN
arteries_label3328.tif	2.56045	1
arteries_label3329.tif	1.60778	NaN

## Sheet: Panel f
	EVT1c frequency increase with delta	Error
Parivascular	0.0623	0.0113
Intravascular	0.2116	0.0356

## Sheet: Panel g
artery name	Parivascular	Intravascular
arteries_label3318.tif	0.642926	0.490177
arteries_label3386.tif	0.14736	0.328775
arteries_label3953.tif	0.15915	0
arteries_label3618.tif	0.0231601	0
arteries_label3692.tif	0.0011884	0
arteries_label3705.tif	0.579226	0
arteries_label3588.tif	0.313812	0
arteries_label3589.tif	0.0868605	0.326189
arteries_label3590.tif	0.0221149	0.246382
arteries_label3337.tif	0.202831	0.353282
arteries_label3338.tif	0.0762789	0.176948
arteries_label3491.tif	0.43365	0.625738
arteries_label4028.tif	0	0
arteries_label4030.tif	0.0638934	0
arteries_label3110.tif	0.00539181	0
arteries_label3124.tif	0.181009	0.560112
arteries_label3571.tif	0.0618876	0.114571
arteries_label3281.tif	0.115794	0.514209
arteries_label3395.tif	0.0844415	0
arteries_label3397.tif	0	0
arteries_label3575.tif	0.292952	0.370797
arteries_label3576.tif	0.182242	0.206536
arteries_label3415.tif	0	0.0100707
arteries_label3352.tif	0.105562	0.245751
arteries_label3353.tif	0.106432	0.0343089
arteries_label3355.tif	0.0815042	0.00229672
arteries_label3203.tif	0.143608	0.0367217
arteries_label3335.tif	0.0972595	0.717723
arteries_label3336.tif	0.0314891	0.848366
arteries_label3516.tif	0.0619808	0.0734487
arteries_label3517.tif	0.0054096	0
arteries_label3481.tif	0.00170793	0.142971
arteries_label3133.tif	0.0308842	0.327694
arteries_label3386.tif	0.0807679	0.025354
arteries_label3387.tif	0	0.91923
arteries_label3357.tif	0	0
arteries_label3082.tif	0	0.227119
arteries_label3325.tif	0.0220715	0.461755
arteries_label3663.tif	0.127382	0.119692
arteries_label3665.tif	0.21523	0.197164
arteries_label3710.tif	0.348905	0.0842426
arteries_label3711.tif	0.0690147	0
arteries_label3712.tif	0.26827	0.257013
arteries_label3713.tif	0.177113	0.181927
arteries_label3272.tif	0.160877	0.0190794
arteries_label3359.tif	0.00499304	0
arteries_label3681.tif	0	0
arteries_label3491.tif	0.0156219	0.0739282
arteries_label3492.tif	0.0813478	0.133616
arteries_label3813.tif	0.0547692	0.175338
arteries_label3656.tif	0	0.0340169
arteries_label3307.tif	0	0.409584
arteries_label3308.tif	0.0746626	0.222799
arteries_label3484.tif	0	0
arteries_label3485.tif	0	0.332305
arteries_label3486.tif	0	0.261257
arteries_label3515.tif	0.0865289	0.688662
arteries_label3670.tif	0.141305	0.173508
arteries_label3636.tif	0.0153264	0
arteries_label3638.tif	0.0167883	0
arteries_label3336.tif	0.123097	0.247142

## Sheet: Panel h
	% of Ki67+ intravascular EVT
EVT1a	1.79
EVT1b	9.57
EVT1c	0.5494
EVT2	4.13223
