# Supplementary material for: A spatially resolved timeline of the human maternal–fetal interface
Source: Nature. 2023 Jul 19;619(7970):595–605. doi: 10.1038/s41586-023-06298-9 (PMC10356615; doi:10.1038/s41586-023-06298-9)
Supplement: Supplementary file 30 — Source Data Extended Data Fig. 9 [file 41586_2023_6298_MOESM30_ESM.xlsx]

## Sheet: Panel a
	intravascular_1	intravascular_2	intravascular_3	interstitial_1	interstitial_2	interstitial_3	interstitial_4	interstitial_5
Symbol
C5ORF30	0.00959023	0.187919	0.313064	-0.733643	-0.710649	-0.802266	-0.941601	-0.794359
DKK3	-0.145499	0.918899	-0.960563	-1.08196	-1.2015	-0.974353	-0.857146	-1.12211
TFPI	1.64982	1.87134	1.52003	0.0409907	0.592948	0.23546	-0.270065	0.201313
NOS2	0.174052	0.425352	0.441699	-0.936858	-0.853767	-0.571883	-0.746825	-0.480183
FLT4	0.440468	0.494513	0.637672	-0.943976	-0.577061	-0.550533	-0.799223	-0.876589
HEXB	-0.627135	-0.733722	-0.732383	1.31641	0.725042	1.23604	1.08712	0.98153
COL17A1	-1.80198	-1.45653	-1.5976	-0.109055	-0.295002	-0.716602	-0.308017	-0.448266
SCARB1	-1.2311	-1.41848	-1.83283	-0.086047	-0.624156	-0.290804	-0.0181387	-0.303095
FBLN1	0.178696	-0.829941	-0.128194	0.85866	0.423268	0.563244	0.945589	0.718149
PLTP	0.0319816	0.939283	0.203183	-0.951073	-0.448333	-0.196776	-0.718877	-0.287352
ANGPT4	-1.16079	1.02632	0.332366	-0.813879	-0.908875	-0.248905	-0.883909	-0.972771
JAG1	0.339092	0.749975	0.511689	-0.943976	-0.908875	-0.743937	-0.883909	-0.922573
FLT1	0.121042	-1.00171	-0.546527	1.5093	1.31548	1.28525	1.33687	1.48919
MMP15	1.17192	0.967266	0.951025	-0.402156	0.218133	-0.434609	-0.00272302	-0.0346516
EBI3	0.145539	-0.524354	-0.113795	0.894443	0.462063	0.865648	1.11004	0.916516
SERPINE1	-0.615167	-0.417774	-0.106688	1.51798	1.04182	1.43689	1.50816	1.16211
LDHB	0.215087	0.463862	0.760523	-0.841825	-0.74215	-0.509638	-0.951868	-0.833976
ADGRG6	0.851676	0.960772	0.878691	-0.803073	-0.723111	-0.616805	-0.746825	-0.722611
PHACTR2	-0.0863492	0.0117884	0.00419307	-0.824927	-0.987183	-0.900215	-0.857146	-0.922573
FN1	1.48641	1.07132	1.59284	2.55654	2.81302	2.42239	2.59914	2.3788
PAPPA2	-0.557975	-0.901577	-1.07448	0.994246	0.869608	0.783906	0.966543	0.856465
TNFSF10	-1.18353	-1.31495	-1.83283	0.0312426	-0.0313115	-0.1721	-0.0161817	-0.813771
GDF15	-1.28149	-1.49633	-1.46725	0.0975022	-0.358175	-0.0921601	-0.125322	-0.437983
RAMP1	-0.979116	-1.16854	-1.06098	-0.0737201	0.284507	-0.209425	0.226309	0.181361
IL6ST	-0.0737412	-0.398125	-0.131815	0.940797	0.636436	1.12554	1.0728	1.28017
CGA	0.629414	-0.281472	0.599408	-1.1109	-0.50512	-0.974353	-0.912013	-0.947174
PLAC8	-0.651499	-1.14227	-1.08837	0.632774	0.34369	0.411087	0.648488	0.271873
IGFBP3	-0.473812	-0.901577	-0.794417	0.385595	0.943211	-0.148283	0.453547	0.0610486
IGFBP1	-0.326897	-0.0719027	-0.448881	0.539674	0.658432	0.599463	0.284974	1.08382
PTGES	-0.689363	-0.882972	-1.07448	0.4159	-0.0933241	0.157759	0.280404	0.109215
ADM	-0.961065	-1.14227	-1.22698	0.656407	0.619897	0.436432	0.310521	0.260213
NCAM1	0.210607	0.981672	0.415045	-0.951073	-1.04476	-0.833332	-0.831602	-0.947174
GGTLC1	-0.504395	0.102443	-0.338122	-0.92316	-1.09668	-1.26185	-1.02905	-1.27866
MYO1E	-0.262047	0.231593	0.270698	-0.697896	-1.06503	-0.664885	-0.807171	-0.659047
ADAMTS4	-1.13849	1.0293	0.0704855	-0.909715	-1.15287	-0.900215	-0.931518	-0.922573
MXRA8	-0.00757889	0.71928	0.763658	-0.757299	-0.809765	-0.351038	-0.654595	-0.162321
IGSF8	0.164654	0.0286098	-0.14662	-0.84769	-0.951283	-0.743937	-0.951868	-0.458688
ADORA1	-0.302001	0.0341134	-0.393993	-1.16332	-1.40533	-1.20456	-0.951868	-1.27866
HPGD	0.68749	-0.718848	0.311099	0.576633	1.01711	1.1164	0.876792	1.07557
HTRA1	0.384025	-0.93997	0.100144	1.04412	0.753901	0.753303	0.969569	0.937263
FBN1	-0.285782	-1.38245	-0.383486	0.820082	0.187355	0.405914	0.666622	0.562699
RRAD	-1.59105	-1.49633	-1.91698	0.00390374	-0.213026	0.299125	-0.0279727	-0.525742
TAC3	-1.5194	-1.22381	-1.39922	0.385116	-0.322373	-0.335438	0.826313	-0.525742
IGF2	1.84551	1.3345	1.79735	2.15976	2.15624	2.6501	2.35708	2.13918
CORO6	-0.844877	-0.733722	-0.972381	0.435413	0.070196	0.652255	0.410712	0.437986
LEP	-0.557975	-0.388517	0.594149	-0.903185	-0.775076	-0.900215	-0.921748	-1.23531
PRG2	1.52056	0.684952	1.01741	2.91132	3.03538	3.34885	3.09343	2.89449
MT1X	-0.0799992	0.330908	0.200911	-0.473325	-0.761734	-0.743937	-0.705454	-0.722611
ADGRG1	-0.34393	0.621538	0.535018	-1.26076	-1.3253	-1.10311	-0.972836	-1.23531
GH1	2.13175	2.20355	1.45409	0.254793	0.777396	0.852232	-0.0299714	1.33785
MMP12	2.83009	2.03618	1.42096	-1.16332	0.481757	-1.10311	-1.01744	-0.562519
CD24	-0.326897	-0.131009	0.0948339	-1.02872	-1.15287	-1.0573	-1.09171	-0.876589
LAIR2	1.43828	0.894406	1.61962	-0.604026	0.198861	-0.640364	-0.452817	-0.264498
DHRS1	1.95316	1.77748	2.35801	0.36095	1.41894	-0.640364	-0.613608	1.23868
