# Supplementary material for: A spatially resolved timeline of the human maternal–fetal interface
Source: Nature. 2023 Jul 19;619(7970):595–605. doi: 10.1038/s41586-023-06298-9 (PMC10356615; doi:10.1038/s41586-023-06298-9)
Supplement: Supplementary file 31 — Source Data Extended Data Fig. 10 [file 41586_2023_6298_MOESM31_ESM.xlsx]

## Sheet: Panel b ligands
ligand	Pearson
CLEC11A	0.0235429
CD24	0.0204176
CXCL12	0.0201948
NCAM1	0.0183435
ICAM1	0.0178352
TFPI	0.0175823
CDH5	0.0167546
CGA	0.0161353
JAG1	0.0112452
LEP	0.00415953

## Sheet: Panel b heatmap
ligand	AHSA1	HSD11B1	MAT2A	NRXN3	ACE2	MEOX1	MYOZ1	DGKG	OR51E2	OR7A5	HEXIM1	AJUBA	BARX2	CAV1	CD36	CD44	CFL1	COL18A1	COL1A1	COL1A2	COL5A3	COL6A2	COLGALT2	CTNNB1	FLOT1	KRT10	MAGI1	MYH9	OLFML2B	PLEKHG6	SPTBN1	VIM	BAX	BCL2L11	EMP1	FASLG	FOXO3	GADD45B	MT2A	MTOR	PTMA	TERT	CALML6	CCR7	CCR9	CD40LG	DNTT	IL1RN	IRF2BP2
CLEC11A	0	0	0	0	0	0	0	0	0	0	0.00122779	0	0	0	0	0	0.001121	0	0	0	0	0	0	0	0	0	0	0.0011401	0	0.00112198	0	0	0.00115953	0.00117063	0	0	0.00137068	0.00169495	0	0	0.00155731	0.00121974	0	0	0	0	0	0	0.0013597
CD24	0	0	0	0	0	0.00493618	0.00628537	0.00497093	0.00704906	0.0113924	0	0	0.00527879	0.00421185	0	0	0	0	0	0.00415979	0	0.00510085	0.0050035	0	0	0	0	0	0.00523559	0	0	0	0	0	0	0	0	0.00121806	0	0	0.00124548	0	0	0	0.00509234	0	0.00608064	0	0
CXCL12	0	0	0	0	0	0	0	0	0	0	0	0	0	0	0	0.00208044	0	0	0	0	0	0	0	0	0	0	0	0	0	0	0	0	0	0	0	0	0	0.00129663	0.00431805	0	0.00119744	0	0	0	0	0.00263993	0	0	0.00112486
NCAM1	0	0	0	0	0	0	0	0	0	0	0.00119665	0.0011876	0	0	0	0	0	0	0	0	0	0	0	0.00128477	0	0	0	0.00116652	0	0	0	0	0	0	0	0	0.00128805	0.00137215	0	0	0.00145095	0	0	0.00111673	0	0	0	0	0.0012953
ICAM1	0	0	0	0	0	0	0	0	0	0	0	0	0	0	0	0	0	0	0	0	0	0	0	0	0.00114481	0	0	0	0	0.00114807	0	0	0	0	0	0	0.00114552	0.00150718	0	0	0.00136248	0	0	0.00115731	0	0	0	0	0.00119362
TFPI	0	0	0	0.00113942	0	0	0	0	0	0	0.00133173	0.00113382	0	0	0	0	0	0	0	0	0	0	0	0	0.00115473	0	0	0.00113798	0	0.00141358	0	0.00114771	0	0	0.00122182	0.0011918	0.00123022	0.00265252	0	0	0.00132587	0	0	0.00133572	0	0	0	0	0.00128845
CDH5	0	0	0	0	0	0	0	0	0	0	0.00117742	0.00120986	0	0	0	0	0	0	0	0	0	0	0	0.00121484	0.0011751	0	0.00126205	0.0012017	0	0.00115966	0.00113562	0	0	0	0	0	0.00137426	0.00123623	0	0	0.00145904	0	0	0	0	0	0	0	0.00133606
CGA	0.00439036	0	0.00124275	0	0	0	0	0	0	0	0.00166577	0.00142842	0	0.00130025	0.00430568	0.00112617	0.00127573	0.00128789	0.00118339	0	0	0	0	0.00132565	0.00147449	0	0.00116237	0.0014242	0	0.00134586	0.00134328	0.00130637	0.00120802	0.00125829	0	0	0.00151875	0.00177345	0	0	0.00184376	0.00124961	0	0.00135996	0	0	0	0	0.00168916
JAG1	0	0	0.00117839	0.00119208	0	0.00499899	0	0	0	0	0.00162464	0.0014656	0	0.00141155	0.0011202	0.00135135	0.00163936	0.0011602	0	0.00117047	0.00552323	0	0	0.00147025	0.0013703	0.00600575	0.00123941	0.00156956	0.00550767	0.00141676	0.00152182	0.00160933	0.00121235	0.00131637	0.00131062	0.0014027	0.00168532	0.00186629	0.0048695	0	0.00190549	0	0.00833477	0.00140432	0	0	0	0.00112091	0.00174207
LEP	0	0.00269861	0.00248383	0.00119383	0.00673452	0	0	0	0	0	0.00155555	0.00141985	0	0.00140147	0.00447951	0.00123777	0	0.00131785	0.004215	0.00435406	0	0	0	0.0013067	0.00148496	0	0.00116787	0.00138891	0	0.0014824	0.00135956	0.00127238	0.00131107	0.00124381	0	0.00119178	0.00164247	0.00185582	0	0.00431292	0.0017375	0.00129433	0	0.00140228	0	0	0	0.00273206	0.0016644
[truncated: 72 more columns]
